# Supplementary material for: Gestational choline supplementation regulates hippocampal granule neuron development and emotion-like behavior
Source: Commun Biol. 2026 Apr 2;9:731. doi: 10.1038/s42003-026-09955-7 (PMC13219442; doi:10.1038/s42003-026-09955-7)
Supplement: Supplementary file 4 — Supplementary data 1 [file 42003_2026_9955_MOESM4_ESM.xlsx]

## Sheet: cell distribution in snRNA
Table S1 Number and proportional distribution of each cell type across F1CON and F1GCS groups from snRNA-seq analysis
CellType	# of CellType in F1CON	# of CellType F1GCS	# of F1CON	# of F1GCS	CellRatio in F1CON	CellRatio in F1GCS
Mature Granule	7646	9221	22090	32769	0.346129	0.281394
Immature Granule	5123	11119	22090	32769	0.231915	0.339315
Pyramidal neurons	2896	4614	22090	32769	0.1311	0.140804
Oligodendrocyte	1772	2120	22090	32769	0.0802173	0.0646953
Astrocytes	1670	2093	22090	32769	0.0755998	0.0638713
GABAergic neurons	998	1069	22090	32769	0.0451788	0.0326223
Microglia	592	682	22090	32769	0.0267995	0.0208124
NB	325	657	22090	32769	0.0147125	0.0200494
OPC	365	355	22090	32769	0.0165233	0.0108334
Mossy fibers	270	351	22090	32769	0.0122227	0.0107113
Pericytes	137	182	22090	32769	0.0062019	0.00555403
Cajal Retzius	96	114	22090	32769	0.00434586	0.0034789
Cholinergic neurons	80	96	22090	32769	0.00362155	0.0029296
Endothelial	103	54	22090	32769	0.00466274	0.0016479
Epithelial	17	42	22090	32769	0.000769579	0.0012817

## Sheet: cell distribution in snATAC
Table S1 Number and proportional distribution of each cell type across F1CON and F1GCS groups from snATAC-seq analysis
CellType	# of CellType in F1CON	# of CellType F1GCS	# of F1CON	# of F1GCS	CellRatio in F1CON	CellRatio in F1GCS
Mature Granule	5294	2406	34523	20725	0.153347	0.116092
Immature Granule	10596	8547	34523	20725	0.306926	0.4124
Pyramidal neurons	4770	2861	34523	20725	0.138169	0.138046
Oligodendrocyte	3471	1998	34523	20725	0.100542	0.0964053
Astrocytes	4288	1973	34523	20725	0.124207	0.095199
GABAergic neurons	1903	880	34523	20725	0.0551227	0.0424608
Microglia	1361	672	34523	20725	0.039423	0.0324246
NB	498	473	34523	20725	0.0144252	0.0228227
OPC	1227	500	34523	20725	0.0355415	0.0241255
Mossy fibers	238	14	34523	20725	0.00689396	0.000675513
Pericytes	240	133	34523	20725	0.00695189	0.00641737
Cajal Retzius	425	216	34523	20725	0.0123106	0.0104222
Cholinergic neurons	42	4	34523	20725	0.00121658	0.000193004
Endothelial	170	48	34523	20725	0.00492425	0.00231604

## Sheet: supp data fig3a
Table S1 Cell proportions in each individuals across snRNA-seq modalities.								for unpaired t test
Cell proportions related to fig3a for snRNA-seq.								snRNA-Seq
SampleID	F1CON1	F1CON2	F1CON3	F1CON4	F1CON5			SampleID	F1CON1	F1CON2	F1CON3	F1CON4	F1CON5	F1GCS1	F1GCS2	F1GCS3	F1GCS4	F1GCS5
Mature Granule	0.377335	0.400476	0.367661	0.307412	0.300374			Mature Granule	0.377335	0.400476	0.367661	0.307412	0.300374	0.26338	0.402552	0.332163	0.208055	0.21573
Immature Granule	0.225172	0.209093	0.223485	0.241191	0.252314			Immature Granule	0.225172	0.209093	0.223485	0.241191	0.252314	0.345675	0.259809	0.303618	0.385228	0.391027
Pyramidal neurons	0.105457	0.119218	0.119081	0.148441	0.153634
Oligodendrocyte	0.0695674	0.0708432	0.0674716	0.0933576	0.0935592			snATAC-Seq
Astrocytes	0.0904621	0.0748084	0.084517	0.0698663	0.0624384			SampleID	F1CON1	F1CON2	F1CON3	F1CON4	F1CON5	F1GCS1	F1GCS2	F1GCS3	F1GCS4	F1GCS5
GABAergic neurons	0.042527	0.0425588	0.0464015	0.0479951	0.0454993			Immature Granule	0.296579	0.293875	0.279853	0.336861	0.323429	0.408448	0.376965	0.375636	0.455533	0.451613
Microglia	0.0285152	0.0298705	0.022964	0.0255164	0.0275753			Mature Granule	0.165792	0.153134	0.142794	0.161636	0.143237	0.120976	0.134086	0.140954	0.090955	0.088913
NB	0.013766	0.0150674	0.0116004	0.0127582	0.0196967
OPC	0.0184366	0.00819455	0.022017	0.018631	0.0145755
Mossy fibers	0.0103245	0.010838	0.0108902	0.0139733	0.0141816
Pericytes	0.00909538	0.00396511	0.0078125	0.00587282	0.00453023
Cajal Retzius	0.00540806	0.00290775	0.00426136	0.00607533	0.0029545
Cholinergic neurons	0.00196657	0.00290775	0.00402462	0.00405022	0.0047272
Endothelial	0.000737463	0.00845889	0.00733901	0.00405022	0.00334843
Epithelial	0.00122911	0.000793021	0.000473485	0.000810045	0.0005909
SampleID	F1GCS1	F1GCS2	F1GCS3	F1GCS4	F1GCS5
Mature Granule	0.26338	0.402552	0.332163	0.208055	0.21573
Immature Granule	0.345675	0.259809	0.303618	0.385228	0.391027
Pyramidal neurons	0.147921	0.121531	0.136162	0.149424	0.147743
Oligodendrocyte	0.0712406	0.0590112	0.0674706	0.0644656	0.0621711
Astrocytes	0.045622	0.0578947	0.0636544	0.0751388	0.0726945
GABAergic neurons	0.0389542	0.03126	0.0296138	0.0337271	0.0304625
Microglia	0.0222846	0.0240829	0.022134	0.0166501	0.0196621
NB	0.0240393	0.0130782	0.0177072	0.0239078	0.0213237
OPC	0.0149149	0.0103668	0.00763242	0.0106731	0.0110773
Mossy fibers	0.014213	0.0092504	0.0097695	0.011527	0.00927721
Pericytes	0.00333392	0.00287081	0.00213708	0.00967696	0.00872335
Cajal Retzius	0.00333392	0.00414673	0.00320562	0.00355771	0.00318471
Cholinergic neurons	0.00350939	0.0015949	0.00228973	0.00384232	0.00332318
Endothelial	0.00140376	0.00191388	0.00152649	0.0017077	0.00166159
Epithelial	0.00017547	0.00063796	0.00091589	0.00241924	0.00193852
Cell numbers related to fig3a for snRNA-seq.
SampleID	F1CON1	F1CON2	F1CON3	F1CON4	F1CON5
Mature Granule	1535	1515	1553	1518	1525
Immature Granule	916	791	944	1191	1281
Pyramidal neurons	429	451	503	733	780
Oligodendrocyte	283	268	285	461	475
Astrocytes	368	283	357	345	317
GABAergic neurons	173	161	196	237	231
Microglia	116	113	97	126	140
NB	56	57	49	63	100
OPC	75	31	93	92	74
Mossy fibers	42	41	46	69	72
Pericytes	37	15	33	29	23
Cajal Retzius	22	11	18	30	15
Cholinergic neurons	8	11	17	20	24
Endothelial	3	32	31	20	17
Epithelial	5	3	2	4	3
SampleID	F1GCS1	F1GCS2	F1GCS3	F1GCS4	F1GCS5
Mature Granule	1501	2524	2176	1462	1558
Immature Granule	1970	1629	1989	2707	2824
Pyramidal neurons	843	762	892	1050	1067
Oligodendrocyte	406	370	442	453	449
Astrocytes	260	363	417	528	525
GABAergic neurons	222	196	194	237	220
Microglia	127	151	145	117	142
NB	137	82	116	168	154
OPC	85	65	50	75	80
Mossy fibers	81	58	64	81	67
Pericytes	19	18	14	68	63
Cajal Retzius	19	26	21	25	23
Cholinergic neurons	20	10	15	27	24
Endothelial	8	12	10	12	12
Epithelial	1	4	6	17	14
Table S1 Cell proportions in each individuals across snATAC-seq modalities.
Cell proportions related to fig3a for snATAC-seq.
SampleID	F1CON1	F1CON2	F1CON3	F1CON4	F1CON5
Immature Granule	0.296579	0.293875	0.279853	0.336861	0.323429
Pyramidal neurons	0.117263	0.144444	0.169706	0.125049	0.13422
Mature Granule	0.165792	0.153134	0.142794	0.161636	0.143237
Astrocytes	0.129833	0.147009	0.148676	0.0922514	0.106874
Oligodendrocyte	0.105967	0.0799145	0.0705882	0.109369	0.137029
GABAergic neurons	0.0571201	0.0578348	0.0608824	0.0493924	0.0511456
Microglia	0.0439141	0.0401709	0.0379412	0.037763	0.0378418
OPC	0.0386635	0.0390313	0.04	0.0273096	0.0338507
NB	0.018934	0.0102564	0.0129412	0.0160721	0.0141907
Cajal Retzius	0.0109785	0.0155271	0.0175	0.00914674	0.00857354
Pericytes	0.00811456	0.00754986	0.00867647	0.00548804	0.00517369
Endothelial	0.00604614	0.00484331	0.00588235	0.00457337	0.00339985
Mossy fibers	0.000159109	0.00441595	0.00102941	0.0250882	0.00103474
Cholinergic neurons	0.000636436	0.0019943	0.00352941	0	0
SampleID	F1GCS1	F1GCS2	F1GCS3	F1GCS4	F1GCS5
Immature Granule	0.408448	0.376965	0.375636	0.455533	0.451613
Pyramidal neurons	0.147837	0.134578	0.127149	0.140728	0.138249
Mature Granule	0.120976	0.134086	0.140954	0.090955	0.088913
Astrocytes	0.0768915	0.105845	0.106806	0.0879232	0.102467
Oligodendrocyte	0.0957556	0.111984	0.104384	0.0841334	0.0843047
GABAergic neurons	0.0469551	0.0353635	0.0472269	0.0409298	0.0406614
Microglia	0.0381382	0.0341356	0.0341487	0.0267812	0.0271076
OPC	0.0225548	0.0250491	0.0312424	0.0209702	0.0206018
NB	0.0285011	0.0233301	0.0164689	0.0212228	0.0235836
Cajal Retzius	0.00984212	0.0103143	0.00871882	0.0131379	0.0103009
Pericytes	0.00266557	0.00466601	0.00484379	0.01238	0.00867444
Endothelial	0.000205044	0.00171906	0.00217971	0.0048004	0.00325291
Mossy fibers	0.000410088	0.00196464	0.000242189	0.000505306	0.000271076
Cholinergic neurons	0.000820176	0	0	0	0
Cell numbers related to fig3a for snATAC-seq.
SampleID	F1CON1	F1CON2	F1CON3	F1CON4	F1CON5
Immature Granule	1864	2063	1903	2578	2188
Pyramidal neurons	737	1014	1154	957	908
Mature Granule	1042	1075	971	1237	969
Astrocytes	816	1032	1011	706	723
Oligodendrocyte	666	561	480	837	927
GABAergic neurons	359	406	414	378	346
Microglia	276	282	258	289	256
OPC	243	274	272	209	229
NB	119	72	88	123	96
Cajal Retzius	69	109	119	70	58
Pericytes	51	53	59	42	35
Endothelial	38	34	40	35	23
Mossy fibers	1	31	7	192	7
Cholinergic neurons	4	14	24	0	0
SampleID	F1GCS1	F1GCS2	F1GCS3	F1GCS4	F1GCS5
Immature Granule	1992	1535	1551	1803	1666
Pyramidal neurons	721	548	525	557	510
Mature Granule	590	546	582	360	328
Astrocytes	375	431	441	348	378
Oligodendrocyte	467	456	431	333	311
GABAergic neurons	229	144	195	162	150
Microglia	186	139	141	106	100
OPC	110	102	129	83	76
NB	139	95	68	84	87
Cajal Retzius	48	42	36	52	38
Pericytes	13	19	20	49	32
Endothelial	1	7	9	19	12
Mossy fibers	2	8	1	2	1
Cholinergic neurons	4	0	0	0	0
