# Supplementary material for: Gestational choline supplementation regulates hippocampal granule neuron development and emotion-like behavior
Source: Commun Biol. 2026 Apr 2;9:731. doi: 10.1038/s42003-026-09955-7 (PMC13219442; doi:10.1038/s42003-026-09955-7)
Supplement: Supplementary file 5 — Supplementary data 2 [file 42003_2026_9955_MOESM5_ESM.xlsx]

## Sheet: Sheet1
TableS2 Marker genes used in this study
CellType	reference	Genes
Mature Granule	PMID: 29335606	Snhg11
Immature Granule	PMID: 29335606	Dsp	Gda
Pyramidal neurons	PMID: 25700174	Wfs1
Oligodendrocyte	PMID: 29241552;PMID: 25700174;http://117.50.127.228/CellMarker/	Mog	Trf	Cldn11	Mal	Ermn
Astrocytes	PMID: 25700174;PMID: 29335606;http://117.50.127.228/CellMarker/	Aqp4	Mfge8	Gja1	Htra1	Slc1a3	Atp1a2
GABAergic neurons	PMID: 29335606;http://117.50.127.228/CellMarker/	Gad1	Dner
Microglia	PMID: 29241552;http://117.50.127.228/CellMarker/	Csf1r	Hexb	Cx3cr1	Selplg	P2ry12	C1qb	C1qc
NB	PMID: 26299571;PMID: 29335606	Sox11	Igfbpl1
OPC	PMID: 29241552	Pdgfra	Cspg4
Mossy fibers	PMID: 39296922	Rgs12	Necab1
Pericytes	PMID: 29241552;PMID: 25700174	Vtn	Tbx18
Cajal Retzius	PMID: 29335606	Reln	Lhx1
Cholinergic neurons	http://117.50.127.228/CellMarker/	Slc5a7	Brca1
Endothelial	PMID: 25700174;http://117.50.127.228/CellMarker/	Flt1	Cldn5
Epithelial	PMID: 25700174	Rfx2	Zmynd10
