# Supplementary material for: Gestational choline supplementation regulates hippocampal granule neuron development and emotion-like behavior
Source: Commun Biol. 2026 Apr 2;9:731. doi: 10.1038/s42003-026-09955-7 (PMC13219442; doi:10.1038/s42003-026-09955-7)
Supplement: Supplementary file 6 — Supplementary data 3 [file 42003_2026_9955_MOESM6_ESM.xlsx]

## Sheet: # of DEGs DAGs in 15 cell types
Shared genes across two omics datasets without cell type specification
#ofDEGs	|Log2FC|>=0.1375和FDR<0.05
Description	Mature Granule	Immature Granule	Pyramidal neurons	Oligodendrocyte	Astrocytes	GABAergic neurons	Microglia	NB	OPC	Mossy fibers	Pericytes	Cajal Retzius	Cholinergic neurons	Endothelial	Epithelial
up	243	310	111	246	179	12	67	9	7	2	1	0	0	0	0
down	137	176	245	302	247	103	103	35	24	19	8	3	3	3	0
#ofDAG	|Log2FC|>=0.1375和FDR<0.05
Description	Mature Granule	Immature Granule	Pyramidal neurons	Oligodendrocyte	Astrocytes	GABAergic neurons	Microglia	NB	OPC	Mossy fibers	Pericytes	Cajal Retzius	Cholinergic neurons	Endothelial
up	3469	2288	2119	317	897	496	99	230	76	0	2	0	0	0
down	1770	1154	1198	964	774	1008	359	192	314	0	3	0	0	0
#ofcomm
Description	Mature Granule	Immature Granule	Pyramidal neurons	Oligodendrocyte	Astrocytes	GABAergic neurons	Microglia	NB	OPC	Mossy fibers	Pericytes	Cajal Retzius	Cholinergic neurons	Endothelial
up	46	25	12	6	16	0	0	0	0	0	0	0	0	0
down	15	16	21	22	9	8	1	0	0	0	0	0	0	0
up-regulated
cell_type	background_size	degs_num	dags_num	observed_overlap
Mature_Granule	17422	243	3469	46
Immature_Granule	17489	310	2288	25
Pyramidal_neurons	17386	111	2119	12
Oligodendrocyte	17557	246	317	6
Astrocytes	17532	179	897	16
GABAergic_neurons	17401	12	496	0
Microglia	17509	67	99	0
NB	17493	9	230	0
OPC	17436	7	76	0
Mossy_fibers	15456	2	0	0
Pericytes	17633	1	2	0
Cajal_Retzius	17569	0	0	0
Cholinergic_neurons	11935	0	0	0
Endothelial	17657	0	0	0
down-regulated
cell_type	background_size	degs_num	dags_num	observed_overlap
Mature_Granule	17422	137	1770	15
Immature_Granule	17489	176	1154	16
Pyramidal_neurons	17386	245	1198	21
Oligodendrocyte	17557	302	964	22
Astrocytes	17532	247	774	9
GABAergic_neurons	17401	103	1008	8
Microglia	17509	103	359	1
NB	17493	35	192	0
OPC	17436	24	314	0
Mossy_fibers	15456	19	0	0
Pericytes	17633	8	3	0
Cajal_Retzius	17569	3	0	0
Cholinergic_neurons	11935	3	0	0
Endothelial	17657	3	0	0

## Sheet: DEGs in all cells
Table S3 Up-regulated DEGs in snRNA							abbreviation:
568genes							P_val	p-value
gene	p_val	avg_log2FC	pct.1	pct.2	p_val_adj		avg_log2FC	average log2 fold change
Ttr	0	1.8203	0.174	0.011	0		pct.1	percentage in group 1
Icam5	0	0.656277	0.48	0.33	0		pct.2	percentage in group 2
C1ql2	1.54639410337684e-195	0.527135	0.342	0.233	4.763048477811e-191		p_val_adj	adjusted p-value
AC149090.1	3.11087820280236e-208	0.526006	0.296	0.192	9.58181595245155e-204
Camk1d	0	0.43901	0.519	0.362	0
Pcdh8	4.01927439558601e-128	0.42059	0.238	0.16	1.23797670658445e-123
Eef1a2	3.02861069673786e-180	0.415479	0.251	0.158	9.32842380702227e-176
Adcy1	6.20952639804281e-180	0.411366	0.582	0.49	1.91259622586117e-175
Chd3	6.52169667631527e-182	0.403137	0.546	0.453	2.00874779327187e-177
mt-Nd4	2.62847178563721e-140	0.380178	0.978	0.986	8.09595594694117e-136
Dgkh	1.30228628743568e-158	0.37743	0.455	0.346	4.01117199393064e-154
Mycbp2	9.0779858269834e-233	0.376912	0.701	0.597	2.79611041456916e-228
Nckap1	2.29864761850028e-228	0.376226	0.681	0.591	7.0800645297427e-224
Pcsk1n	7.57295135327493e-170	0.371228	0.471	0.382	2.33254474632221e-165
Nptx1	2.51485673404337e-160	0.358488	0.55	0.458	7.74601022652699e-156
Ppfia2	6.13986576892881e-165	0.354198	0.61	0.511	1.89114005548776e-160
Dock10	1.37705534138871e-105	0.353972	0.381	0.298	4.24146815701137e-101
Enc1	9.50955835134415e-157	0.353031	0.594	0.513	2.92903906779751e-152
Olfm1	0	0.327353	0.946	0.878	0
Slc12a5	9.41097235293288e-143	0.326628	0.552	0.474	2.89867359442686e-138
Iqgap2	1.51253588070677e-116	0.326056	0.41	0.321	4.65876176616493e-112
Epha4	3.94137552090136e-201	0.319634	0.744	0.64	1.21398307419283e-196
Ryr2	5.15212274811532e-150	0.317534	0.593	0.5	1.586905327647e-145
Bcl11b	3.10227164003758e-93	0.317243	0.412	0.338	9.55530687847976e-89
mt-Nd1	1.54155796700688e-96	0.317165	0.98	0.987	4.7481526941779e-92
Podxl2	1.58234797889813e-175	0.315472	0.106	0.041	4.87379000980412e-171
Lrp11	5.4355468367657e-101	0.315428	0.425	0.358	1.6742027811922e-96
Nptxr	2.69333859073945e-134	0.308879	0.601	0.527	8.29575219333659e-130
C1qtnf4	5.29059996596125e-94	0.306399	0.254	0.187	1.62955769551572e-89
Tia1	7.69383811972546e-104	0.304473	0.503	0.424	2.36977907925664e-99
Slc8a2	1.18790519058673e-99	0.301457	0.45	0.379	3.6588667775262e-95
Ncdn	5.02646849583718e-150	0.300894	0.747	0.691	1.54820256140281e-145
Synpr	1.0197057224766e-121	0.300572	0.467	0.377	3.14079559580019e-117
Grik5	1.43196162131253e-89	0.296858	0.252	0.187	4.41058498980471e-85
Wasf1	2.65376695426831e-116	0.296603	0.576	0.509	8.17386759584183e-112
Kif5c	6.46410627103933e-136	0.292801	0.588	0.504	1.99100937254282e-131
Rsrp1	9.02988114109457e-92	0.29112	0.53	0.469	2.78129369026854e-87
Luc7l3	7.22862732196532e-106	0.290688	0.582	0.508	2.22648950143854e-101
Pcdh19	1.19317375537045e-88	0.290002	0.349	0.276	3.67509448391653e-84
Vps13c	5.80840108369461e-78	0.288313	0.354	0.288	1.78904561778878e-73
Dmxl2	1.14987968049642e-102	0.287911	0.436	0.359	3.54174440389702e-98
Elmod1	2.61973446511709e-129	0.282413	0.663	0.583	8.06904412600716e-125
Akap11	3.36796035858197e-103	0.280315	0.507	0.435	1.03736547004683e-98
Gria2	8.37513889469985e-196	0.276583	0.901	0.833	2.5796265309565e-191
Camk2b	2.40782642221177e-134	0.276048	0.697	0.629	7.41634616305447e-130
Pcdh20	5.73976706587278e-75	0.275012	0.369	0.305	1.76790565395948e-70
Igfbp5	1.88144640748095e-65	0.273952	0.285	0.226	5.79504307968209e-61
Epha7	6.33226819478063e-122	0.273712	0.549	0.46	1.95040192667438e-117
Eml5	1.16626718140766e-84	0.273592	0.401	0.327	3.59221954545374e-80
Baiap2	3.49535309451913e-77	0.273532	0.429	0.369	1.07660370664284e-72
Fubp1	1.00973942336527e-60	0.272418	0.354	0.3	3.11009839790736e-56
Hivep2	7.25406272495062e-99	0.27003	0.468	0.392	2.23432385991204e-94
Gria1	6.08472214496201e-200	0.267757	0.869	0.783	1.87415526786975e-195
Lyst	1.8216732937875e-67	0.2675	0.336	0.274	5.61093591219487e-63
Zbtb20	1.56645599090793e-182	0.26688	0.764	0.67	4.82484109759552e-178
Ahcyl2	1.55652469864615e-60	0.266492	0.349	0.292	4.79425172430001e-56
Fbxl16	8.73719112356592e-58	0.265973	0.476	0.438	2.69114223796954e-53
Car12	2.62158764745222e-69	0.2653	0.165	0.114	8.07475211291757e-65
Klhl2	6.60628887878973e-73	0.264022	0.391	0.332	2.03480303755602e-68
2010300C02Rik	1.70453382328569e-85	0.262404	0.418	0.35	5.25013462910226e-81
Oxct1	1.64287856964872e-75	0.260842	0.481	0.422	5.06023028237502e-71
Klf13	3.18872718466256e-55	0.259503	0.305	0.255	9.82159860147915e-51
Prox1	3.1354732370614e-82	0.259013	0.318	0.245	9.65757111747282e-78
Rbm26	6.94397023084075e-61	0.25804	0.412	0.355	2.13881227080126e-56
Prrc2b	8.24869402779286e-69	0.25708	0.429	0.377	2.54068024750048e-64
Plxna4	2.89154701494758e-89	0.257014	0.476	0.405	8.90625396074003e-85
Unc80	1.40674696920163e-85	0.256554	0.499	0.429	4.33292133983793e-81
Sema5a	4.89400512838741e-87	0.256545	0.387	0.31	1.50740251959461e-82
Maged1	2.27442602229428e-102	0.256411	0.628	0.578	7.0054595912686e-98
Crlf1	2.37652701176256e-94	0.256067	0.115	0.064	7.31994084892986e-90
Sphkap	2.51836110654112e-95	0.254875	0.44	0.363	7.75680404425731e-91
Dock4	1.76861637119663e-79	0.253366	0.496	0.426	5.44751528492275e-75
Kif1b	5.1607851964308e-122	0.252998	0.721	0.644	1.58957344835265e-117
Dhx36	1.98500017704933e-48	0.251507	0.326	0.279	6.11399904532963e-44
Sorl1	1.01611201108857e-88	0.250304	0.554	0.492	3.12972660535391e-84
Kdm7a	1.38442769597533e-60	0.250019	0.284	0.227	4.26417574637362e-56
Crmp1	9.80661999852775e-47	0.24977	0.355	0.314	3.02053702574653e-42
Abr	9.96145474232307e-71	0.248691	0.422	0.368	3.06822767518293e-66
Ep400	9.84339759102802e-57	0.248553	0.267	0.215	3.03186489201254e-52
Sorbs2	3.0689925729101e-69	0.247311	0.398	0.333	9.45280402382039e-65
Ncor1	2.53433240192723e-107	0.247074	0.59	0.516	7.80599723117606e-103
Vps13a	1.27121293153391e-64	0.247015	0.338	0.277	3.9154629504176e-60
Slc7a14	1.35721671888224e-71	0.245315	0.432	0.366	4.1803632158292e-67
Cox6a1	7.41329143820428e-77	0.244498	0.608	0.566	2.2833678958813e-72
Chchd10	3.99199549361731e-52	0.244034	0.22	0.174	1.22957453198907e-47
Adgrb1	1.71282443110667e-45	0.242398	0.285	0.244	5.27567053025165e-41
Atp6v1a	1.23110569916499e-102	0.241499	0.672	0.61	3.7919286639981e-98
Dapk1	3.65825038870768e-45	0.241395	0.326	0.283	1.12677770222585e-40
Cx3cl1	8.84957951802388e-86	0.240961	0.602	0.546	2.72575898734654e-81
Birc6	1.91285189215935e-70	0.240117	0.434	0.37	5.89177511304001e-66
Slitrk5	7.62442016169788e-55	0.239716	0.413	0.362	2.34839765400456e-50
Ahi1	3.59692064059869e-70	0.238697	0.476	0.416	1.1078875265108e-65
Nbea	2.37111029193098e-117	0.237788	0.647	0.566	7.30325681017662e-113
Lrrn2	9.54787072492051e-56	0.234986	0.439	0.393	2.94083966198277e-51
Ralgapa1	1.07394016525516e-72	0.234571	0.475	0.411	3.30784310300243e-68
Gm43843	4.68105102125505e-34	0.234051	0.268	0.232	1.44181052505677e-29
Glt8d1	2.54965481248216e-45	0.23405	0.157	0.118	7.8531917879263e-41
Syt7	5.34847038834579e-76	0.234014	0.535	0.476	1.64738236431439e-71
Fam131a	5.37926947811001e-69	0.233796	0.536	0.486	1.65686879195266e-64
Tut4	3.18188125126694e-46	0.233003	0.323	0.272	9.80051244202729e-42
Grm2	4.14191391234299e-40	0.232217	0.174	0.136	1.27575090414076e-35
Kcnip4	5.36812806571667e-116	0.232018	0.536	0.454	1.65343712552139e-111
Nisch	5.63016053165538e-54	0.231052	0.454	0.411	1.73414574535517e-49
Usp34	7.88692804703178e-77	0.230779	0.538	0.472	2.42925270776626e-72
Arfgef3	1.91335193288365e-65	0.230514	0.397	0.334	5.89331528847492e-61
Polb	1.74327908492557e-29	0.230123	0.218	0.184	5.36947390947924e-25
Tanc1	1.62104753768963e-55	0.229883	0.303	0.249	4.99298852083783e-51
Slit1	4.33295101180994e-44	0.228696	0.244	0.201	1.33459224114758e-39
Nr3c2	6.85703164545648e-78	0.226899	0.411	0.343	2.11203431711705e-73
Lmo7	1.91850923859438e-54	0.226418	0.37	0.315	5.90920030579455e-50
Xrn1	8.68856617631716e-46	0.226197	0.263	0.215	2.67616526796745e-41
Dsp	5.59446243502224e-60	0.225847	0.135	0.09	1.7231503746112e-55
Cox8a	4.59939283034347e-62	0.224636	0.697	0.67	1.41665898567409e-57
Ythdc1	1.21270653603416e-42	0.224046	0.328	0.283	3.73525740163883e-38
Ptk2	7.09515300770638e-41	0.223409	0.355	0.311	2.18537807790364e-36
Mark3	3.11319509380439e-45	0.222538	0.282	0.235	9.58895220842692e-41
Synj1	3.69250609706871e-71	0.222513	0.568	0.512	1.13732880295813e-66
Lrrc7	4.43935087231654e-82	0.222492	0.495	0.423	1.36736446218222e-77
Trpc6	2.60923395376158e-52	0.220631	0.214	0.164	8.03670150098106e-48
Ptpre	3.04058186410567e-53	0.218816	0.358	0.302	9.36529619963187e-49
Herc2	9.96459191492318e-70	0.217955	0.425	0.361	3.06919395571549e-65
Trpm7	3.18738275351613e-47	0.217888	0.334	0.285	9.81745761910503e-43
Itpr1	7.09263483897629e-48	0.21715	0.412	0.364	2.18460245675309e-43
Erc2	8.01321797279697e-70	0.216956	0.493	0.427	2.46815126780119e-65
Trrap	9.64802011726378e-43	0.21629	0.253	0.211	2.97168667631842e-38
Neurod2	6.86719987463386e-42	0.216182	0.356	0.312	2.11516623338598e-37
Cdh9	1.2455039941199e-57	0.21539	0.281	0.223	3.83627685228872e-53
Chst1	1.09392798549909e-50	0.214645	0.51	0.47	3.36940758813573e-46
Dgki	1.13635603594999e-40	0.214508	0.263	0.219	3.50009022632955e-36
Cntnap5a	2.1826341937672e-43	0.214033	0.285	0.237	6.72273158022235e-39
Psap	1.37711658556138e-173	0.21365	0.914	0.871	4.2416567951876e-169
Ccdc88a	8.16779594941513e-81	0.213203	0.538	0.463	2.51576283037936e-76
Kif21a	1.68510215693024e-62	0.212538	0.496	0.436	5.19028315356084e-58
Ppp3ca	1.7390469682708e-182	0.212357	0.964	0.921	5.35643856697089e-178
Kcnd2	4.83624425992271e-70	0.21127	0.549	0.487	1.48961159449879e-65
Mbtd1	1.42584867692625e-35	0.211217	0.241	0.199	4.39175650980054e-31
B230334C09Rik	9.05417906721159e-51	0.210908	0.341	0.287	2.78877769449184e-46
Scn3a	2.15940404057517e-54	0.210788	0.36	0.302	6.65118038537557e-50
Chst15	4.73656782881807e-40	0.210427	0.211	0.169	1.45891025695425e-35
Phf20l1	5.89842053267345e-46	0.210308	0.415	0.365	1.81677250826875e-41
Bhlhe22	3.44970096276488e-34	0.210154	0.198	0.161	1.06254239354121e-29
Dock11	3.98005448281965e-49	0.209801	0.135	0.095	1.22589658125328e-44
Sipa1l3	1.42019283077504e-36	0.209796	0.211	0.172	4.3743359380702e-32
Plxna2	9.60341652952618e-42	0.209558	0.32	0.273	2.95794832525936e-37
Phip	6.76597298505695e-42	0.209423	0.344	0.296	2.08398733912739e-37
Pcdhgc4	6.03817047754684e-85	0.209407	0.673	0.626	1.8598168887892e-80
Arglu1	8.54632266821814e-48	0.209189	0.475	0.426	2.63235284503787e-43
Ahctf1	1.42046756679153e-33	0.20883	0.215	0.179	4.3751821524746e-29
Ttc14	1.04695786879289e-46	0.208689	0.42	0.37	3.22473493166899e-42
Ccnl2	7.18861422821347e-31	0.208685	0.257	0.224	2.21416506843203e-26
Nedd4	6.44316187537096e-52	0.208662	0.515	0.472	1.98455828923301e-47
Chn1	5.6194425559787e-103	0.208465	0.789	0.735	1.730844501667e-98
Ppp1r9a	1.2054241901981e-96	0.208143	0.557	0.478	3.71282704822917e-92
Gpd2	1.47169840215237e-44	0.208059	0.335	0.286	4.53297824846952e-40
Jun	1.95710174090265e-30	0.207507	0.256	0.22	6.02806907215424e-26
Acvr1b	1.81191096932389e-30	0.20704	0.285	0.251	5.58086697661452e-26
Rapgef5	4.13182950272821e-51	0.206874	0.439	0.387	1.27264480513532e-46
Pcdhgc5	7.19465999355765e-84	0.206518	0.673	0.626	2.21602722461569e-79
Extl2	3.77136485738187e-32	0.205675	0.306	0.27	1.16161808972219e-27
Rfx3	3.38093700951541e-73	0.205343	0.374	0.305	1.04136240830084e-68
Pcdhgc3	5.25080054710218e-83	0.204616	0.674	0.627	1.61729907651294e-78
Cdk17	1.0208873239761e-44	0.20442	0.369	0.325	3.1444350465788e-40
Stim2	7.6749778309189e-43	0.203788	0.38	0.335	2.36396992170133e-38
Slc6a15	9.61416856294705e-33	0.203412	0.25	0.213	2.96126005907332e-28
Rock1	8.94524717533135e-39	0.202885	0.321	0.274	2.75522558247381e-34
Pcdhga12	6.19476039213668e-82	0.202603	0.679	0.633	1.90804814838202e-77
Scn8a	6.4305039783961e-91	0.20255	0.641	0.567	1.98065953038578e-86
Sez6l	8.52451418432232e-48	0.202544	0.454	0.41	2.62563561391312e-43
Pcdhgb7	4.60497761236612e-81	0.202464	0.68	0.635	1.41837915438489e-76
Islr2	3.61420635159397e-43	0.202285	0.255	0.21	1.11321169835446e-38
Paqr9	1.09430468734521e-37	0.202246	0.256	0.215	3.37056786749197e-33
Akap9	1.13083976718479e-52	0.201735	0.282	0.226	3.48309956690587e-48
Ppp6r3	8.75270847716676e-27	0.201716	0.232	0.199	2.69592173805213e-22
Kalrn	1.0562388122892e-103	0.20155	0.673	0.605	3.25332116573196e-99
Cttnbp2	4.18252852207291e-87	0.20149	0.628	0.555	1.28826061008368e-82
Trpm3	1.18765133506975e-72	0.200741	0.376	0.307	3.65808487714834e-68
Pcdhga11	3.46651934375262e-80	0.200735	0.681	0.635	1.06772262306924e-75
Pak3	1.37908988035619e-46	0.200687	0.319	0.265	4.24773474048511e-42
Btaf1	9.02425768693804e-28	0.20053	0.312	0.279	2.77956161015379e-23
Pcdhgb6	2.80796611741357e-80	0.200325	0.683	0.637	8.64881643824554e-76
Map4k3	1.881166322905e-31	0.200225	0.241	0.205	5.79418039117969e-27
Galnt17	1.0407065074349e-63	0.200207	0.45	0.391	3.20548011355024e-59
Pcdhga10	6.64491580559481e-80	0.200109	0.681	0.636	2.04670051728126e-75
Pcdhgb5	1.19348180091035e-80	0.199959	0.683	0.637	3.67604329498396e-76
Bptf	1.59719274727243e-66	0.199573	0.397	0.33	4.9195133808738e-62
Nin	1.86903854395899e-33	0.199383	0.213	0.175	5.75682561924809e-29
Ralgapa2	1.17011041642183e-33	0.198851	0.218	0.179	3.60405709362086e-29
Wipf3	1.08311572399525e-54	0.198711	0.521	0.467	3.33610474147775e-50
Myo9a	2.87957226360833e-52	0.19858	0.447	0.388	8.86937052914003e-48
Zfc3h1	6.09081641890899e-35	0.198487	0.253	0.213	1.87603236518816e-30
Pcdhga8	3.96925795885386e-80	0.19839	0.684	0.638	1.22257114390658e-75
Fbxo41	5.62425651331798e-29	0.198311	0.19	0.158	1.73232724866707e-24
Fry	1.10750130899512e-46	0.198296	0.405	0.361	3.41121478183588e-42
Rps2	4.33999126414477e-35	0.198189	0.417	0.388	1.33676070926923e-30
Pcdhga7	1.62785606491549e-79	0.197911	0.685	0.64	5.0139594655462e-75
Pcdhga6	3.00288614128263e-79	0.197675	0.686	0.641	9.24918960376463e-75
Pcdhgb2	3.36304993144297e-79	0.197357	0.688	0.643	1.03585300938375e-74
Pcdhga5	3.93731941740852e-79	0.197098	0.688	0.643	1.212733753756e-74
Pcdhga1	1.82266469781013e-79	0.196946	0.689	0.644	5.61398953572497e-75
Atp1a1	3.06764383040736e-72	0.196558	0.642	0.592	9.44864976203769e-68
Top2b	7.67683856837855e-33	0.196458	0.31	0.272	2.36454304744628e-28
Pcdhga4	1.75215203255356e-78	0.196311	0.688	0.644	5.39680347546821e-74
Pcdhga3	1.83664659470239e-78	0.195884	0.689	0.644	5.65705517634285e-74
Senp6	2.42387295883108e-36	0.1958	0.346	0.303	7.4657711004956e-32
Atp2b1	1.28512407852129e-123	0.195733	0.908	0.837	3.95831067425343e-119
Pip5k1b	9.56788056960787e-32	0.1954	0.243	0.207	2.94700289424492e-27
Zcchc14	1.05122070172047e-27	0.194865	0.204	0.172	3.23786488336923e-23
Ppm1e	9.37827003634618e-52	0.194738	0.452	0.401	2.88860095389499e-47
Elk1	1.08272410040499e-33	0.194381	0.141	0.109	3.33489850165741e-29
Xpr1	2.90803266909308e-37	0.194343	0.327	0.285	8.9570314240736e-33
Myt1l	1.82909221730468e-71	0.194019	0.525	0.457	5.63378693852013e-67
Rc3h2	9.55428594649069e-28	0.193933	0.317	0.282	2.9428156143786e-23
Dmxl1	1.56019563046616e-33	0.193815	0.358	0.316	4.80555856139881e-29
Porcn	2.82933853871543e-24	0.193387	0.226	0.197	8.7146456330974e-20
Gm15832	1.6172419813099e-23	0.193316	0.221	0.192	4.98126702663263e-19
Dync2h1	3.13217929518435e-35	0.192869	0.267	0.226	9.64742544709733e-31
Krit1	4.57547174109779e-26	0.192638	0.249	0.217	1.40929105097553e-21
Pnisr	2.43984056736589e-66	0.1926	0.584	0.522	7.51495293154367e-62
Adarb2	1.47195423686054e-43	0.192595	0.192	0.148	4.53376624495415e-39
Sfpq	8.60550518234379e-51	0.192533	0.522	0.472	2.65058165121371e-46
Eef1a1	1.46122526411244e-63	0.191734	0.811	0.794	4.50071993599273e-59
Ctnnb1	7.2242652603684e-32	0.191443	0.408	0.378	2.22514594284607e-27
Rtn4r	4.70003525563984e-29	0.190779	0.193	0.161	1.44765785908963e-24
Kcnip2	1.15188917965034e-24	0.190764	0.246	0.216	3.54793386224102e-20
Guf1	6.11524831489148e-23	0.190724	0.165	0.138	1.88355763346972e-18
Gda	2.41300934372664e-43	0.190596	0.386	0.335	7.43231007961243e-39
Arhgef25	8.47676801722033e-34	0.189822	0.253	0.216	2.61092931698403e-29
Celf2	1.81176254992881e-144	0.189795	0.798	0.708	5.58040983003572e-140
Btbd3	2.76682469134054e-36	0.18964	0.322	0.281	8.52209673179799e-32
Ak5	5.5436605180857e-43	0.189428	0.378	0.332	1.70750287617558e-38
Ankhd1	2.95091302972554e-24	0.189075	0.307	0.275	9.08910722285763e-20
Plekha5	1.04113203281875e-28	0.189067	0.305	0.269	3.20679077428503e-24
Vstm2b	3.65386464810038e-28	0.189033	0.152	0.122	1.1254268502614e-23
Rbbp7	6.63569516595417e-18	0.188966	0.283	0.261	2.04386046806554e-13
Mrtfb	1.45141231717789e-44	0.18875	0.342	0.294	4.4704950781396e-40
Htt	1.943639414764e-28	0.188518	0.226	0.193	5.98660376141459e-24
Mapk1	5.82410552467495e-50	0.188284	0.51	0.472	1.79388274265513e-45
Camta1	4.08283421461809e-66	0.18792	0.592	0.533	1.25755376644452e-61
Kcng2	8.97508452447347e-51	0.187258	0.117	0.079	2.76441578438307e-46
Plekhg5	1.88898545872451e-33	0.187005	0.303	0.265	5.81826411141737e-29
Afdn	1.07158448474343e-39	0.186851	0.323	0.278	3.30058737145823e-35
Paxbp1	4.05355558753554e-23	0.186753	0.246	0.217	1.24853565651682e-18
Nfib	2.82267871076656e-84	0.186192	0.571	0.492	8.69413269703208e-80
Prpf8	2.67039416428814e-27	0.186189	0.232	0.2	8.22508106542389e-23
Cbfa2t3	5.23341837647158e-30	0.185997	0.11	0.081	1.61194519413701e-25
Smg1	3.55418903219998e-38	0.18559	0.37	0.325	1.09472576380792e-33
Hnrnpa2b1	1.31755276827285e-58	0.185304	0.656	0.618	4.05819428155722e-54
Pcdhgb8	9.4606569946131e-67	0.184944	0.662	0.622	2.91397696091078e-62
Lrp1b	1.34385186583693e-63	0.184051	0.55	0.493	4.13919813196434e-59
Itga8	2.91187692509956e-42	0.183574	0.19	0.148	8.96887211699916e-38
Slc39a6	1.3016172199438e-29	0.182935	0.273	0.235	4.00911119914888e-25
Tub	2.25893550868377e-25	0.182925	0.211	0.182	6.95774726029689e-21
Rnf149	5.18085365810474e-21	0.182856	0.233	0.205	1.59575473523284e-16
Ablim3	1.925409758253e-31	0.182652	0.108	0.079	5.93045459639506e-27
Eml4	1.83071811249896e-33	0.182636	0.197	0.16	5.63879485830804e-29
Pou3f1	1.93679272104170e-11	0.182545	0.141	0.125	5.96551526008056e-07
Ice1	3.67672591728736e-19	0.182204	0.212	0.187	1.13246834978368e-14
Atp1b1	1.01438395980847e-161	0.182032	0.952	0.901	3.12440403460608e-157
Dock9	7.9801341504191e-31	0.181908	0.338	0.303	2.45796111967059e-26
Son	1.08954316538875e-54	0.181863	0.564	0.518	3.3559019037139e-50
Dbn1	3.35214248369965e-30	0.181276	0.34	0.308	1.03249340640433e-25
C2cd2l	4.2608703866087e-25	0.180782	0.302	0.274	1.31239068777935e-20
Grin1	7.97668021735092e-27	0.180697	0.363	0.334	2.45689727374626e-22
Dhx9	1.10406180076331e-28	0.180334	0.276	0.242	3.40062075253107e-24
Fam163b	5.11302454627494e-39	0.180307	0.265	0.22	1.57486269049814e-34
Dock3	2.95872819810045e-41	0.180027	0.369	0.323	9.11317872296919e-37
Pcdhgb4	2.39110441171149e-65	0.180014	0.669	0.629	7.36484069851257e-61
Pcdhga9	8.72666515457277e-65	0.179878	0.667	0.627	2.68790013425996e-60
Mprip	4.17184082146004e-44	0.17924	0.395	0.351	1.28496869141791e-39
Ccar1	1.30887031442907e-35	0.178987	0.277	0.233	4.03145145547299e-31
Sptbn1	3.78452778207248e-84	0.17859	0.744	0.692	1.16567240215615e-79
Pcdhga2	1.3349175944184e-64	0.178567	0.673	0.634	4.11167968256812e-60
Rev1	3.20566089653516e-30	0.178349	0.181	0.147	9.87375612741794e-26
Pnmal2	1.0475111400522e-40	0.178123	0.452	0.414	3.22643906247477e-36
Kif5b	3.8125829987179e-58	0.177985	0.516	0.458	1.1743136894351e-53
Pcdhgb1	2.60333104902904e-64	0.177844	0.673	0.633	8.01851996411436e-60
Fth1	2.73050604933042e-101	0.177628	0.809	0.77	8.41023168254264e-97
Orai2	5.98639738299991e-31	0.177625	0.254	0.217	1.8438702579378e-26
Gpm6a	6.49024423128873e-117	0.177424	0.891	0.839	1.99906012567924e-112
Celf1	1.51931029378953e-49	0.17742	0.474	0.423	4.67962763590113e-45
Sipa1l2	1.44968361652074e-37	0.177324	0.139	0.104	4.46517050724554e-33
Kif1a	1.84607180847385e-44	0.177317	0.453	0.411	5.6860857772803e-40
Anapc1	6.63950717598129e-27	0.177299	0.189	0.158	2.045034605274e-22
Cplane1	1.91675729976866e-30	0.177238	0.293	0.255	5.90380415901743e-26
Uggt2	5.21686804239571e-24	0.177036	0.198	0.167	1.6068475257383e-19
Srrm2	5.87351165018137e-29	0.176852	0.384	0.353	1.80910032337237e-24
Nexmif	6.7465770271874e-42	0.176654	0.234	0.188	2.07801319014399e-37
Dgkg	3.11347698336769e-34	0.17653	0.36	0.321	9.58982045647082e-30
Mmp16	1.01759784947585e-47	0.176495	0.357	0.301	3.13430313617056e-43
Hook1	8.05932844252278e-28	0.17621	0.249	0.213	2.48235375358144e-23
Cacna2d1	7.28843203678475e-71	0.17616	0.601	0.531	2.24490995165007e-66
Sidt1	1.02528267586581e-20	0.176157	0.208	0.18	3.15797316993429e-16
Atp8a1	3.07195527401306e-56	0.176107	0.555	0.502	9.46192943948763e-52
Trio	3.49427686715462e-33	0.175905	0.376	0.34	1.07627221785229e-28
Smoc2	1.54784269073966e-36	0.175677	0.136	0.101	4.76751027174722e-32
R3hdm4	1.41888113348788e-17	0.175434	0.228	0.205	4.37029577925602e-13
Nedd4l	5.89119032155795e-49	0.175305	0.423	0.374	1.81454553094306e-44
Dgkz	2.33736173324516e-21	0.175202	0.228	0.203	7.19930787456842e-17
Kcnq3	4.06904295651804e-68	0.175046	0.527	0.455	1.25330592103712e-63
Hace1	1.74658917837999e-23	0.175003	0.199	0.17	5.3796693283282e-19
Thoc2	7.00095495641913e-48	0.174948	0.389	0.331	2.15636413612666e-43
Pacsin1	5.3958385051793e-32	0.174663	0.399	0.367	1.66197221798028e-27
Ank3	2.56828700909905e-108	0.174545	0.725	0.651	7.910580816726e-104
Sipa1l1	6.04438721999162e-43	0.174467	0.442	0.399	1.86173170762962e-38
Dcaf7	8.28024705269354e-20	0.174408	0.257	0.231	2.55039889470014e-15
Tecpr1	3.63837625654212e-25	0.174185	0.216	0.185	1.12065627077754e-20
Unc79	4.11656647211942e-34	0.174047	0.279	0.238	1.2679436390775e-29
Uhrf2	5.71712670198642e-26	0.173911	0.211	0.179	1.76093219547884e-21
Tgfb2	1.49375505004203e-29	0.173896	0.215	0.178	4.60091492963447e-25
Kcnj6	1.09711255328412e-44	0.173733	0.354	0.303	3.37921637537041e-40
Vav3	1.79920815309369e-31	0.173345	0.117	0.086	5.54174103234386e-27
Gpc4	1.67226778123054e-31	0.17326	0.153	0.12	5.15075199296818e-27
Calm1	1.81539396073186e-59	0.172798	0.931	0.909	5.59159493845021e-55
Psd	9.2869728462074e-15	0.172603	0.243	0.224	2.86048050636034e-10
Rims1	1.32075995664105e-49	0.172568	0.431	0.379	4.06807274245009e-45
Eif2s3y	1.07976649261797e-21	0.172506	0.228	0.199	3.32578877391262e-17
Tmem106b	7.98563499530512e-28	0.172019	0.406	0.373	2.45965543490393e-23
Ybx1	5.13485491917093e-28	0.171595	0.298	0.265	1.58158666365384e-23
Herc1	1.68445993663227e-53	0.171507	0.491	0.432	5.18830505082107e-49
Mmp17	1.47783769863309e-28	0.171419	0.389	0.357	4.5518878955598e-24
Cspp1	1.41724387948936e-23	0.171353	0.256	0.223	4.36525287321519e-19
Lrrtm4	4.22233168726935e-81	0.170681	0.435	0.364	1.30052038299583e-76
Pde4a	4.70618840737311e-21	0.170603	0.224	0.197	1.44955309135499e-16
Cacna1e	3.04116675216275e-54	0.170582	0.52	0.465	9.36709771333648e-50
Slc30a3	8.13743248029039e-38	0.170148	0.298	0.254	2.50641057825424e-33
Rnf128	1.93262169737476e-18	0.170064	0.171	0.146	5.95266809008401e-14
Atp2b2	4.03917946814993e-49	0.169888	0.584	0.543	1.24410766798486e-44
Unc5a	1.07597921999731e-22	0.169662	0.274	0.247	3.31412359551373e-18
Abi2	6.92817054660136e-37	0.169472	0.463	0.423	2.13394581005869e-32
Ascc3	1.02441976531206e-27	0.168984	0.234	0.198	3.15531531913767e-23
Cacna1d	2.94419299004357e-31	0.168924	0.276	0.237	9.06840882863321e-27
Tnks2	1.4254908072669e-24	0.168836	0.297	0.266	4.39065423546278e-20
Rbm39	1.07678133095923e-48	0.168812	0.667	0.62	3.31659417748753e-44
Sbf2	6.54700415420917e-28	0.168811	0.26	0.224	2.01654274953797e-23
Adcyap1r1	1.59765362640051e-21	0.168425	0.276	0.247	4.92093293467621e-17
Fbxo34	6.17867291778414e-25	0.168342	0.234	0.202	1.90309304540669e-20
Slc4a7	3.77981152322564e-32	0.168328	0.289	0.249	1.16421974726873e-27
Cnih3	7.01380353585615e-25	0.167881	0.204	0.173	2.16032162707905e-20
Thsd7a	8.33456100649785e-50	0.167605	0.312	0.254	2.5671281356114e-45
Mpdz	5.09881607226949e-29	0.16735	0.233	0.197	1.57048633841973e-24
Stxbp5l	3.82280881631816e-34	0.167338	0.352	0.309	1.17746334351416e-29
Il1rap	1.8293108440392e-28	0.167241	0.319	0.282	5.63446033072514e-24
Bsn	8.96540823896218e-25	0.167107	0.288	0.256	2.76143539168274e-20
Robo2	3.31010329159334e-31	0.166605	0.371	0.332	1.01954491484367e-26
Zzef1	6.76202942645809e-26	0.166453	0.264	0.232	2.08277268364336e-21
Gls	3.89576246927848e-58	0.166191	0.654	0.595	1.19993379816247e-53
Hcfc1	3.51183248902386e-23	0.165945	0.162	0.135	1.08167952494424e-18
Arpc2	1.0145890203599e-44	0.165817	0.557	0.51	3.12503564161052e-40
Slc6a6	4.57405776339373e-30	0.165652	0.345	0.307	1.4088555317029e-25
Tnrc6c	3.62157467044961e-35	0.165568	0.325	0.284	1.11548121424518e-30
March6	3.44864428075169e-43	0.165345	0.498	0.46	1.06221692491433e-38
Arfgef1	7.86983314114805e-31	0.165339	0.327	0.289	2.42398730580501e-26
AI593442	1.95318047793274e-32	0.16512	0.387	0.347	6.01599119008063e-28
Hnrnpll	3.91927438133769e-18	0.165095	0.22	0.195	1.20717570219582e-13
Tenm1	4.74894366467671e-46	0.164896	0.274	0.223	1.46272213815707e-41
Stxbp5	2.59525093229528e-37	0.16463	0.328	0.284	7.99363239656269e-33
Sptbn4	4.86450004032326e-23	0.164627	0.273	0.243	1.49831465741997e-18
Sgsm2	3.74273396053419e-22	0.164611	0.146	0.12	1.15279948718413e-17
Slc4a10	3.85048906270271e-39	0.164491	0.506	0.463	1.18598913620306e-34
Prpf40a	3.10428425451436e-21	0.164456	0.282	0.251	9.56150593232967e-17
Mat2a	1.58523872399566e-22	0.164164	0.347	0.321	4.88269379377903e-18
Auts2	2.05222164830879e-69	0.164075	0.447	0.382	6.32104789895592e-65
Sf3b3	6.71157704088562e-22	0.163698	0.186	0.158	2.06723284436318e-17
Drap1	9.41698271620107e-14	0.163409	0.164	0.145	2.90052484641709e-09
Nsun7	3.1105129737728e-23	0.163189	0.149	0.12	9.58069101051761e-19
Ythdc2	4.76423273840111e-16	0.163157	0.164	0.142	1.46743132575493e-11
4632427E13Rik	5.38805863124005e-22	0.162782	0.183	0.154	1.65957593900825e-17
Ccnt2	2.8462392838402e-21	0.162743	0.303	0.273	8.76670161815621e-17
Gabra4	2.55028358567736e-34	0.162737	0.421	0.379	7.85512847224483e-30
Tra2a	1.93544013504485e-26	0.16266	0.324	0.286	5.96134915995164e-22
Gm20754	9.53905266125733e-63	0.162577	0.292	0.229	2.93812361019387e-58
Clstn2	2.03053184487553e-58	0.162512	0.481	0.419	6.25424113540111e-54
Sptan1	1.06468904083634e-62	0.162217	0.635	0.588	3.27934871468002e-58
Calb1	4.40796727262064e-22	0.162146	0.252	0.221	1.35769799963988e-17
Glyr1	5.35531076003808e-14	0.162053	0.272	0.253	1.64948926719933e-09
Copa	1.49757274908972e-19	0.162013	0.258	0.232	4.61267382447125e-15
Shisa6	1.91149794757909e-28	0.161924	0.299	0.264	5.88760482833835e-24
Ddx17	2.35638719965556e-27	0.161868	0.462	0.434	7.25790821365908e-23
Sbno1	9.45041999436652e-34	0.161182	0.382	0.34	2.91082386246483e-29
Pdpk1	3.21212949471213e-21	0.161162	0.205	0.177	9.89368005666284e-17
Rapgef4	1.11635686823764e-27	0.16107	0.317	0.282	3.43849078985874e-23
Eml6	3.72819947833636e-34	0.160952	0.261	0.219	1.14832272132238e-29
Nipbl	4.83484443786216e-42	0.16091	0.413	0.363	1.48918043530592e-37
Raf1	8.92545730502513e-15	0.160764	0.186	0.166	2.74913010452079e-10
Ncs1	4.5285233097992e-12	0.160686	0.226	0.208	1.39483046465125e-07
Rasal2	2.06435185170353e-37	0.160098	0.374	0.328	6.35841013843204e-33
Prkd1	6.86835238261279e-36	0.159954	0.138	0.103	2.11552121736856e-31
Ftx	7.86073017915927e-25	0.159939	0.238	0.204	2.42118350248285e-20
Cntn1	6.97952705649171e-68	0.159705	0.632	0.573	2.14976412867001e-63
Cds2	2.68787648005891e-41	0.159622	0.515	0.479	8.27892834622946e-37
Mgat4b	2.71981706633952e-33	0.159601	0.117	0.087	8.37730854603237e-29
Clptm1l	2.5204153347688e-13	0.159121	0.257	0.24	7.76313127262138e-09
Frrs1l	6.71874293643716e-69	0.158743	0.66	0.592	2.06944001185201e-64
Hspa2	6.5172808894992e-20	0.158309	0.148	0.123	2.00738768677465e-15
Aco2	1.97826297650373e-16	0.158276	0.365	0.349	6.09324779392915e-12
Ndufs1	5.97872808005204e-15	0.158017	0.252	0.232	1.84150803593683e-10
Ptk2b	6.20961888735432e-35	0.157821	0.472	0.436	1.912624713494e-30
Igf2r	3.67023651865648e-28	0.157531	0.142	0.112	1.13046955011138e-23
Ubr1	3.0643987062348e-21	0.157425	0.232	0.202	9.43865445507379e-17
Fam135b	7.42728397156131e-29	0.157245	0.287	0.249	2.2876777360806e-24
Arf3	5.71557434533044e-43	0.157074	0.634	0.605	1.76045405410523e-38
Btbd9	8.17513060417897e-34	0.156602	0.311	0.273	2.51802197739316e-29
Chuk	5.79803125252868e-14	0.15653	0.206	0.185	1.78585160609136e-09
Sybu	2.02560209371414e-29	0.156502	0.294	0.258	6.23905700884894e-25
Pde4dip	2.41967104648084e-31	0.156453	0.381	0.343	7.45282879026564e-27
Rps21	9.56500100157237e-31	0.156359	0.523	0.499	2.94611595849431e-26
Map2k1	4.54222789222903e-25	0.156345	0.376	0.348	1.39905161308546e-20
Ube3c	3.84884425954881e-27	0.155986	0.243	0.208	1.18548252038363e-22
Gm13889	3.59434692012881e-23	0.155973	0.104	0.08	1.10709479486887e-18
Trappc8	5.76179671839646e-15	0.15578	0.199	0.177	1.77469100723329e-10
Cdk5r1	1.63653855737608e-24	0.15566	0.383	0.356	5.04070241057405e-20
Slc2a13	1.09628989782796e-27	0.155426	0.304	0.267	3.3766825142999e-23
Akap8l	3.59795418325019e-15	0.155304	0.239	0.218	1.10820586798289e-10
Cox5a	9.34670063508706e-15	0.155108	0.365	0.351	2.87887726261317e-10
Rasgrf2	1.5162811262017e-28	0.15498	0.187	0.152	4.67029749681384e-24
Atp2a2	1.80355373280085e-71	0.154662	0.731	0.684	5.55512585239988e-67
Usp33	1.24185894086772e-17	0.15443	0.266	0.242	3.82504972376665e-13
Usp47	7.2827502945925e-21	0.154416	0.252	0.223	2.24315991823744e-16
Nsmf	4.93277122780286e-23	0.154351	0.39	0.366	1.51934286587556e-18
Nrcam	6.01888170021021e-50	0.154317	0.625	0.582	1.85387575248175e-45
Sptb	5.14178815152847e-26	0.154181	0.226	0.193	1.58372216855228e-21
Nktr	1.13477308844252e-27	0.154076	0.388	0.349	3.49521458971182e-23
Mon2	2.20936039930041e-18	0.153915	0.26	0.235	6.8050509658852e-14
Tiam1	5.45330860592277e-25	0.153884	0.245	0.211	1.67967358371027e-20
Nrd1	2.25775189620944e-22	0.153739	0.343	0.314	6.95410161551469e-18
Cacna1a	1.01454649579083e-21	0.153527	0.284	0.255	3.12490466168535e-17
Pitpnm2	5.72814929042304e-20	0.153372	0.231	0.204	1.7643272629432e-15
Bdnf	1.32675158739343e-21	0.153189	0.289	0.257	4.08652756433049e-17
Uba2	2.57653999244366e-14	0.153067	0.172	0.152	7.93600083072573e-10
Mras	7.30361615919065e-15	0.152861	0.224	0.202	2.24958681319231e-10
Slc25a22	8.78685287479185e-13	0.152618	0.259	0.242	2.70643855396464e-08
Arsb	2.12103605054156e-22	0.152505	0.323	0.295	6.53300313927305e-18
Psme4	2.97277535628339e-27	0.152359	0.306	0.268	9.15644537488847e-23
Rasa1	9.69513450461259e-27	0.152283	0.335	0.3	2.98619837876573e-22
Ccdc85a	4.05216079344563e-30	0.152247	0.261	0.222	1.24810604598919e-25
Mink1	6.24997100298582e-17	0.152128	0.227	0.204	1.92505356862966e-12
Trim44	1.50290819130684e-20	0.152089	0.294	0.267	4.62910752004418e-16
Kcnh1	2.62609664535322e-23	0.151947	0.184	0.154	8.08864027735247e-19
Ttc3	5.0730445030969e-92	0.15192	0.852	0.779	1.56254843739887e-87
Exd2	2.08025038471529e-15	0.151919	0.204	0.183	6.40737920996155e-11
Mdn1	5.54280948150079e-28	0.151821	0.207	0.173	1.70724074839706e-23
Kcnt2	4.09810091757383e-30	0.151748	0.261	0.222	1.26225606362191e-25
Clasp2	4.0340132252346e-24	0.151648	0.51	0.48	1.24251641350451e-19
Gpcpd1	3.33033206172802e-16	0.151508	0.32	0.296	1.02577557833285e-11
Sorbs1	2.89019342815429e-34	0.151433	0.309	0.268	8.90208477805803e-30
Psma3	2.18150285986701e-11	0.150724	0.332	0.318	6.71924695867638e-07
Rtn4rl1	2.93073907584234e-24	0.150705	0.316	0.283	9.02696942750199e-20
Tmem108	7.95009126926279e-32	0.150209	0.208	0.17	2.44870761184563e-27
Oga	5.51108744220348e-24	0.1502	0.379	0.349	1.69747004307309e-19
Cttn	2.30145299973714e-10	0.149987	0.2	0.185	7.08870538449038e-06
Cblb	1.3777421932426e-18	0.149924	0.174	0.148	4.24358372940652e-14
Syn2	1.62595816805176e-47	0.149676	0.635	0.591	5.00811375341622e-43
Fyco1	1.12593549487734e-18	0.149665	0.175	0.149	3.46799391777169e-14
Hectd1	4.02794866073831e-27	0.149514	0.354	0.32	1.24064846699401e-22
Adcy2	2.31391140487956e-31	0.149178	0.388	0.351	7.12707851816952e-27
Arxes1	4.94126998354211e-18	0.149139	0.154	0.131	1.52196056763081e-13
Cacna1b	2.57207823874523e-16	0.149132	0.272	0.248	7.92225818315918e-12
Dock7	2.34364089335366e-16	0.149049	0.204	0.179	7.21864831561861e-12
Cdon	5.4720481357307e-21	0.149043	0.12	0.095	1.68544554628641e-16
Ccnl1	1.15111605375105e-12	0.148949	0.262	0.243	3.5455525571586e-08
Plk2	5.01420497331953e-11	0.148846	0.257	0.241	1.54442527383215e-06
Usp32	1.69453505815023e-24	0.148807	0.302	0.269	5.21933743260852e-20
Madd	2.65127362333816e-17	0.148744	0.217	0.193	8.16618788724388e-13
Atr	1.50541101277338e-13	0.148673	0.135	0.115	4.63681646044329e-09
Neurl1a	6.42619549858363e-20	0.148491	0.148	0.123	1.97933247551874e-15
Cenpv	4.98704974567061e-24	0.148066	0.119	0.093	1.536061192164e-19
Pnn	3.39921072393032e-23	0.148017	0.322	0.29	1.04699089507778e-18
Sv2c	2.6473739758478e-22	0.147998	0.117	0.092	8.1541765830088e-18
Rgs7bp	1.54506494819747e-43	0.147878	0.482	0.428	4.75895454694302e-39
Atg16l1	9.12249012699622e-16	0.147875	0.137	0.116	2.8098181840161e-11
Tmem178	5.33958837334264e-20	0.147855	0.276	0.248	1.64464661487327e-15
Svop	1.31012020383064e-22	0.1475	0.403	0.379	4.03530123981875e-18
Tmem259	6.65275915786537e-17	0.147388	0.196	0.173	2.04911634821411e-12
Helz	2.93101771563749e-19	0.147378	0.199	0.172	9.02782766593503e-15
Lrrtm1	7.32575715149227e-25	0.147314	0.348	0.316	2.25640646023113e-20
Arhgap20	1.12805210278462e-19	0.146788	0.197	0.17	3.47451328178691e-15
Npy2r	2.25824186380925e-21	0.146481	0.156	0.129	6.95561076471888e-17
Atad2b	7.46413556371813e-22	0.146419	0.226	0.196	2.29902839498082e-17
Prdm8	2.24689635672117e-19	0.146295	0.175	0.149	6.92066546833688e-15
Hrk	6.33310864489495e-22	0.146138	0.104	0.081	1.95066079371409e-17
Tex2	2.41050307367545e-20	0.146069	0.218	0.191	7.42459051722775e-16
Mga	1.90900568076996e-23	0.145953	0.298	0.263	5.87992839733955e-19
Zswim8	2.26133458910864e-15	0.145925	0.137	0.117	6.96513666791352e-11
Wdr7	1.54527415139855e-17	0.145879	0.275	0.249	4.75959891372266e-13
Strn4	3.60626104846166e-10	0.145855	0.256	0.244	1.11076446553668e-05
Copb1	2.06394151730127e-17	0.145815	0.262	0.238	6.35714626743963e-13
Trim32	8.83375625166705e-10	0.145761	0.232	0.218	2.72088526307597e-05
Npnt	1.97950512602967e-35	0.145695	0.15	0.113	6.09707373868398e-31
Fcho2	4.98213689425104e-19	0.145688	0.223	0.195	1.53454798479826e-14
Ddx46	1.9475546873576e-15	0.145662	0.245	0.221	5.99866319253014e-11
Hnrnpdl	5.81811671743354e-17	0.145655	0.401	0.383	1.7920381301367e-12
Dgat2	1.84670704983156e-16	0.145222	0.239	0.215	5.68804238418619e-12
Atp2b3	9.33989764610372e-22	0.145218	0.383	0.356	2.87678187397641e-17
Rasl10a	6.92688704904874e-21	0.145192	0.152	0.126	2.1335504799775e-16
Snrnp70	1.99147095998498e-25	0.145151	0.424	0.393	6.13392970384974e-21
Gpr27	1.5903357076107e-13	0.145083	0.187	0.166	4.89839301301172e-09
Tafa1	3.72207407902038e-29	0.145017	0.313	0.275	1.14643603707907e-24
Ap3d1	2.10084146879388e-19	0.145002	0.282	0.254	6.47080180803204e-15
Trim2	1.75947790195822e-45	0.144837	0.573	0.524	5.41936788582152e-41
Usp7	8.49148425312288e-22	0.144602	0.288	0.259	2.61546206480438e-17
Coq2	1.96413754859916e-13	0.144565	0.179	0.16	6.04974006344028e-09
Nptn	2.58983665235312e-56	0.14456	0.778	0.735	7.97695587291286e-52
Rtn1	5.91852946926228e-101	0.144468	0.959	0.911	1.82296626182747e-96
Dcaf6	5.40670363513134e-18	0.144015	0.269	0.244	1.6653187866568e-13
Fgf14	6.39408546426536e-35	0.143953	0.354	0.309	1.96944226384837e-30
Hdac2	1.14365096859636e-15	0.143719	0.184	0.162	3.52255934837364e-11
Vstm2l	3.21393741682967e-16	0.143469	0.124	0.104	9.89924863757706e-12
Slc23a2	1.87292423955779e-14	0.143421	0.248	0.228	5.76879395026196e-10
Ndufa4	2.98230347244339e-22	0.143408	0.561	0.55	9.18579292547288e-18
Rsf1	2.12200447846108e-23	0.143106	0.269	0.234	6.53598599410798e-19
Nvl	6.29761102836404e-16	0.143001	0.218	0.194	1.93972717284641e-11
Ano3	3.94821057802101e-44	0.142934	0.44	0.384	1.21608834013625e-39
Syt17	2.11459293625167e-16	0.14276	0.166	0.143	6.51315770294877e-12
Gdf1	2.2847542609379e-12	0.142698	0.218	0.201	7.03727159911484e-08
Pum1	4.21974588991727e-23	0.142551	0.303	0.272	1.29972393155342e-18
Grin2b	1.54825145214311e-86	0.142531	0.769	0.687	4.768769297746e-82
Pcnx	1.68853289668247e-16	0.142524	0.318	0.295	5.20085017507169e-12
Cul5	3.93666647630955e-23	0.142468	0.273	0.24	1.21253264136811e-18
Camkk1	8.23657335762232e-15	0.142462	0.201	0.18	2.53694695988125e-10
Dlgap1	5.27101781907821e-90	0.142458	0.818	0.753	1.62352619845428e-85
Nt5dc3	6.79093259525312e-14	0.142433	0.231	0.21	2.09167514866391e-09
Cnih2	7.90947994647785e-23	0.142377	0.447	0.423	2.43619891831464e-18
Abhd6	7.78227333303996e-16	0.142097	0.311	0.29	2.39701800930964e-11
Rasgrf1	1.74803848763269e-42	0.142064	0.541	0.497	5.38413334575746e-38
Tnik	9.07671613743556e-48	0.141998	0.454	0.401	2.79571933749153e-43
Lonrf2	3.70859118921107e-15	0.141981	0.203	0.18	1.1422831721889e-10
Gabbr2	6.35062263316496e-39	0.141688	0.531	0.49	1.95605527724114e-34
Cers1	5.81426114075785e-12	0.141453	0.229	0.213	1.79085057396482e-07
Zmynd11	8.0035085778893e-24	0.141386	0.414	0.383	2.46516067707568e-19
Sesn1	2.6240468249202e-17	0.141286	0.178	0.153	8.08232662543671e-13
F730043M19Rik	6.50969098150054e-20	0.141229	0.168	0.142	2.00504991921198e-15
Clock	2.07222912917783e-15	0.141185	0.268	0.246	6.38267294078064e-11
Actn1	8.31802321030212e-18	0.141179	0.189	0.165	2.56203432900516e-13
Psmd2	1.07992206017699e-13	0.140956	0.245	0.226	3.32626793755115e-09
Matn2	8.99339278624632e-16	0.140886	0.181	0.158	2.77005491209173e-11
Ets2	4.62227777316026e-21	0.140858	0.135	0.11	1.42370777691109e-16
Olfml2b	1.0598339153777e-20	0.140768	0.125	0.101	3.26439444275487e-16
Shisal1	6.5655914095835e-19	0.140644	0.15	0.126	2.02226781006581e-14
Arhgap39	3.7729817195636e-13	0.140642	0.244	0.224	1.16211609944278e-08
Huwe1	1.71406467062739e-27	0.140642	0.417	0.385	5.27949059199941e-23
Cadm2	5.73709801472028e-82	0.140554	0.774	0.71	1.76708355951399e-77
Cdc42bpa	1.56934213658045e-35	0.140546	0.512	0.469	4.83373071488144e-31
Sec61a2	3.49009952394426e-14	0.140496	0.289	0.268	1.07498555437007e-09
Pds5a	2.57338713674894e-17	0.140479	0.217	0.192	7.92628971990042e-13
Naa25	6.92443010387887e-15	0.140348	0.175	0.153	2.13279371629573e-10
Kcnj4	7.88961766975923e-12	0.140341	0.211	0.192	2.43008113846254e-07
Zc3h11a	6.29932446183705e-21	0.140182	0.412	0.385	1.94025492749043e-16
Zmym4	7.21117181376219e-15	0.139833	0.222	0.199	2.22111303035689e-10
Usp9x	4.71667070878539e-23	0.139794	0.38	0.349	1.45278174501299e-18
Pxdn	2.49921263730123e-14	0.139747	0.148	0.128	7.69782484415151e-10
Rnf19a	1.96636901576814e-13	0.139591	0.151	0.131	6.05661320546746e-09
Tbk1	6.23725648281434e-15	0.139474	0.166	0.145	1.92113736927164e-10
Mef2d	1.51152573097736e-12	0.139407	0.23	0.212	4.65565040398336e-08
Bri3	4.0178338381771e-10	0.139319	0.133	0.118	1.23753300049693e-05
Srek1	6.97508688760687e-28	0.13915	0.403	0.361	2.14839651225179e-23
Bdp1	7.66376131487571e-27	0.139067	0.23	0.195	2.36051512259487e-22
Ints10	6.57217626554157e-13	0.139016	0.192	0.173	2.02429601154946e-08
C1ql3	3.89277763602638e-39	0.138722	0.455	0.402	1.19901443967249e-34
Cemip	1.25595843956352e-23	0.138693	0.114	0.089	3.86847758969959e-19
Agtpbp1	3.24785506111299e-28	0.138649	0.396	0.36	1.00037183737341e-23
Kcnma1	1.70481380560484e-50	0.138582	0.578	0.517	5.25099700264347e-46
Nhsl2	7.21529065103084e-21	0.138574	0.145	0.119	2.22238167342401e-16
Dusp8	4.58194501202565e-13	0.13852	0.207	0.188	1.41128488315402e-08
Pgbd5	1.40397149190671e-14	0.137914	0.207	0.187	4.32437259222185e-10
Sfswap	4.44003592106854e-13	0.137889	0.236	0.216	1.36757546404832e-08
Itpka	5.49436964611276e-21	0.137778	0.339	0.31	1.69232079469919e-16
Sntb2	1.03892771700075e-23	0.137708	0.148	0.119	3.200001261134e-19
Ulk2	8.75545767105307e-15	0.137606	0.198	0.177	2.69676851726106e-10
Table S4 Down-regulated DEGs in snRNA
263genes
gene	p_val	avg_log2FC	pct.1	pct.2	p_val_adj
Gm10800	0	-1.14146	0.494	0.71	0
Gm10801	0	-0.98786	0.238	0.43	0
Bc1	0	-0.822613	0.138	0.366	0
n-R5-8s1	0	-0.811278	0.096	0.298	0
Gm21738	0	-0.592787	0.107	0.236	0
mt-Rnr2	0	-0.535655	1	1	0
Gm42418	0	-0.520608	0.991	0.991	0
Gm10718	0	-0.503349	0.072	0.178	0
mt-Atp8	0	-0.44835	0.178	0.322	0
CT010467.1	0	-0.435394	0.644	0.783	0
Gm19951	0	-0.312376	0.04	0.128	0
Gad2	3.47751874781396e-09	-0.140596	0.096	0.111	0.000107111
Npas3	3.82279127077949e-09	-0.168677	0.095	0.111	0.000117746
Erbb4	7.15590810638878e-09	-0.158168	0.139	0.158	0.000220409
Gpr37	1.12622337040748e-08	-0.153751	0.161	0.18	0.000346888
Pde4d	2.743690634363e-08	-0.153383	0.192	0.214	0.000845084
Mal	4.60676683958295e-08	-0.815374	0.228	0.244	0.00141893
Trf	1.74865181491262e-07	-0.361054	0.198	0.214	0.00538602
Brinp3	3.27690232189161e-07	-0.158295	0.092	0.106	0.0100932
Slc12a2	7.80913788802571e-07	-0.171095	0.192	0.209	0.0240529
Mfge8	9.58517045123377e-07	-0.266036	0.129	0.142	0.0295233
Etv1	3.25957114839513e-12	-0.148362	0.169	0.193	1.00398050941718e-07
Gstm5	3.34090256843074e-38	-0.183992	0.215	0.266	1.02903140010235e-33
Vxn	3.34683022830767e-26	-0.142747	0.183	0.223	1.03085717862105e-21
Grm3	3.34936584765038e-26	-0.164837	0.081	0.109	1.03163817473479e-21
Etl4	3.40301619279489e-20	-0.145056	0.123	0.152	1.04816301754275e-15
Bcas1	3.40334312067008e-31	-0.16655	0.106	0.14	1.04826371459759e-26
Selenok	3.41898865030463e-51	-0.202885	0.37	0.441	1.05308269418033e-46
Gm38393	3.47311741825646e-101	-0.241932	0.366	0.466	1.06975489599717e-96
Tmem151a	3.504476351726e-61	-0.176595	0.212	0.278	1.07941376109513e-56
Rps6	3.53978228395291e-96	-0.270122	0.224	0.307	1.09028834128034e-91
Comt	3.56869305705434e-47	-0.159498	0.222	0.282	1.09919314850331e-42
Psenen	3.60602068987938e-56	-0.156848	0.152	0.207	1.11069043268975e-51
Luzp2	3.60627209729706e-27	-0.245564	0.165	0.202	1.11076786868847e-22
Car2	3.65779823476634e-25	-0.27398	0.195	0.232	1.12663843429038e-20
Tsc22d4	3.72314081489116e-21	-0.138185	0.14	0.171	1.14676460239463e-16
Sirt2	3.73555302985869e-71	-0.208696	0.097	0.148	1.15058768872678e-66
Gm8624	3.7391084802106e-61	-0.166188	0.085	0.13	1.15168280298967e-56
Cdk8	3.78356797998899e-130	-0.39183	0.21	0.306	1.16537677351641e-125
Cd81	3.95017246123347e-10	-0.17115	0.484	0.509	1.21669261978452e-05
Gnao1	3.99187570653684e-29	-0.18766	0.548	0.592	1.22953763637041e-24
Mbp	4.00419059233976e-163	-0.62712	0.499	0.609	1.23333074434657e-158
Wdr89	4.02220775114353e-65	-0.176827	0.158	0.219	1.23888020942972e-60
Rpl35a	4.05173653606995e-97	-0.226894	0.166	0.243	1.24797537047491e-92
Ctsz	4.05231328508551e-40	-0.206441	0.068	0.1	1.24815301493919e-35
Mpdu1	4.06256160966894e-74	-0.192223	0.085	0.134	1.25130960139413e-69
Rpl37rt	4.06724329283052e-58	-0.167041	0.124	0.176	1.25275160662473e-53
Dpp10	4.07276468099266e-35	-0.295383	0.119	0.156	1.25445224939255e-30
Tmem50a	4.13446289383901e-40	-0.189631	0.388	0.449	1.27345591593135e-35
Gapdh	4.16355227166577e-245	-0.393327	0.664	0.764	1.28241573519577e-240
Rnf13	4.17283974183192e-28	-0.200733	0.248	0.292	1.28527636888165e-23
Gpr37l1	4.19219116092336e-13	-0.326464	0.152	0.174	1.29123679947601e-08
Gm10722	4.20179771438785e-307	-0.437946	0.061	0.16	1.2941957140086e-302
Rpl13	4.28276923064198e-58	-0.15408	0.221	0.288	1.31913575073004e-53
Elovl5	4.31716979590182e-26	-0.163913	0.124	0.156	1.32973146883572e-21
1110008P14Rik	4.32381767007731e-44	-0.145421	0.116	0.159	1.33177908056051e-39
Mag	4.34246408215239e-10	-0.248203	0.133	0.151	1.33752236194376e-05
Fkbp2	4.35056023591565e-88	-0.2421	0.19	0.265	1.34001605826438e-83
Gng3	4.35233102336441e-76	-0.207839	0.207	0.281	1.34056147850647e-71
Pdia3	4.35700875541403e-38	-0.15606	0.208	0.26	1.34200226675508e-33
Gm49948	4.40021043586019e-36	-0.172052	0.127	0.166	1.3553088163493e-31
Slc35f1	4.4739027542731e-29	-0.197681	0.129	0.164	1.37800678734366e-24
Ndufa11	4.52650726308149e-50	-0.137543	0.166	0.221	1.39420950210173e-45
Rpl35	4.58987893774529e-150	-0.268105	0.085	0.159	1.41372861161493e-145
Sgcd	4.60254542783949e-16	-0.179346	0.082	0.103	1.41763001722884e-11
Stmn4	4.62252976387688e-30	-0.292837	0.324	0.37	1.42378539257172e-25
Grn	4.65448522118628e-24	-0.13793	0.123	0.155	1.43362799297759e-19
Gm33838	4.68106021477823e-220	-0.368464	0.061	0.142	1.44181335675384e-215
Gjc3	4.69028090296854e-30	-0.201774	0.079	0.107	1.44465342092334e-25
Cmtm5	4.70262331062966e-76	-0.349299	0.101	0.153	1.44845500590704e-71
Arl1	4.7599749620558e-35	-0.14048	0.216	0.266	1.46611988806281e-30
Pcdh15	4.78137553282905e-17	-0.210563	0.113	0.138	1.47271147786667e-12
Serpine2	4.86273609712312e-14	-0.199144	0.197	0.224	1.49777134527489e-09
Ttyh1	5.04839610724422e-53	-0.396824	0.342	0.407	1.55495648499229e-48
B2m	5.1676266425604e-31	-0.262239	0.201	0.246	1.59168068217503e-26
Gm10717	5.18376167288645e-225	-0.351283	0.05	0.126	1.59665043286576e-220
Rps27a	5.20784286853617e-47	-0.19919	0.329	0.396	1.60406768193782e-42
Csrp1	5.2491941205156e-104	-0.301272	0.083	0.141	1.61680428106001e-99
Gabarapl2	5.31116153605485e-43	-0.170672	0.214	0.269	1.63589086472025e-38
Nme7	5.33861783943524e-27	-0.198547	0.54	0.579	1.64434768072445e-22
Resp18	5.44878039264962e-33	-0.155821	0.109	0.144	1.67827884874001e-28
Tmsb10	5.45865660677248e-142	-0.256445	0.061	0.124	1.68132082145199e-137
Dad1	5.47288319160749e-47	-0.144185	0.226	0.287	1.68570275184702e-42
Tkt	5.48327994298013e-48	-0.152716	0.147	0.197	1.68890505523731e-43
Slc27a1	5.49116794576249e-31	-0.156604	0.093	0.124	1.69133463897431e-26
Ptprt	5.53324053096787e-39	-0.279336	0.114	0.152	1.70429341594341e-34
Gm3764	5.59713951405777e-13	-0.143942	0.134	0.157	1.72397494172493e-08
Mog	5.60386325870504e-12	-0.287506	0.121	0.14	1.72604592231374e-07
Ndrg1	5.63657954448464e-16	-0.172395	0.101	0.123	1.73612286549672e-11
D130009I18Rik	5.69140090162851e-207	-0.315345	0.043	0.113	1.7530083917106e-202
Yjefn3	5.69544678286475e-95	-0.198372	0.105	0.169	1.75425456359017e-90
Atp6v0c	5.80352782644664e-22	-0.143322	0.822	0.825	1.78754460582383e-17
Rps23	5.8315109711402e-48	-0.192989	0.342	0.411	1.79616369422089e-43
Mt1	5.85826062936642e-14	-0.13779	0.371	0.411	1.80440285645115e-09
Sept7	5.88770012353057e-28	-0.168166	0.444	0.495	1.81347051504865e-23
Gpx4	5.90162375423658e-146	-0.211984	0.05	0.11	1.81775913254241e-141
Eno1b	5.9406107153439e-130	-0.251831	0.11	0.186	1.82976750643307e-125
Tomm6	6.00987938401385e-59	-0.156075	0.148	0.205	1.85110294907011e-54
AC154200.1	6.06579890553972e-86	-0.15967	0.06	0.107	1.86832672089529e-81
Mt3	6.06898815175446e-100	-0.292637	0.458	0.552	1.86930904062189e-95
Wscd1	6.09675570458095e-48	-0.193029	0.159	0.209	1.87786172456798e-43
Stmn2	6.12292510504868e-43	-0.243782	0.345	0.402	1.88592216160604e-38
Rpl21	6.22560825237526e-46	-0.191796	0.392	0.461	1.9175495978141e-41
Tubb4b	6.31543918875886e-38	-0.172142	0.251	0.305	1.94521842452962e-33
Clic4	6.37312839435664e-30	-0.186673	0.074	0.102	1.96298727674579e-25
Syp	6.57077944059606e-21	-0.210014	0.726	0.72	2.02386577549799e-16
Nckap5	6.64720902590828e-39	-0.16718	0.187	0.239	2.04740685207001e-34
Plekhb1	6.80351909619714e-49	-0.228918	0.158	0.208	2.09555191681968e-44
Atp5g1	6.86242158810505e-74	-0.246533	0.278	0.355	2.11369447335224e-69
Rps24	6.91592810565771e-36	-0.160384	0.342	0.403	2.13017501582363e-31
Tmem47	6.92930298389872e-11	-0.161333	0.199	0.223	2.13429461207064e-06
Myl6	7.03995056503502e-38	-0.143652	0.299	0.361	2.16837517353644e-33
Adgrg1	7.16112482041697e-31	-0.159195	0.081	0.111	2.20569805593663e-26
Elmo1	7.18078131368382e-24	-0.140561	0.083	0.109	2.21175245242775e-19
Syt3	7.38972195738605e-38	-0.150313	0.142	0.185	2.27610826009448e-33
Atp1b2	7.43221804331667e-11	-0.260585	0.339	0.366	2.28919747952197e-06
Plpp3	7.48025697580369e-20	-0.372794	0.236	0.271	2.30399395111729e-15
Nnat	7.51911060726903e-47	-0.252523	0.216	0.27	2.31596125814493e-42
Aqp4	7.54780312019329e-41	-0.323038	0.078	0.111	2.32479883905073e-36
Pla2g7	7.55010948076779e-13	-0.241733	0.151	0.174	2.32550922117129e-08
Sgcz	7.62394638956834e-18	-0.211755	0.084	0.106	2.34825172745094e-13
Atp1a3	7.73686351688838e-69	-0.297812	0.615	0.663	2.38303133183679e-64
Cryab	7.82441920978321e-21	-0.183598	0.119	0.146	2.40999936080533e-16
Chchd2	7.97036867776463e-89	-0.273538	0.421	0.506	2.45495325643828e-84
Gabarapl1	8.04910459306172e-23	-0.15045	0.44	0.49	2.47920470570894e-18
Reep3	8.13479498046987e-12	-0.149988	0.132	0.152	2.50559820193453e-07
Rgs4	8.20090795465652e-35	-0.137861	0.12	0.159	2.52596165911375e-30
Elavl4	8.212836469277e-24	-0.155935	0.124	0.155	2.52963576090201e-19
Rpl27a	8.24365846146517e-49	-0.160952	0.236	0.299	2.53912924271589e-44
Slc6a11	8.24420070435015e-17	-0.158179	0.11	0.133	2.53929625894689e-12
Ptn	8.28377165738484e-91	-0.508977	0.349	0.424	2.5514845081911e-86
Capns1	8.36666525191814e-56	-0.166703	0.163	0.22	2.57701656424331e-51
Stmn1	8.55994710978166e-118	-0.349754	0.283	0.379	2.63654930928385e-113
Rpl24	8.63921493118949e-39	-0.145478	0.242	0.3	2.66096459095567e-34
Sox2ot	8.67036068793116e-27	-0.16443	0.09	0.119	2.67055779548968e-22
Atp5h	8.68531687530139e-31	-0.147336	0.417	0.475	2.67516445076158e-26
Sfr1	8.79067827840914e-29	-0.163923	0.166	0.206	2.7076168165328e-24
Dnm1	8.96594166910083e-21	-0.159162	0.524	0.566	2.76159969349975e-16
Rab7	8.97623595584686e-47	-0.154988	0.24	0.303	2.76477043676039e-42
S1pr1	9.04918414646193e-15	-0.350832	0.12	0.142	2.78723920895174e-10
Ly6e	9.06961791381382e-34	-0.223276	0.314	0.368	2.79353301363379e-29
Olig1	9.11617054911653e-17	-0.140576	0.133	0.158	2.80787169083338e-12
Traf5	9.4463564879636e-79	-0.193406	0.101	0.156	2.90957226185767e-74
Reep5	9.72144920547696e-43	-0.18046	0.441	0.506	2.99430356977896e-38
Opalin	9.73778928021063e-26	-0.299348	0.078	0.103	2.99933647619768e-21
Lgmn	9.77960322878836e-13	-0.173899	0.166	0.194	3.0122155904991e-08
Jarid2	1.01334799850438e-44	-0.173248	0.179	0.232	3.12121317019335e-40
Timp3	1.01733196894879e-15	-0.191362	0.092	0.113	3.13348419755917e-11
Nrsn2	1.03763689618756e-65	-0.194971	0.105	0.156	3.19602540394729e-61
Ubb	1.06288983126136e-228	-0.359595	0.671	0.769	3.27380696926812e-224
Selenop	1.06371477814014e-72	-0.432086	0.143	0.2	3.27634788814946e-68
Eno2	1.06525412816439e-21	-0.150707	0.399	0.448	3.28108924015914e-17
Slc17a9	1.07107636173307e-203	-0.272868	0.081	0.168	3.29902230177404e-199
Tmed10	1.08588795940538e-51	-0.230308	0.285	0.348	3.34464350376452e-47
Mt2	1.09163860762802e-25	-0.235083	0.25	0.294	3.36235607535505e-21
Bcan	1.11399451365864e-25	-0.200401	0.142	0.176	3.43121450151997e-21
Rpl4	1.12386357355555e-30	-0.170551	0.442	0.499	3.46161219290845e-26
Qdpr	1.12423127151553e-28	-0.250882	0.248	0.292	3.46274473939498e-24
Qk	1.12474573251924e-15	-0.178659	0.369	0.404	3.4643293307325e-11
Atp6v1g2	1.17952376711933e-47	-0.188007	0.333	0.401	3.63305115510425e-43
Glul	1.18324510032246e-16	-0.148298	0.426	0.47	3.6445132335032e-12
Nap1l5	1.18354853438731e-35	-0.165507	0.254	0.307	3.64544784076637e-31
6820431F20Rik	1.2103499640828e-38	-0.140049	0.202	0.254	3.72799892437143e-34
Filip1l	1.22354887389933e-123	-0.393509	0.222	0.317	3.76865288649733e-119
Ndufa3	1.22559753966742e-42	-0.156602	0.271	0.332	3.77496298192963e-38
Tmem181b-ps	1.24269618317241e-48	-0.140437	0.153	0.205	3.82762851378935e-44
Nsg1	1.25043974649467e-10	-0.13831	0.497	0.521	3.85147946317825e-06
Neurod6	1.26551631450468e-20	-0.163933	0.237	0.274	3.89791680030587e-16
Tspan2	1.27324714133003e-14	-0.25919	0.134	0.157	3.92172852001063e-10
Htra1	1.27385819900292e-21	-0.262335	0.138	0.168	3.92361063874889e-17
Kxd1	1.30004033139038e-113	-0.222412	0.122	0.195	4.00425422471552e-109
Hsp90aa1	1.31040621650389e-174	-0.424122	0.625	0.704	4.03618218745362e-170
Vsnl1	1.35317311404304e-52	-0.246548	0.348	0.415	4.16790850856395e-48
mt-Nd2	1.35411770742868e-172	-0.240969	0.902	0.956	4.17081795065108e-168
Atp5e	1.35705983063265e-41	-0.159605	0.241	0.299	4.17987998433161e-37
Scg3	1.37413519181998e-25	-0.238905	0.338	0.384	4.23247380432472e-21
Gm21981	1.3801296839786e-61	-0.155954	0.141	0.199	4.2509374396225e-57
Pdap1	1.39298779014838e-54	-0.226817	0.196	0.254	4.29054169243601e-50
Ntm	1.4032776557097e-37	-0.273405	0.304	0.356	4.32223550735145e-33
Cfl1	1.40729565184214e-164	-0.357195	0.57	0.672	4.33461133723897e-160
Ptma	1.4136464284334e-15	-0.180612	0.465	0.497	4.35417236421773e-11
Rpl17	1.41708921097651e-49	-0.202724	0.339	0.409	4.36477647872874e-45
Zmat2	1.43781403750461e-31	-0.156815	0.246	0.294	4.42861101691796e-27
Npc2	1.46369871258641e-35	-0.16736	0.119	0.157	4.50833840463741e-31
Rps8	1.46852256457307e-26	-0.158756	0.425	0.476	4.5231963511415e-22
Lpar1	1.51538774848248e-27	-0.200626	0.074	0.101	4.66754580410088e-23
Cadm3	1.51827319297509e-60	-0.249113	0.304	0.373	4.67643326168256e-56
Sec11c	1.58671078956651e-43	-0.224212	0.27	0.328	4.88722790294382e-39
Fcrla	1.61530255292082e-59	-0.150053	0.068	0.108	4.97529339325143e-55
Cadm4	1.61867406910903e-55	-0.228147	0.244	0.307	4.98567800026271e-51
Eif4a2	1.64081842386056e-28	-0.138012	0.413	0.471	5.05388482733292e-24
Aldoa	1.64082039429902e-133	-0.29108	0.696	0.772	5.0538908964804e-129
Slc48a1	1.67532041447441e-51	-0.219711	0.184	0.239	5.16015440862264e-47
Clu	1.68815626179397e-29	-0.317206	0.413	0.47	5.19969010195161e-25
Agbl4	1.68884237073646e-16	-0.154136	0.101	0.124	5.20180338610536e-12
Atp5k	1.72005051395469e-75	-0.197529	0.253	0.332	5.29792758803185e-71
Ndufa5	1.73420811175064e-27	-0.140489	0.253	0.301	5.34153440500314e-23
Lrrc4c	1.82765848624832e-15	-0.22209	0.375	0.409	5.62937090349345e-11
Selenow	1.83709639992125e-51	-0.175906	0.335	0.41	5.65844062139745e-47
Mydgf	1.85306926134327e-59	-0.152409	0.109	0.158	5.70763863186341e-55
Atp5l	1.88145230078891e-109	-0.275152	0.219	0.307	5.79506123165993e-105
Rpl10	1.88743231455646e-146	-0.289139	0.154	0.245	5.81348027206535e-142
Zwint	1.91491183171468e-26	-0.142669	0.47	0.522	5.89811993286439e-22
Tecr	1.91536346834544e-70	-0.241506	0.51	0.585	5.89951101885079e-66
Gm49804	1.91804475993421e-48	-0.138917	0.136	0.185	5.90776966507337e-44
Gm1821	1.95606718315511e-176	-0.31216	0.165	0.269	6.02488253083606e-172
Gm49909	1.9809480580093e-58	-0.154557	0.182	0.244	6.10151811347444e-54
AY036118	1.9996019672715e-167	-0.308041	0.366	0.492	6.15897401939294e-163
Malat1	2.01625129774334e-88	-0.324625	0.982	0.975	6.21025562217926e-84
Sec62	2.02913179345318e-42	-0.238193	0.501	0.55	6.24992883701514e-38
Ndufb4	2.03503813989346e-58	-0.173271	0.178	0.239	6.26812097468583e-54
Psmc1	2.03806967108076e-29	-0.151957	0.21	0.255	6.27745839389585e-25
Osbpl1a	2.06027576740715e-25	-0.141504	0.195	0.235	6.34585539119075e-21
Snx32	2.09378576120129e-150	-0.265651	0.166	0.263	6.44906952307608e-146
Cst3	2.14726932602772e-70	-0.77079	0.753	0.802	6.61380425109798e-66
Atp5j2	2.1638168846974e-26	-0.150294	0.346	0.396	6.66477238655647e-22
Hepacam	2.18230115213496e-28	-0.160508	0.087	0.116	6.72170577869089e-24
Cd9	2.18889719255876e-27	-0.280404	0.152	0.185	6.74202224280024e-23
Tubb4a	2.2176793217686e-54	-0.276526	0.257	0.322	6.83067407897947e-50
Prkn	2.2391240446658e-12	-0.169799	0.13	0.153	6.89672596997512e-08
Ndufa13	2.23946213045855e-63	-0.215448	0.364	0.441	6.89776730802539e-59
Gm28037	2.24525624733919e-95	-0.20994	0.14	0.211	6.91561376742944e-91
Ugt8a	2.24961677609502e-21	-0.207242	0.084	0.108	6.92904463205027e-17
Ndufb11	2.26569481929861e-34	-0.141811	0.261	0.315	6.97856661292166e-30
Gm14703	2.26942041170053e-57	-0.140798	0.149	0.205	6.99004181007879e-53
Gpc5	2.30516811788398e-16	-0.297316	0.137	0.163	7.10014831989444e-12
Gm26377	2.31506907563227e-102	-0.232689	0.244	0.336	7.13064425985495e-98
Stmn3	2.32030407045723e-39	-0.19564	0.536	0.584	7.1467685674153e-35
Nat14	2.36463921978805e-57	-0.189569	0.151	0.206	7.28332526086918e-53
Eno1	2.40634620625993e-255	-0.372078	0.111	0.221	7.41178694990121e-251
Cdc37	2.42629557787192e-36	-0.138353	0.148	0.191	7.47323300940332e-32
Hspa8	2.42756686322571e-22	-0.172771	0.825	0.828	7.47714869542151e-18
Gm37376	2.43654441822244e-245	-0.439112	0.386	0.525	7.50480046256694e-241
Bsg	2.48434845157985e-69	-0.272034	0.507	0.579	7.6520416657111e-65
Gap43	2.49183766393586e-37	-0.227688	0.214	0.263	7.67510918868884e-33
Cd63	2.49266710661771e-37	-0.237222	0.137	0.176	7.67766395509321e-33
Cnp	2.51065140708383e-39	-0.439136	0.199	0.245	7.7330573989589e-35
Atp1a2	2.52853931716769e-19	-0.525544	0.369	0.408	7.78815395080819e-15
Rpl38	2.56496870744662e-41	-0.164526	0.337	0.404	7.90036011580635e-37
Cldn10	2.57522091211348e-12	-0.225331	0.111	0.131	7.93193793140073e-08
Mobp	2.58098512119944e-62	-0.324281	0.223	0.288	7.94969227180639e-58
Gja1	2.61252669368901e-18	-0.345856	0.122	0.147	8.04684346923151e-14
Psmb7	2.61825175753892e-54	-0.174542	0.19	0.249	8.06447723839564e-50
Tpi1	2.6571444750467e-55	-0.186782	0.322	0.395	8.18427069759134e-51
Fau	2.67941090832139e-28	-0.150702	0.385	0.44	8.25285353872071e-24
Tmed5	2.7767924192552e-35	-0.145326	0.137	0.178	8.55279833054795e-31
Pllp	2.79123925122117e-42	-0.381823	0.09	0.125	8.59729601768633e-38
Sema6a	2.79659790167542e-27	-0.154567	0.083	0.111	8.61380119695046e-23
Gm10719	2.83801396664122e-207	-0.3168	0.041	0.109	8.74136681865161e-203
Gpr162	2.88061835011046e-62	-0.146909	0.155	0.215	8.87259258017524e-58
Rpl10-ps3	2.89561006650271e-77	-0.165675	0.076	0.125	8.91876856583499e-73
Rrbp1	2.9069374865395e-33	-0.250064	0.114	0.149	8.9536581522903e-29
Ctsd	2.93920928442998e-45	-0.401891	0.318	0.384	9.05305851697279e-41
Ap2s1	3.00088157608472e-49	-0.139342	0.132	0.182	9.24301534249854e-45
Cycs	3.0199031185247e-48	-0.142005	0.189	0.245	9.30160359536794e-44
Cmss1	3.03277566774869e-61	-0.282438	0.194	0.258	9.34125233423275e-57
Gm35769	3.06116812136877e-129	-0.258164	0.102	0.175	9.42870393062794e-125
Sox5	3.09625038749707e-13	-0.147274	0.089	0.108	9.53676081852971e-09
Pcdh10	3.11437931609577e-41	-0.192296	0.176	0.225	9.59259973150659e-37
Uba52	3.14491683959315e-81	-0.206489	0.15	0.217	9.68665835763086e-77
Plp1	3.15030489033524e-19	-0.634775	0.698	0.665	9.70325409272157e-15
mt-Co1	3.21722987825698e-119	-0.152113	0.839	0.909	9.90938974801932e-115
Hmgb1	3.23071172912938e-62	-0.238431	0.235	0.302	9.9509151968914e-58

## Sheet: DEGs in 15 cell types
Mature Granule	up-regulated DEGs	243genes					Immature Granule	up-regulated DEGs	310genes					Pyramidal neurons	up-regulated DEGs	111genes					Oligodendrocyte	up-regulated DEGs	246genes					Astrocytes	up-regulated DEGs	179genes					GABAergic neurons	up-regulated DEGs	12genes					Microglia	up-regulated DEGs	67genes					NB
gene	p_val	avg_log2FC	pct.1	pct.2	p_val_adj		gene	p_val	avg_log2FC	pct.1	pct.2	p_val_adj		gene	p_val	avg_log2FC	pct.1	pct.2	p_val_adj		gene	p_val	avg_log2FC	pct.1	pct.2	p_val_adj		gene	p_val	avg_log2FC	pct.1	pct.2	p_val_adj		gene	p_val	avg_log2FC	pct.1	pct.2	p_val_adj		gene	p_val	avg_log2FC	pct.1	pct.2	p_val_adj		gene
Ttr	3.29056e-235	1.1728	0.161	0.013	1.01352e-230		Ttr	2.97135e-204	1.0602	0.178	0.008	9.15205e-200		Ttr	5.79824e-101	1.00469	0.159	0.007	1.78591e-96		Ttr	4.15853e-64	1.09393	0.167	0.008	1.28087e-59		Ttr	9.85447e-82	1.30906	0.227	0.014	3.03527e-77		Ttr	1.23441e-37	1.13255	0.173	0.009	3.80211e-33		Olfm1	1.35595e-26	0.789199	0.828	0.637	4.17647e-22		Ttr
mt-Nd4	1.14132e-212	0.598937	0.984	0.987	3.51538e-208		Icam5	1.10473e-156	0.620053	0.677	0.54	3.40268e-152		Icam5	4.45283e-54	0.549425	0.626	0.522	1.37152e-49		Olfm1	2.50014e-46	0.583356	0.791	0.637	7.70067e-42		Olfm1	1.6338e-57	0.647826	0.885	0.767	5.03225e-53		Camk1d	4.29358e-19	0.631795	0.486	0.327	1.32246e-14		Meg3	8.29196e-20	0.68807	0.828	0.654	2.55401e-15		Camk1d
mt-Nd1	1.00014e-174	0.51716	0.986	0.989	3.08054e-170		Psap	2.3631e-137	0.384354	0.94	0.892	7.27858e-133		Psap	5.59264e-40	0.290022	0.907	0.88	1.72259e-35		Rsrp1	2.65552e-46	0.579531	0.772	0.63	8.17926e-42		mt-Nd4	7.60099e-47	0.603944	0.989	0.991	2.34118e-42		Podxl2	6.00479e-12	0.492173	0.21	0.107	1.84953e-07		Ttr	1.01853e-19	1.60315	0.154	0.01	3.13718e-15		Tia1
Camk1d	1.20902e-144	0.508816	0.584	0.399	3.7239e-140		Atp1b1	8.49841e-76	0.22802	0.987	0.966	2.61759e-71		AC149090.1	3.97076e-35	0.606087	0.354	0.243	1.22303e-30		Dock10	7.23948e-43	0.461561	0.883	0.766	2.22983e-38		Meg3	1.84453e-45	0.626604	0.785	0.619	5.68134e-41		AC149090.1	1.15173e-10	0.536831	0.277	0.171	3.54744e-06		Atp1b1	2.30886e-17	0.667305	0.801	0.65	7.11153e-13		Rsrp1
Icam5	7.43767e-75	0.489967	0.416	0.305	2.29088e-70		Camk1d	7.56358e-70	0.402005	0.493	0.36	2.32966e-65		Camk1d	1.43416e-31	0.368863	0.55	0.436	4.41737e-27		Clasp2	1.20007e-41	0.464997	0.896	0.791	3.69632e-37		Rtn1	2.4002e-44	0.551842	0.892	0.804	7.39285e-40		Olfm1	2.22269e-10	0.287326	0.919	0.894	6.84609e-06		Ppp3ca	3.14645e-16	0.525704	0.894	0.774	9.69139e-12		Podxl2
Eef1a2	8.19948e-71	0.480808	0.279	0.173	2.52552e-66		Pcsk1n	1.5905e-63	0.412065	0.553	0.461	4.89891e-59		Podxl2	6.65094e-30	0.355495	0.118	0.043	2.04856e-25		Meg3	6.91112e-40	0.587081	0.769	0.623	2.12869e-35		Camk1d	2.35057e-39	0.511207	0.518	0.324	7.23998e-35		Cck	5.31708e-08	0.271958	0.58	0.483	0.00163771		Prnp	2.68689e-15	0.676165	0.62	0.424	8.2759e-11		Meg3
mt-Cytb	1.32919e-64	0.304705	0.987	0.994	4.09403e-60		AC149090.1	3.42353e-63	0.558289	0.365	0.254	1.05448e-58		Nckap1	1.96256e-27	0.32079	0.777	0.725	6.04487e-23		Camk1d	6.84259e-38	0.638093	0.404	0.224	2.10759e-33		Ppp3ca	9.20138e-38	0.455741	0.939	0.862	2.83412e-33		Gria2	7.3282e-08	0.284878	0.865	0.83	0.00225716		Gpm6a	1.40447e-14	0.636273	0.67	0.503	4.3259e-10		Mycbp2
Olfm1	4.81401e-59	0.216444	0.96	0.904	1.48276e-54		Eef1a2	1.38304e-61	0.442731	0.274	0.166	4.25991e-57		Hivep2	2.48724e-23	0.283635	0.688	0.617	7.66094e-19		Ddx17	1.6176e-35	0.564643	0.703	0.572	4.98237e-31		Ncdn	5.80754e-37	0.517485	0.716	0.575	1.78878e-32		Nckap1	1.25657e-07	0.345409	0.577	0.513	0.00387037		Rtn1	1.95789e-14	0.5434	0.84	0.711	6.0305e-10		Ccnl2
Cox6a1	5.00869e-59	0.365677	0.646	0.563	1.54273e-54		Slc12a5	4.26334e-59	0.361887	0.675	0.607	1.31315e-54		Pcsk1n	3.00251e-22	0.396622	0.437	0.366	9.24802e-18		Ptprd	1.65694e-34	0.287881	0.987	0.966	5.10353e-30		mt-Nd1	9.56254e-37	0.549166	0.988	0.99	2.94536e-32		Tia1	3.13017e-07	0.404439	0.527	0.439	0.00964124		Camk1d	3.53536e-14	0.585407	0.494	0.285	1.08893e-09		Nktr
Kif1b	9.37497e-59	0.337171	0.676	0.584	2.88758e-54		mt-Nd4	2.64497e-57	0.349718	0.979	0.982	8.14677e-53		Gria2	5.22002e-21	0.177413	0.977	0.968	1.60782e-16		Atp1b1	6.03922e-30	0.490846	0.766	0.652	1.86014e-25		Atp1b1	6.60338e-33	0.463614	0.904	0.845	2.03391e-28		mt-Nd4	3.94852e-07	0.413393	0.978	0.987	0.0121618		Hnrnpa2b1	4.04896e-12	0.460622	0.757	0.611	1.24712e-07
Gria1	4.56569e-57	0.23699	0.867	0.773	1.40628e-52		Kif1b	1.60736e-54	0.322964	0.725	0.641	4.95083e-50		Kif1b	3.03156e-20	0.279964	0.758	0.705	9.3375e-16		Mycbp2	2.64185e-28	0.564751	0.633	0.498	8.13715e-24		Fth1	4.03375e-31	0.481443	0.831	0.746	1.24244e-26		Atp2b1	6.08325e-07	0.258487	0.807	0.757	0.018737		Gria2	4.13049e-12	0.582693	0.629	0.459	1.27223e-07		NB
Chd3	4.61998e-57	0.420416	0.534	0.437	1.423e-52		Fth1	1.89191e-53	0.304857	0.818	0.786	5.82728e-49		Eef1a2	1.39691e-17	0.379137	0.257	0.186	4.30263e-13		Frmd5	1.49228e-27	0.533825	0.564	0.414	4.59639e-23		Eef1a1	1.26079e-29	0.446208	0.831	0.765	3.88336e-25		mt-Nd1	6.24048e-07	0.384002	0.978	0.988	0.0192213		Mycbp2	9.39649e-12	0.563201	0.651	0.497	2.89421e-07		gene
Cox8a	3.16132e-54	0.338089	0.747	0.683	9.73717e-50		Enc1	5.82442e-52	0.367028	0.699	0.636	1.79398e-47		Atp1b1	1.76152e-17	0.143688	0.985	0.974	5.42566e-13		Lrp1b	1.59166e-27	0.476583	0.713	0.593	4.90246e-23		Gria1	4.3932e-28	0.543715	0.664	0.526	1.35315e-23									Atp2b1	6.45845e-11	0.554779	0.76	0.637	1.98927e-06		Gm42418
Cpe	8.63827e-54	0.209676	0.927	0.878	2.66067e-49		Podxl2	9.26428e-51	0.288153	0.1	0.032	2.85349e-46		Mycbp2	2.93839e-17	0.261769	0.707	0.649	9.05053e-13		Pde4b	1.59703e-27	0.385252	0.825	0.74	4.91902e-23		Camk2b	2.11945e-25	0.494441	0.597	0.463	6.52811e-21		GABAergic neurons	down-regulated DEGs	103genes					Rbm25	6.70662e-11	0.398552	0.61	0.419	2.06571e-06		mt-Rnr2
Podxl2	2.54366e-53	0.329893	0.103	0.041	7.83473e-49		Pcdhgc4	7.37549e-49	0.304952	0.744	0.694	2.27173e-44		Kif5c	9.32685e-16	0.221172	0.642	0.586	2.87276e-11		Rtn1	1.64872e-27	0.468926	0.784	0.675	5.07822e-23		Cck	7.90065e-25	0.488485	0.587	0.455	2.43348e-20		gene	p_val	avg_log2FC	pct.1	pct.2	p_val_adj		Icam5	9.14852e-10	0.690201	0.211	0.091	2.81784e-05		Gm10801
Eef1a1	1.4539e-52	0.298956	0.824	0.778	4.47817e-48		Pcdhgc3	1.63402e-48	0.303763	0.744	0.695	5.03295e-44		Rsrp1	1.1908e-15	0.33326	0.529	0.479	3.66778e-11		Pnisr	2.2374e-26	0.460189	0.674	0.542	6.89141e-22		Calm1	1.09453e-24	0.414223	0.925	0.89	3.37128e-20		n-R5-8s1	4.53505e-43	-1.04157	0.138	0.399	1.39684e-38		Ncdn	9.21073e-10	0.583454	0.559	0.434	2.837e-05		Gm10800
Kif5c	1.77846e-52	0.312686	0.62	0.523	5.47783e-48		Pcdhgc5	1.08809e-47	0.301777	0.744	0.696	3.35144e-43		Dock4	3.15005e-15	0.255341	0.662	0.607	9.70248e-11		Arglu1	5.27484e-26	0.561589	0.531	0.392	1.6247e-21		App	1.30358e-24	0.471578	0.755	0.661	4.01514e-20		Bc1	1.99446e-42	-0.881947	0.227	0.518	6.14313e-38		Celf2	1.08752e-09	0.334775	0.692	0.541	3.34967e-05		n-R5-8s1
Nckap1	6.69293e-52	0.301386	0.641	0.559	2.06149e-47		C1ql2	2.68529e-47	0.324306	0.716	0.658	8.27097e-43		Slc12a5	3.65112e-14	0.231697	0.676	0.654	1.12458e-09		Luc7l2	8.56677e-26	0.438809	0.747	0.624	2.63865e-21		Icam5	8.08895e-20	0.514308	0.238	0.127	2.49148e-15		Gm42418	4.84284e-38	-0.479205	0.988	0.995	1.49164e-33		Nsg2	2.69954e-09	0.49509	0.466	0.326	8.31485e-05		Gm21738
Calm1	1.41859e-51	0.255334	0.952	0.922	4.3694e-47		Pcdhga12	1.18421e-46	0.29346	0.751	0.704	3.64747e-42		Chd3	5.33528e-14	0.304934	0.586	0.546	1.64332e-09		Pcdh9	1.3317e-25	0.314986	0.969	0.92	4.10176e-21		Atp2b1	1.87952e-19	0.300034	0.764	0.658	5.78912e-15		mt-Rnr2	1.64279e-30	-0.519636	1	1	5.05994e-26		Srsf5	3.90083e-09	0.43298	0.641	0.498	0.000120149		Gm10718
Fth1	1.56252e-48	0.209544	0.825	0.763	4.81271e-44		Meg3	1.71407e-46	0.223923	0.903	0.839	5.27951e-42		Kif21a	9.44981e-14	0.268728	0.541	0.473	2.91064e-09		AC149090.1	1.43472e-25	0.606142	0.222	0.103	4.41908e-21		Chd3	2.12019e-18	0.558176	0.461	0.345	6.5304e-14		Atp1a3	5.05921e-27	-0.569919	0.801	0.916	1.55829e-22		Snrnp70	4.64722e-09	0.533668	0.46	0.311	0.000143139		Ubb
Pcsk1n	5.44661e-47	0.353892	0.454	0.368	1.67761e-42		Adcy1	2.57203e-46	0.281103	0.819	0.765	7.92212e-42		Synj1	1.26832e-13	0.240624	0.676	0.64	3.90656e-09		Magi2	5.17034e-24	0.372482	0.762	0.647	1.59252e-19		Ndrg4	1.36405e-17	0.392081	0.69	0.606	4.20142e-13		Gm10800	6.83367e-25	-0.7962	0.442	0.652	2.10484e-20		Eef1a2	5.13963e-09	0.518725	0.164	0.061	0.000158306		Rpl10
Gpm6b	2.57711e-46	0.22283	0.826	0.751	7.93776e-42		Nckap1	3.38018e-46	0.283556	0.774	0.724	1.04113e-41		Epha4	3.66844e-13	0.179642	0.868	0.833	1.12992e-08		Phldb1	6.52767e-24	0.425774	0.709	0.622	2.01059e-19		Kif5c	1.41981e-16	0.502487	0.473	0.364	4.37316e-12		Gm19951	2.96607e-19	-0.326178	0.036	0.153	9.1358e-15		Syt1	2.12907e-08	0.386047	0.686	0.547	0.000655776		Cd24a
Ppp3ca	5.95822e-45	0.159739	0.973	0.926	1.83519e-40		Gpm6a	6.84753e-46	0.197988	0.949	0.917	2.10911e-41		Olfm1	1.04602e-12	0.140139	0.966	0.947	3.22186e-08		Ppp3ca	3.96544e-23	0.349598	0.872	0.821	1.22139e-18		Enc1	1.49442e-16	0.49968	0.467	0.365	4.60296e-12		CT010467.1	3.94636e-19	-0.42306	0.659	0.804	1.21552e-14		Nrxn1	2.22316e-08	0.695828	0.51	0.392	0.000684757		Bc1
Zbtb20	1.4833e-41	0.189406	0.663	0.57	4.56871e-37		Nptxr	1.92207e-45	0.312942	0.716	0.662	5.92017e-41		Cx3cl1	2.85758e-12	0.197003	0.791	0.785	8.80162e-08		Nkain2	5.38231e-23	0.37289	0.863	0.804	1.6578e-18		Adcy1	1.2688e-15	0.509325	0.413	0.307	3.90804e-11		Atp6v0c	2.95098e-18	-0.390614	0.894	0.951	9.08932e-14		Cck	3.16424e-08	0.418292	0.556	0.414	0.000974619		Tmsb10
Ncdn	2.31945e-41	0.254447	0.744	0.688	7.14412e-37		Pcdhgb7	2.37895e-45	0.290477	0.751	0.706	7.3274e-41		Oxct1	2.93664e-12	0.314842	0.485	0.439	9.04515e-08		Baz2b	1.95076e-22	0.441078	0.592	0.445	6.00854e-18		Rplp1	3.82254e-15	0.324726	0.701	0.62	1.17738e-10		Nme7	4.97101e-17	-0.512677	0.722	0.838	1.53112e-12		Chn1	4.21892e-08	0.413888	0.588	0.463	0.00129947		CT010467.1
Nptxr	2.92466e-41	0.302853	0.653	0.582	9.00824e-37		Pcdhga11	3.46751e-45	0.290444	0.752	0.706	1.06803e-40		Atp2a2	3.28799e-12	0.161358	0.838	0.821	1.01273e-07		Cck	2.95729e-22	0.481869	0.496	0.371	9.10874e-18		Slc8a2	5.48174e-15	0.427621	0.232	0.137	1.68843e-10		Nrsn2	5.73195e-17	-0.56358	0.244	0.423	1.7655e-12		St6galnac5	4.97014e-08	0.536784	0.298	0.167	0.00153085		Rpl17
Camk2b	1.52362e-40	0.244776	0.709	0.641	4.69291e-36		Pcdhga10	4.58369e-45	0.287991	0.752	0.707	1.41182e-40		Pcdhgc5	7.09718e-12	0.205228	0.709	0.691	2.186e-07		St18	4.54178e-22	0.407663	0.668	0.543	1.39891e-17		Gria2	1.58996e-14	0.304801	0.841	0.768	4.89724e-10		Gapdh	8.88324e-17	-0.460962	0.717	0.853	2.73613e-12		Tcf4	6.38339e-08	0.458743	0.635	0.498	0.00196615		mt-Nd2
Enc1	4.16162e-40	0.291865	0.624	0.554	1.28182e-35		Pcdhgb5	7.62745e-45	0.285211	0.755	0.709	2.34933e-40		Dmd	7.41399e-12	0.21065	0.624	0.567	2.28358e-07		Tra2a	5.71266e-22	0.560641	0.43	0.293	1.75956e-17		Basp1	5.00123e-14	0.411301	0.606	0.533	1.54043e-09		Hsp90aa1	1.06707e-16	-0.505149	0.717	0.829	3.28669e-12		Nrn1	7.28926e-08	0.412646	0.358	0.218	0.00224517		Rpl7
Psap	9.51694e-38	0.178355	0.876	0.813	2.93131e-33		Pcdhga8	1.40816e-44	0.282812	0.755	0.71	4.33728e-40		Pcdhgc4	9.15121e-12	0.207373	0.707	0.691	2.81866e-07		Usp34	1.62069e-20	0.492936	0.522	0.396	4.99189e-16		Celf4	5.50315e-14	0.33196	0.562	0.454	1.69502e-09		Syp	1.08285e-14	-0.401152	0.856	0.899	3.33529e-10		Baz2b	9.80524e-08	0.540169	0.353	0.22	0.00302011		Stmn1
Hivep2	4.73175e-37	0.274366	0.487	0.406	1.45742e-32		Pcdhga7	1.82627e-44	0.281232	0.756	0.711	5.6251e-40		Pcdhgc3	1.32694e-11	0.206167	0.707	0.691	4.08711e-07		Rbm26	4.77201e-19	0.521703	0.432	0.314	1.46983e-14		Slc12a5	8.338e-14	0.435987	0.301	0.205	2.56819e-09		Gm21738	1.32628e-14	-0.458049	0.088	0.21	4.08507e-10		Luc7l3	1.01662e-07	0.523238	0.551	0.427	0.00313129		Rpl10-ps3
AC149090.1	3.0782e-36	0.422735	0.217	0.15	9.48116e-32		Pcdhgb6	2.13804e-44	0.28502	0.754	0.709	6.58537e-40		Pcdhga12	1.56658e-11	0.196191	0.712	0.695	4.82522e-07		Luc7l3	4.99007e-19	0.431508	0.604	0.492	1.53699e-14		Calm2	1.21208e-13	0.248557	0.848	0.799	3.73332e-09		mt-Atp8	1.45196e-14	-0.440731	0.161	0.311	4.47217e-10		Slc8a2	1.03534e-07	0.49249	0.195	0.09	0.00318894		Rpl35
Fbxl16	8.31616e-36	0.362174	0.511	0.454	2.56146e-31		Pcdhga6	2.76945e-44	0.281127	0.758	0.711	8.53018e-40		Dmxl2	1.87699e-11	0.275482	0.492	0.443	5.78131e-07		Tia1	1.54814e-18	0.496474	0.483	0.371	4.76844e-14		Epha4	1.41913e-13	0.448702	0.521	0.425	4.37108e-09		Hspa8	1.55974e-14	-0.413931	0.913	0.945	4.80415e-10		Plppr4	1.19033e-07	0.539872	0.409	0.28	0.00366632		Gm10722
mt-Rnr1	7.73362e-35	0.261045	0.957	0.971	2.38203e-30		Pcdhga5	4.22927e-44	0.278708	0.76	0.714	1.30266e-39		Nbea	1.9164e-11	0.198132	0.718	0.678	5.90269e-07		Tmeff2	3.20054e-18	0.278672	0.867	0.81	9.858e-14		Eef1a2	1.60877e-13	0.414296	0.201	0.117	4.95516e-09		Gm10801	3.00505e-14	-0.540701	0.19	0.348	9.25586e-10		Enc1	1.2809e-07	0.453391	0.418	0.282	0.00394529		Cfl1
Synj1	1.26153e-31	0.255259	0.593	0.526	3.88564e-27		Pcdhgb2	7.08971e-44	0.278827	0.76	0.715	2.1837e-39		Ccdc88a	2.08932e-11	0.263582	0.543	0.482	6.43532e-07		Rbm25	4.49691e-18	0.382906	0.577	0.445	1.38509e-13		Nsg2	1.99282e-13	0.407945	0.5	0.41	6.13809e-09		Gm14703	4.83599e-14	-0.366464	0.169	0.316	1.48953e-09		Ttc3	1.5443e-07	0.331495	0.632	0.478	0.00475661		mt-Co1
Gpm6a	2.13938e-31	0.15198	0.882	0.83	6.58949e-27		Mycbp2	8.17604e-44	0.23164	0.867	0.795	2.5183e-39		Pcdhgb7	2.42494e-11	0.199349	0.713	0.698	7.46907e-07		Gria2	5.30558e-18	0.484341	0.556	0.446	1.63417e-13		Celf2	2.30402e-13	0.274168	0.683	0.586	7.09661e-09		Eno2	2.18715e-13	-0.42023	0.415	0.597	6.73663e-09		Nptxr	1.90277e-07	0.434213	0.352	0.225	0.00586073		Gm35769
Atp6v1a	2.05714e-30	0.193285	0.685	0.61	6.33621e-26		Pcdhga1	1.85238e-43	0.275768	0.76	0.715	5.70552e-39		Meg3	2.8843e-11	0.147391	0.927	0.871	8.88393e-07		Chn1	1.05054e-17	0.458108	0.561	0.473	3.23577e-13		Syt1	3.19291e-13	0.320258	0.708	0.639	9.83448e-09		Gm10718	3.82591e-13	-0.321532	0.044	0.135	1.17842e-08		Ube3c	1.99006e-07	0.564365	0.216	0.108	0.00612959		Uba52
Meg3	5.45749e-30	0.168898	0.896	0.802	1.68096e-25		Pcdhga3	3.18772e-43	0.27543	0.761	0.716	9.8185e-39		Eef1a1	2.92248e-11	0.26385	0.783	0.782	9.00152e-07		Map7	1.37432e-17	0.329417	0.767	0.664	4.23303e-13		Hnrnpa2b1	3.79175e-13	0.3194	0.745	0.684	1.1679e-08		Eno1	1.40957e-12	-0.394315	0.134	0.263	4.34162e-08		Frrs1l	2.09986e-07	0.406366	0.39	0.248	0.00646777		Gm10719
Adcy1	6.08152e-30	0.298436	0.505	0.439	1.87317e-25		Pcdhga4	5.83709e-43	0.274052	0.76	0.716	1.79788e-38		Ttc3	3.16855e-11	0.148886	0.911	0.882	9.75945e-07		Atp2b1	1.58897e-17	0.338079	0.723	0.621	4.89418e-13		Kif21a	3.87449e-13	0.403131	0.463	0.363	1.19338e-08		Dnm1	1.4573e-12	-0.445485	0.54	0.702	4.48863e-08		Ndfip1	2.24564e-07	0.407973	0.603	0.488	0.00691678		Gm37376
Camk2a	3.39546e-29	0.191185	0.872	0.833	1.04583e-24		Kif5c	5.53061e-42	0.324848	0.63	0.554	1.70348e-37		Iqgap2	3.50943e-11	0.209676	0.664	0.616	1.08094e-06		Cdc37l1	2.65732e-17	0.359875	0.736	0.656	8.1848e-13		Nptxr	4.04255e-13	0.450729	0.408	0.319	1.24514e-08		Gm33838	1.61986e-12	-0.317592	0.04	0.126	4.98933e-08		Snhg11	2.56103e-07	0.502699	0.51	0.378	0.00788823		mt-Atp8
Hpca	9.14046e-29	0.178155	0.839	0.778	2.81535e-24		Gria2	2.07549e-41	0.160695	0.978	0.961	6.39273e-37		Pcdhgb6	3.68238e-11	0.196878	0.715	0.7	1.13421e-06		Tut4	2.66944e-17	0.528413	0.318	0.204	8.22214e-13		Nptx1	4.38917e-13	0.45193	0.323	0.23	1.35191e-08		Sncb	6.14853e-12	-0.369362	0.306	0.471	1.89381e-07		Gabrb3	2.6173e-07	0.507619	0.361	0.236	0.00806154		Gm26377
Sptbn1	1.13465e-28	0.152751	0.762	0.698	3.49483e-24		mt-Nd1	4.34517e-41	0.284411	0.979	0.984	1.33836e-36		Pcdhgb5	4.39809e-11	0.195265	0.715	0.7	1.35465e-06		Ncor1	4.19092e-17	0.453694	0.515	0.403	1.29085e-12		Chn1	5.32961e-13	0.308856	0.706	0.629	1.64157e-08		D130009I18Rik	9.46672e-12	-0.290829	0.052	0.143	2.91584e-07		Scn8a	2.77338e-07	0.402661	0.339	0.209	0.00854228		Gm8624
Epha4	4.84672e-28	0.184194	0.702	0.627	1.49284e-23		Pcdhgb8	2.36648e-39	0.276434	0.734	0.692	7.28898e-35		Pcdhga8	4.63701e-11	0.194852	0.716	0.701	1.42825e-06		Phlpp1	5.80113e-17	0.331561	0.704	0.616	1.78681e-12		Cx3cl1	7.21523e-13	0.405156	0.366	0.274	2.22236e-08		Cort	1.11455e-11	-0.750534	0.143	0.263	3.43291e-07		Epha7	2.83609e-07	0.623416	0.265	0.152	0.00873543		Rpl13
Prkcb	2.36248e-27	0.181992	0.69	0.617	7.27669e-23		Chd3	3.25453e-39	0.308943	0.64	0.581	1.00243e-34		Pnisr	4.6592e-11	0.244947	0.6	0.549	1.43508e-06		Rbm39	7.93623e-17	0.33487	0.757	0.673	2.44444e-12		Rps21	8.20327e-13	0.384526	0.578	0.513	2.52669e-08		Rpl35	1.26691e-11	-0.261576	0.066	0.164	3.90222e-07		Tpr	3.04804e-07	0.588832	0.33	0.209	0.00938827		Rps26
Nptx1	4.88997e-27	0.251892	0.537	0.471	1.50616e-22		Nptx1	1.41058e-38	0.260742	0.775	0.732	4.34472e-34		Pcdhga10	5.43914e-11	0.19438	0.713	0.7	1.67531e-06		Ccp110	1.17435e-16	0.362063	0.805	0.735	3.61712e-12		Pcsk1n	9.59409e-13	0.358313	0.42	0.332	2.95507e-08		Zwint	1.45462e-11	-0.40124	0.627	0.767	4.48039e-07		Gpcpd1	3.40996e-07	0.544618	0.386	0.262	0.010503		Psmb1
Maged1	1.05325e-26	0.238393	0.597	0.544	3.2441e-22		Pcdhgb4	1.46897e-37	0.264198	0.741	0.699	4.52457e-33		Pcdhga11	6.68078e-11	0.193968	0.714	0.699	2.05775e-06		Ptk2	2.23844e-16	0.454354	0.557	0.464	6.89462e-12		Atp1a1	1.18157e-12	0.396689	0.445	0.351	3.63936e-08		Aldoa	1.50724e-11	-0.374828	0.678	0.795	4.64244e-07		Maged1	4.1237e-07	0.511668	0.391	0.279	0.0127014		Nnat
2900097C17Rik	1.43109e-26	0.224386	0.67	0.618	4.40789e-22		Pcdhga9	1.98424e-37	0.265629	0.739	0.699	6.11164e-33		Pcdhga7	6.85439e-11	0.191995	0.716	0.702	2.11122e-06		Nrbp2	4.46231e-16	0.404791	0.62	0.54	1.37443e-11		Nckap1	1.42305e-12	0.343414	0.599	0.523	4.38312e-08		Tmsb10	3.06313e-11	-0.329017	0.068	0.163	9.43475e-07		Rbm39	5.04246e-07	0.31391	0.812	0.706	0.0155313		Kxd1
Oxct1	1.43909e-25	0.256181	0.47	0.404	4.43254e-21		Ttc3	2.86688e-37	0.195992	0.914	0.865	8.83027e-33		Pcdhga1	9.20624e-11	0.191307	0.719	0.707	2.83561e-06		Erbin	5.13441e-16	0.314297	0.808	0.736	1.58145e-11		Rps2	2.49276e-12	0.43149	0.466	0.389	7.67796e-08		Gng3	3.23015e-11	-0.308779	0.247	0.406	9.94917e-07		Nsf	5.19637e-07	0.322295	0.582	0.451	0.0160053		Rps23
Chchd10	9.67331e-25	0.285067	0.25	0.191	2.97948e-20		Gria1	3.93389e-37	0.163221	0.966	0.934	1.21168e-32		Fth1	1.04877e-10	0.222242	0.801	0.795	3.23031e-06		Cadm2	6.39809e-16	0.350853	0.585	0.484	1.97068e-11		C1ql2	3.60286e-12	0.435207	0.183	0.105	1.10972e-07		Filip1l	4.32956e-11	-0.404117	0.231	0.379	1.33355e-06		Fth1	6.02181e-07	0.353751	0.714	0.632	0.0185478
Apoe	4.65294e-24	0.268825	0.574	0.528	1.43315e-19		Cck	4.68523e-37	0.256768	0.695	0.63	1.4431e-32		Pcdhga6	1.251e-10	0.190161	0.717	0.704	3.85322e-06		Ccdc88a	6.89284e-16	0.315887	0.631	0.523	2.12306e-11		Map1b	6.73954e-12	0.301977	0.665	0.57	2.07584e-07		Tecr	7.92438e-11	-0.390549	0.675	0.788	2.44079e-06		Arpc2	6.02551e-07	0.416961	0.5	0.38	0.0185592
Pcdhgc4	5.67474e-24	0.208195	0.598	0.549	1.74788e-19		Pcdh8	6.84643e-37	0.419265	0.413	0.335	2.10877e-32		Pcdhga5	1.33702e-10	0.190005	0.718	0.706	4.11814e-06		Sfpq	7.61591e-16	0.440986	0.583	0.495	2.34578e-11		Tmsb4x	7.04314e-12	0.242261	0.842	0.807	2.16936e-07		Atp5g1	1.63516e-10	-0.326067	0.282	0.432	5.03644e-06		Snca	7.39044e-07	0.528452	0.364	0.247	0.0227633
Arf3	1.00735e-23	0.185604	0.675	0.628	3.10275e-19		Pcdhga2	9.54791e-37	0.257844	0.746	0.705	2.94085e-32		Pcdhga4	1.40447e-10	0.19079	0.718	0.706	4.32592e-06		Nbea	1.17844e-15	0.31326	0.58	0.474	3.62972e-11		Ywhab	1.09545e-11	0.269382	0.69	0.614	3.3741e-07		Bsg	3.2957e-10	-0.385122	0.615	0.73	1.01511e-05		Trio	8.43974e-07	0.432948	0.359	0.24	0.0259953
Pcdhgc5	1.20441e-23	0.203748	0.599	0.549	3.70969e-19		Pcdhgb1	1.04738e-36	0.257125	0.745	0.704	3.22603e-32		Kif5b	1.42969e-10	0.248574	0.582	0.533	4.4036e-06		Cdk19	2.49765e-15	0.431298	0.522	0.419	7.693e-11		Ttc3	1.34918e-11	0.274897	0.731	0.651	4.15562e-07		Snx32	3.91962e-10	-0.253964	0.168	0.297	1.20728e-05		Ryr2	9.61877e-07	0.598038	0.276	0.162	0.0296268
Lrp11	1.70962e-23	0.278293	0.396	0.342	5.2658e-19		Atp2a2	2.84051e-36	0.233458	0.762	0.719	8.74905e-32		Pcdhgb2	1.43315e-10	0.189974	0.718	0.706	4.41423e-06		Nckap1	2.68678e-15	0.48653	0.505	0.419	8.27556e-11		Fbxl16	1.3559e-11	0.416784	0.457	0.378	4.1763e-07		Eno1b	7.12999e-10	-0.256385	0.112	0.219	2.19611e-05		Rfx3	1.04562e-06	0.646645	0.227	0.127	0.0322063
Pcdhgc3	2.44286e-23	0.203858	0.598	0.549	7.52425e-19		Grik5	1.24311e-35	0.344418	0.314	0.232	3.8289e-31		Pcdhga3	1.65786e-10	0.187691	0.719	0.707	5.10638e-06		Gpm6a	1.44822e-14	0.386473	0.57	0.492	4.46067e-10		Dgkh	1.71853e-11	0.331761	0.262	0.172	5.29326e-07		Mbp	9.67459e-10	-0.5575	0.374	0.529	2.97987e-05		Pcsk1n	1.04856e-06	0.475913	0.282	0.174	0.0322968
Scd2	4.25623e-23	0.181221	0.665	0.612	1.31096e-18		Epha4	7.23254e-35	0.187107	0.894	0.846	2.22769e-30		Akap11	2.05932e-10	0.232172	0.546	0.501	6.34293e-06		Snrnp70	1.58445e-14	0.38141	0.475	0.364	4.88027e-10		Ank3	1.72708e-11	0.331896	0.472	0.378	5.31957e-07		Cfl1	9.71007e-10	-0.387523	0.537	0.682	2.9908e-05		Ahi1	1.07051e-06	0.398325	0.224	0.118	0.0329728
Grik5	4.53721e-23	0.282183	0.24	0.185	1.3975e-18		Cx3cl1	8.05864e-35	0.260909	0.715	0.683	2.48214e-30		Ppfia2	2.17808e-10	0.243883	0.598	0.55	6.70872e-06		Ankrd28	1.61066e-14	0.431565	0.566	0.486	4.96099e-10		Rgs7bp	2.89596e-11	0.418855	0.363	0.272	8.91985e-07		Ubb	1.74591e-09	-0.306231	0.723	0.836	5.37759e-05		Calm2	1.17091e-06	0.253465	0.853	0.775	0.0360651
Chn1	5.50937e-23	0.153813	0.808	0.758	1.69694e-18		Cox6a1	4.04881e-34	0.307453	0.619	0.567	1.24708e-29		Sorl1	2.27289e-10	0.177997	0.732	0.709	7.00074e-06		Klhl2	5.08889e-14	0.424101	0.536	0.458	1.56743e-09		Nrn1	3.46338e-11	0.332027	0.426	0.337	1.06675e-06		Atp6v1h	2.40918e-09	-0.324631	0.244	0.378	7.42053e-05		Dock4	1.1994e-06	0.245235	0.565	0.438	0.0369428
Pcdhgb7	6.21136e-23	0.201696	0.602	0.555	1.91316e-18		Sorl1	5.79141e-34	0.29071	0.662	0.607	1.78381e-29		Itpr1	2.61009e-10	0.214822	0.669	0.64	8.03933e-06		Kif1b	5.82054e-14	0.28504	0.909	0.859	1.79278e-09		Ywhah	3.54656e-11	0.367364	0.548	0.487	1.09237e-06		Slc17a9	2.57698e-09	-0.205591	0.064	0.146	7.93736e-05		Atp6v1a	1.20467e-06	0.291154	0.51	0.38	0.0371052
Slc12a5	1.00105e-22	0.225336	0.529	0.48	3.08334e-18		C1qtnf4	1.95952e-33	0.355222	0.391	0.316	6.03551e-29		Nptxr	3.36687e-10	0.205552	0.632	0.616	1.03703e-05		Nktr	8.64267e-14	0.404002	0.43	0.328	2.66203e-09		Myt1l	4.90417e-11	0.344829	0.339	0.252	1.51053e-06		Atp5l	2.64674e-09	-0.34388	0.197	0.326	8.15222e-05		Nfat5	1.24686e-06	0.612831	0.314	0.201	0.0384047
Pcdhga11	1.0659e-22	0.199678	0.603	0.556	3.28307e-18		Prrc2b	8.88996e-33	0.314737	0.513	0.446	2.7382e-28		Chchd10	5.42871e-10	0.294951	0.246	0.197	1.6721e-05		Kcnip4	1.69528e-13	0.64286	0.287	0.196	5.22164e-09		Arf3	7.16666e-11	0.344552	0.586	0.517	2.2074e-06		Fkbp2	2.72922e-09	-0.349132	0.265	0.401	8.40626e-05		Ddx17	1.29328e-06	0.399413	0.601	0.471	0.0398342
Pcdhgb6	1.19762e-22	0.198873	0.604	0.557	3.6888e-18		App	9.88477e-33	0.162592	0.908	0.881	3.04461e-28		Synpr	5.93068e-10	0.25378	0.172	0.123	1.82671e-05		Itsn2	2.23744e-13	0.407062	0.444	0.343	6.89153e-09		Maged1	9.89093e-11	0.331671	0.526	0.459	3.04651e-06		AY036118	2.86658e-09	-0.32218	0.37	0.515	8.82936e-05		Scn2a	1.38053e-06	0.562126	0.32	0.206	0.0425216
Pcdhgb5	1.22495e-22	0.196897	0.605	0.557	3.77297e-18		Olfm1	1.43015e-32	0.15437	0.989	0.964	4.405e-28		Akap9	8.16331e-10	0.292843	0.241	0.184	2.51438e-05		Myo6	2.63814e-13	0.309045	0.716	0.643	8.12573e-09		Ybx1	1.16608e-10	0.359172	0.298	0.217	3.59165e-06		Yjefn3	3.43052e-09	-0.237796	0.115	0.22	0.000105663		Chgb	1.39761e-06	0.33967	0.421	0.291	0.0430479
Pcdhga12	1.82915e-22	0.199652	0.602	0.555	5.63397e-18		Lrp11	2.06014e-32	0.299177	0.557	0.5	6.34543e-28		Unc80	9.25103e-10	0.236888	0.57	0.532	2.84941e-05		Hnrnpa2b1	3.22368e-13	0.296609	0.733	0.67	9.92927e-09		Iqgap2	1.17996e-10	0.444281	0.199	0.126	3.6344e-06		Rpl10a	3.64837e-09	-0.267747	0.149	0.261	0.000112374		Epha4	1.46221e-06	0.413703	0.408	0.265	0.0450375
Pcdhga10	1.84277e-22	0.19816	0.604	0.556	5.6759e-18		Ank3	2.21699e-32	0.175736	0.827	0.765	6.82856e-28		Luc7l3	9.93004e-10	0.278878	0.571	0.536	3.05855e-05		Epha4	4.08544e-13	0.419781	0.456	0.358	1.25836e-08		Rab6a	1.45603e-10	0.327639	0.596	0.546	4.48471e-06		Gm35769	4.86626e-09	-0.202614	0.067	0.15	0.000149886		Nptx1	1.46378e-06	0.472448	0.305	0.196	0.0450858
Pcdhga8	2.98987e-22	0.194419	0.605	0.558	9.2091e-18		Akap11	2.3106e-32	0.290976	0.603	0.542	7.11688e-28		Plp1	1.30067e-09	0.172623	0.631	0.61	4.00618e-05		Myo9a	5.93769e-13	0.322659	0.532	0.426	1.82887e-08		Hpca	1.49376e-10	0.334387	0.756	0.716	4.60094e-06		Gps1	4.95901e-09	-0.227142	0.143	0.255	0.000152743		Ppp1r12a	1.59247e-06	0.444414	0.409	0.285	0.0490496
Pcdhga6	8.31343e-22	0.191892	0.607	0.56	2.56062e-17		Maged1	2.45125e-32	0.243762	0.706	0.675	7.55011e-28		Maged1	1.32443e-09	0.204266	0.682	0.681	4.07938e-05		Icam5	6.32928e-13	0.377091	0.147	0.076	1.94948e-08		Epha7	1.94792e-10	0.342131	0.268	0.186	5.99979e-06		Nsg1	8.52372e-09	-0.341909	0.671	0.756	0.000262539		Pfn2	1.60494e-06	0.426866	0.336	0.218	0.0494339
Pcdhga7	8.56248e-22	0.193723	0.606	0.56	2.63733e-17		Zbtb20	2.76832e-32	0.158549	0.903	0.852	8.52671e-28		Enc1	1.44952e-09	0.242501	0.618	0.603	4.46466e-05		Kif21a	7.53502e-13	0.345672	0.638	0.552	2.32086e-08		2010300C02Rik	2.07847e-10	0.375812	0.285	0.204	6.4019e-06		Macc1	1.07161e-08	-0.160616	0.04	0.107	0.000330067		Atrx	1.6219e-06	0.302537	0.547	0.395	0.049956
Pcdhga3	1.14402e-21	0.190685	0.609	0.563	3.52369e-17		Prnp	1.19323e-31	0.178474	0.897	0.859	3.67528e-27		Pcdh8	1.49565e-09	0.291936	0.163	0.118	4.60676e-05		Snhg11	8.59705e-13	0.347064	0.441	0.347	2.64798e-08		Rtn4	2.08239e-10	0.278662	0.617	0.543	6.41397e-06		Rab3a	1.11466e-08	-0.332876	0.543	0.684	0.000343327
Pcdhgb2	1.40776e-21	0.190191	0.608	0.562	4.33605e-17		Kif1a	1.71236e-30	0.286833	0.465	0.393	5.27423e-26		Pcdhgb8	1.68577e-09	0.180239	0.693	0.683	5.19233e-05		Son	1.00561e-12	0.314361	0.66	0.59	3.09739e-08		Cox8a	2.31472e-10	0.309481	0.764	0.732	7.12958e-06		Eif4a2	1.4324e-08	-0.352865	0.414	0.55	0.000441192		Microglia	down-regulated DEGs	103genes
Pcdhga4	1.58347e-21	0.191032	0.608	0.562	4.87724e-17		Crlf1	6.0962e-30	0.330809	0.235	0.165	1.87769e-25		Ralgapa1	2.13127e-09	0.241349	0.526	0.489	6.56453e-05		Atad2b	1.34636e-12	0.377455	0.33	0.233	4.14691e-08		Fam131a	2.38661e-10	0.359786	0.446	0.37	7.35098e-06		Gm10722	1.45081e-08	-0.20926	0.049	0.119	0.000446865		gene	p_val	avg_log2FC	pct.1	pct.2	p_val_adj
Pcdhga1	2.25679e-21	0.189316	0.608	0.563	6.95112e-17		Sptbn1	9.94574e-28	0.224964	0.775	0.735	3.06339e-23		Ep400	2.15562e-09	0.267339	0.308	0.257	6.63952e-05		Nbas	3.23959e-12	0.390894	0.515	0.427	9.97827e-08		Atp6v1a	2.80382e-10	0.378636	0.589	0.543	8.63604e-06		Npy	2.17322e-08	-0.917508	0.342	0.448	0.000669372		Cst3	2.52415e-48	-1.3264	0.979	0.98	7.77462e-44
Pcdhga5	2.28489e-21	0.188665	0.608	0.562	7.03768e-17		Pcdh19	3.20778e-27	0.262726	0.502	0.429	9.88028e-23		Phip	2.28454e-09	0.312116	0.383	0.333	7.0366e-05		Kif13a	3.28533e-12	0.365032	0.445	0.353	1.01191e-07		mt-Cytb	3.13472e-10	0.273556	0.992	0.995	9.65525e-06		Ndufb4	2.3248e-08	-0.268574	0.158	0.268	0.000716061		Gm42418	3.39172e-39	-0.695805	0.985	0.995	1.04468e-34
Akap11	2.45712e-21	0.218493	0.481	0.426	7.56818e-17		Atp6v1a	5.92724e-27	0.239343	0.75	0.71	1.82565e-22		Vps13a	2.42252e-09	0.287639	0.393	0.341	7.46161e-05		Gria1	3.56353e-12	0.379254	0.533	0.451	1.0976e-07		Actg1	3.14044e-10	0.231047	0.798	0.757	9.67286e-06		Tmem151a	2.40895e-08	-0.258829	0.21	0.335	0.00074198		Laptm5	1.05068e-35	-1.06552	0.82	0.89	3.23621e-31
mt-Co2	7.70465e-21	0.158168	0.824	0.82	2.37311e-16		Cox8a	1.11604e-26	0.25611	0.698	0.672	3.43752e-22		C1qtnf4	4.21809e-09	0.291583	0.287	0.241	0.000129921		Csmd3	3.83352e-12	0.375252	0.497	0.405	1.18076e-07		Plp1	3.31031e-10	0.150119	0.753	0.687	1.01961e-05		Tmem181b-ps	2.4977e-08	-0.217586	0.148	0.254	0.000769315		C1qb	4.53949e-34	-1.09935	0.765	0.865	1.39821e-29
Wipf3	7.96573e-21	0.22166	0.504	0.45	2.45352e-16		Ryr2	2.06635e-26	0.151306	0.829	0.777	6.36457e-22		Pcdhga9	4.37336e-09	0.173993	0.697	0.688	0.000134704		Dlg1	3.83838e-12	0.298731	0.584	0.5	1.18226e-07		Kif5b	4.66434e-10	0.367465	0.505	0.422	1.43666e-05		Nup210l	2.73729e-08	-0.281866	0.094	0.182	0.000843114		Ctsd	5.9931e-30	-0.896326	0.893	0.922	1.84594e-25
Cnih2	9.16859e-21	0.213594	0.491	0.439	2.82402e-16		Dock10	8.16584e-26	0.205385	0.68	0.618	2.51516e-21		Pcdhgb4	5.39042e-09	0.171429	0.699	0.69	0.00016603		Tmcc1	4.26811e-12	0.42754	0.4	0.305	1.31462e-07		Ryr2	4.70797e-10	0.409621	0.301	0.223	1.4501e-05		Tpi1	2.88685e-08	-0.282731	0.331	0.472	0.000889179		C1qa	8.71473e-29	-0.889826	0.843	0.887	2.68422e-24
Rps2	1.09086e-20	0.237184	0.414	0.361	3.35997e-16		Scn8a	1.97647e-25	0.196524	0.751	0.701	6.08773e-21		Elmod1	7.4539e-09	0.15792	0.782	0.759	0.000229588		Hnrnph1	5.36285e-12	0.324983	0.498	0.41	1.65181e-07		Kif1a	4.75444e-10	0.289819	0.503	0.43	1.46441e-05		Zfp385a	3.13945e-08	-0.158633	0.043	0.109	0.000966983		mt-Rnr2	2.76923e-28	-0.561265	1	1	8.52952e-24
Wasf1	2.50286e-20	0.215789	0.547	0.503	7.70905e-16		Plp1	4.29881e-25	0.197205	0.645	0.608	1.32408e-20		Birc6	7.64668e-09	0.244606	0.459	0.416	0.000235525		Zc3h11a	5.73916e-12	0.378629	0.475	0.387	1.76772e-07		2025-09-03	4.85441e-10	0.297408	0.415	0.328	1.49521e-05		Gpx4	3.30194e-08	-0.158458	0.057	0.13	0.00101703		Olfml3	2.56903e-26	-1.11251	0.531	0.728	7.91287e-22
Rplp1	3.51397e-20	0.19105	0.643	0.597	1.08234e-15		Ncor1	5.01279e-25	0.201134	0.702	0.648	1.54399e-20		Ryr2	8.44951e-09	0.186017	0.655	0.611	0.000260254		Ttc14	6.73575e-12	0.411878	0.374	0.286	2.07468e-07		Hsp90ab1	4.95549e-10	0.20604	0.864	0.814	1.52634e-05		Ndufa11	8.09387e-08	-0.222429	0.172	0.284	0.00249299		Ly86	4.19685e-24	-0.989181	0.465	0.689	1.29267e-19
Camta1	4.79401e-20	0.178516	0.593	0.538	1.4766e-15		Ppp1r9a	5.05907e-25	0.199603	0.662	0.594	1.55824e-20		Pcdhga2	9.97726e-09	0.170298	0.701	0.696	0.00030731		Trpm7	7.95119e-12	0.330522	0.406	0.314	2.44905e-07		Cnih2	5.79419e-10	0.414891	0.382	0.308	1.78467e-05		Ap3m2	8.42625e-08	-0.247966	0.127	0.221	0.00259537		B2m	3.63624e-23	-0.979111	0.673	0.811	1.12e-18
Ncs1	6.38224e-20	0.29272	0.263	0.212	1.96579e-15		Wasf1	9.16689e-25	0.222031	0.697	0.662	2.82349e-20		Pcdhgb1	1.31683e-08	0.168157	0.701	0.694	0.000405595		Glt8d1	1.15623e-11	0.473637	0.209	0.134	3.56131e-07		Syt7	6.41431e-10	0.444246	0.308	0.235	1.97567e-05		Gm37376	1.09449e-07	-0.303977	0.335	0.467	0.00337115		Tyrobp	4.05631e-23	-1.01459	0.418	0.652	1.24938e-18
Prrc2b	6.65938e-20	0.255835	0.415	0.368	2.05115e-15		Rsrp1	9.80928e-25	0.296809	0.531	0.485	3.02136e-20		Wasf1	1.9033e-08	0.183276	0.705	0.698	0.000586236		Kif13b	1.2609e-11	0.369864	0.518	0.444	3.88369e-07		Grin2b	6.44132e-10	0.252393	0.501	0.414	1.98399e-05		Cox6a2	1.2247e-07	-0.315435	0.094	0.173	0.00377221		Tmem119	6.07799e-23	-0.927502	0.647	0.78	1.87208e-18
Mycbp2	3.83421e-19	0.168833	0.577	0.522	1.18098e-14		Oxct1	5.66282e-24	0.304258	0.525	0.468	1.7442e-19		Son	3.92766e-08	0.156031	0.58	0.546	0.00120976		Zeb2	1.27751e-11	0.2226	0.775	0.715	3.93485e-07		Herc2	6.48992e-10	0.34538	0.338	0.253	1.99896e-05		Crhbp	1.45439e-07	-0.495619	0.279	0.388	0.00447966		Fcer1g	4.206e-22	-1.0648	0.286	0.532	1.29549e-17
Pcdh8	3.844e-19	0.264401	0.156	0.111	1.18399e-14		Sptan1	8.68482e-24	0.190632	0.72	0.681	2.67501e-19		Atp6v1a	4.98732e-08	0.215355	0.654	0.632	0.00153615		Tspan13	1.74362e-11	0.399509	0.331	0.245	5.37054e-07		Syn2	7.42126e-10	0.297843	0.584	0.51	2.28582e-05		Trap1	1.5257e-07	-0.213737	0.058	0.126	0.00469931		Vsir	1.06974e-21	-0.825431	0.683	0.818	3.29492e-17
Dmxl2	5.10694e-19	0.214537	0.4	0.348	1.57299e-14		Birc6	1.20777e-23	0.239231	0.542	0.472	3.72007e-19		Lrrc7	6.17045e-08	0.188561	0.631	0.602	0.00190056		Dlg2	1.96445e-11	0.294464	0.576	0.491	6.05069e-07		Gda	7.46349e-10	0.396352	0.284	0.207	2.29883e-05		BC031181	1.6495e-07	-0.209955	0.216	0.332	0.00508061		Csf1r	1.38882e-21	-0.674117	0.903	0.909	4.27772e-17
Kif5a	5.29577e-19	0.20639	0.533	0.486	1.63115e-14		Atp8a1	1.24428e-23	0.186511	0.704	0.65	3.83252e-19		Adgrb1	6.65096e-08	0.239738	0.358	0.324	0.00204856		Zfp280c	2.35252e-11	0.340564	0.451	0.353	7.246e-07		Wasf1	9.46722e-10	0.344755	0.415	0.338	2.916e-05		Gm14164	2.04643e-07	-0.184997	0.058	0.125	0.00630322		Gm10800	1.70575e-21	-1.10144	0.572	0.755	5.25387e-17
Ppm1e	5.5732e-19	0.212468	0.444	0.39	1.7166e-14		Synpr	1.69323e-23	0.15755	0.793	0.757	5.21531e-19		Dock9	7.69752e-08	0.221639	0.499	0.466	0.00237091		Ralgapa1	2.77715e-11	0.39768	0.411	0.33	8.55389e-07		Camk2n1	1.00738e-09	0.287089	0.673	0.626	3.10283e-05		Gpr162	2.12904e-07	-0.266823	0.246	0.36	0.00655766		Serinc3	5.02566e-21	-0.635109	0.881	0.921	1.54795e-16
Nisch	6.83205e-19	0.204775	0.423	0.372	2.10434e-14		Nedd4	4.79304e-23	0.240314	0.612	0.562	1.4763e-18		Tia1	7.98129e-08	0.227076	0.53	0.492	0.00245832		Ccnl1	4.31342e-11	0.362901	0.37	0.284	1.32858e-06		Klhl2	1.37167e-09	0.319599	0.256	0.181	4.22489e-05		Cadm3	2.59658e-07	-0.329962	0.372	0.486	0.00799772		Sparc	2.04659e-20	-0.719939	0.883	0.905	6.3037e-16
Lrrn2	8.34595e-19	0.21708	0.43	0.382	2.57064e-14		Cpe	5.63938e-23	0.181094	0.756	0.735	1.73699e-18		Usp34	1.3681e-07	0.244089	0.582	0.552	0.00421387		B3galt1	4.45505e-11	0.218857	0.287	0.201	1.3722e-06		Elmod1	1.4455e-09	0.437379	0.375	0.301	4.4523e-05		Rps6	2.61609e-07	-0.259304	0.206	0.317	0.00805782		C1qc	1.72796e-19	-0.798784	0.815	0.858	5.32228e-15
Mprip	1.00335e-18	0.186658	0.395	0.342	3.09041e-14		Son	6.05777e-23	0.237081	0.606	0.56	1.86585e-18		Bptf	1.4686e-07	0.191879	0.431	0.382	0.00452344		Sh3d19	5.23622e-11	0.390828	0.346	0.258	1.61281e-06		Gpm6b	1.51696e-09	0.19576	0.958	0.941	4.6724e-05		Capns1	2.64059e-07	-0.202618	0.152	0.254	0.00813328		Selplg	6.8814e-18	-0.759769	0.752	0.834	2.11954e-13
Dock4	1.19014e-18	0.281614	0.453	0.398	3.66575e-14		Bptf	1.03468e-22	0.205189	0.482	0.409	3.18692e-18		Camta1	1.63794e-07	0.178428	0.593	0.556	0.00504503		Plekhg1	6.20684e-11	0.446377	0.354	0.271	1.91177e-06		Psap	1.54205e-09	0.167711	0.965	0.956	4.74968e-05		Ndufb5	2.68803e-07	-0.230384	0.348	0.478	0.00827941		Selenop	1.05654e-17	-0.78376	0.588	0.764	3.25425e-13
Tgfb2	2.07546e-18	0.253561	0.231	0.18	6.39262e-14		Ahi1	1.28079e-22	0.219372	0.628	0.574	3.94496e-18		Kcnip4	1.91197e-07	0.225185	0.587	0.559	0.00588907		Calm2	6.54362e-11	0.219144	0.781	0.725	2.0155e-06		Plppr4	2.12837e-09	0.295974	0.424	0.336	6.55559e-05		Gm21981	2.72339e-07	-0.203834	0.124	0.217	0.00838833		Cyba	1.53195e-17	-0.900331	0.207	0.414	4.71856e-13
Nsmf	3.01802e-18	0.214076	0.415	0.366	9.29581e-14		Tia1	1.34349e-22	0.215251	0.608	0.538	4.13809e-18		Uggt2	2.40648e-07	0.250772	0.308	0.265	0.00741221		Grik2	8.30505e-11	0.293708	0.44	0.345	2.55804e-06		Bcl11b	3.72923e-09	0.377323	0.297	0.217	0.000114864		Sirt2	2.76202e-07	-0.247915	0.074	0.147	0.00850729		P2ry12	1.55617e-17	-0.693234	0.859	0.867	4.79316e-13
Shisa6	3.2967e-18	0.25275	0.316	0.265	1.01542e-13		Gpm6b	6.16691e-22	0.167942	0.83	0.801	1.89947e-17		Thoc2	2.53822e-07	0.200081	0.4	0.352	0.00781796		Gls	1.00921e-10	0.354736	0.492	0.413	3.10847e-06		Kcnma1	4.02152e-09	0.375852	0.366	0.285	0.000123867		Dad1	3.02114e-07	-0.204402	0.222	0.335	0.0093054		Itm2b	3.56851e-17	-0.583003	0.927	0.931	1.09914e-12
Pcdhgb8	5.59269e-18	0.175929	0.583	0.543	1.72261e-13		Serinc1	8.21655e-22	0.142321	0.873	0.841	2.53078e-17		Eml5	2.62391e-07	0.19184	0.418	0.368	0.00808192		Ccnl2	1.1017e-10	0.374803	0.346	0.268	3.39334e-06		Trim2	4.82588e-09	0.305702	0.48	0.401	0.000148642		mt-Nd2	3.06504e-07	-0.214635	0.897	0.96	0.00944062		Cx3cr1	5.29321e-17	-0.657838	0.891	0.889	1.63036e-12
Ppp2r2c	9.94171e-18	0.192821	0.467	0.419	3.06215e-13		Klhl2	1.15074e-21	0.260915	0.463	0.409	3.5444e-17		Glt8d1	2.86036e-07	0.251774	0.167	0.129	0.00881021		Cdc42bpa	1.12839e-10	0.27717	0.649	0.578	3.47554e-06		Mapk1	5.08778e-09	0.311163	0.432	0.367	0.000156709		Cend1	3.86767e-07	-0.20595	0.346	0.482	0.0119128		Trem2	8.18656e-17	-0.72637	0.537	0.708	2.52154e-12
Pcdhga9	1.33837e-17	0.170893	0.586	0.547	4.12231e-13		Luc7l3	2.04846e-21	0.217954	0.702	0.653	6.30947e-17		Prox1	3.12365e-07	0.269215	0.1	0.068	0.00962115		Snrnp48	1.70546e-10	0.329963	0.272	0.187	5.25298e-06		Nsmf	5.25648e-09	0.343859	0.422	0.353	0.000161905		Psmb7	3.89063e-07	-0.257699	0.19	0.296	0.0119835		Ctsz	5.81708e-16	-0.855877	0.471	0.647	1.79172e-11
Bsn	1.44381e-17	0.242573	0.35	0.3	4.44707e-13		Cntn1	2.2037e-21	0.166933	0.755	0.71	6.7876e-17		Vgf	3.17845e-07	0.243869	0.376	0.345	0.00978995		Cdh19	2.01866e-10	0.39578	0.397	0.312	6.21769e-06		Frrs1l	5.31695e-09	0.313665	0.469	0.388	0.000163767		Tomm6	4.12409e-07	-0.211089	0.13	0.222	0.0127026		Fcrls	7.18554e-16	-0.741054	0.726	0.807	2.21322e-11
Cox6c	2.16445e-17	0.161403	0.654	0.613	6.66674e-13		Unc80	2.3578e-21	0.193139	0.643	0.589	7.26226e-17		Lrrn2	3.9859e-07	0.179169	0.641	0.641	0.012277		Ythdc1	2.04557e-10	0.377533	0.407	0.323	6.30056e-06		Nedd4	5.80298e-09	0.318008	0.577	0.511	0.000178738		Tmem44	4.76672e-07	-0.279646	0.119	0.204	0.014682		CT010467.1	1.37601e-15	-0.588534	0.537	0.713	4.23825e-11
Pcdhgb4	2.30347e-17	0.168827	0.588	0.549	7.09491e-13		Dmxl2	2.93043e-21	0.225488	0.545	0.488	9.02601e-17		Nptx1	4.56134e-07	0.219297	0.521	0.51	0.0140494		Celf2	2.21898e-10	0.31677	0.489	0.401	6.83469e-06		Ndfip1	5.81103e-09	0.277263	0.66	0.62	0.000178986		Gm1821	4.98249e-07	-0.218048	0.203	0.313	0.0153466		Hexb	1.45407e-14	-0.460742	0.95	0.931	4.47868e-10
Klhl2	2.89761e-17	0.21157	0.367	0.319	8.92493e-13		Akap9	3.37341e-21	0.266574	0.311	0.243	1.03904e-16		Myo9a	4.62254e-07	0.222523	0.508	0.47	0.0142379		Ncoa2	2.46084e-10	0.441607	0.246	0.169	7.57964e-06		Ywhag	5.86642e-09	0.340186	0.481	0.423	0.000180692		Pcp4l1	6.54524e-07	-0.387132	0.125	0.209	0.02016		Cd164	1.78011e-14	-0.777757	0.397	0.574	5.48291e-10
Crmp1	3.50375e-17	0.24508	0.355	0.31	1.07919e-12		Usp34	3.39962e-21	0.196936	0.644	0.581	1.04712e-16		Kidins220	4.9243e-07	0.183344	0.638	0.623	0.0151673		Slc24a2	2.85995e-10	0.178796	0.845	0.796	8.80894e-06		Ppfia2	6.02858e-09	0.396166	0.337	0.257	0.000185686		Kxd1	6.79656e-07	-0.188837	0.109	0.192	0.0209341		Gm10801	3.22893e-14	-0.937998	0.35	0.529	9.94542e-10
Arpc2	4.87922e-17	0.186703	0.521	0.469	1.50285e-12		Vps13a	1.07919e-20	0.245318	0.44	0.375	3.32401e-16		Atp2b2	4.99827e-07	0.184924	0.623	0.617	0.0153952		Nbeal1	3.1477e-10	0.417732	0.296	0.218	9.69522e-06		Cox6c	6.15269e-09	0.283144	0.667	0.611	0.000189509		Gm38393	6.99377e-07	-0.190327	0.454	0.592	0.0215415		Cd53	7.72276e-14	-0.758419	0.419	0.6	2.37869e-09
Pcdhgb1	7.28859e-17	0.165087	0.59	0.552	2.24496e-12		Kif5b	1.76494e-20	0.229001	0.562	0.504	5.43618e-16		Dgkh	5.49794e-07	0.228158	0.361	0.317	0.0169342		Map4k4	3.26003e-10	0.314827	0.527	0.445	1.00412e-05		Pacsin1	7.06138e-09	0.310424	0.303	0.225	0.000217498		Mea1	7.61055e-07	-0.180652	0.084	0.158	0.0234413		Patl2	1.54963e-13	-0.65263	0.12	0.287	4.77301e-09
Pcdhga2	8.03708e-17	0.164329	0.59	0.552	2.4755e-12		Tmem30a	8.49441e-20	0.169387	0.734	0.694	2.61636e-15		Scd2	5.67898e-07	0.150826	0.658	0.653	0.0174918		4932438A13Rik	3.44225e-10	0.350022	0.384	0.304	1.06025e-05		Pcp4	9.48967e-09	0.333418	0.313	0.237	0.000292291		Dynlt3	7.66482e-07	-0.223624	0.163	0.26	0.0236084		Rnase4	2.09382e-13	-0.743216	0.452	0.62	6.44917e-09
Iqgap2	9.47388e-17	0.172264	0.282	0.23	2.91805e-12		Sez6l	1.20307e-19	0.212498	0.622	0.58	3.70559e-15		Fry	6.18749e-07	0.247018	0.488	0.467	0.0190581		Prpf39	3.82203e-10	0.343325	0.351	0.266	1.17722e-05		Tuba1b	1.10759e-08	0.250349	0.606	0.554	0.000341149		Sars	8.39124e-07	-0.220771	0.309	0.431	0.0258459		Ecscr	3.29861e-13	-0.671413	0.167	0.348	1.01601e-08
Fam131a	1.25614e-16	0.19488	0.518	0.478	3.86903e-12		Myt1l	9.30467e-19	0.168268	0.628	0.572	2.86593e-14		Rock1	6.73368e-07	0.250805	0.345	0.301	0.0207404		Pbrm1	3.94458e-10	0.354541	0.426	0.337	1.21497e-05		Baiap2	1.16899e-08	0.354817	0.3	0.228	0.000360061		Evi5l	8.78675e-07	-0.224341	0.098	0.176	0.0270641		Gm21738	3.31326e-13	-0.834104	0.135	0.301	1.02052e-08
Tmem30a	1.35245e-16	0.142456	0.648	0.605	4.16569e-12		Kif21a	1.49826e-18	0.209304	0.539	0.483	4.61478e-14		Cntn1	7.71681e-07	0.139762	0.668	0.652	0.0237686		Elmod1	4.12533e-10	0.427738	0.286	0.21	1.27064e-05		Ppp1r9a	1.23425e-08	0.251688	0.483	0.398	0.00038016		Vsnl1	8.98797e-07	-0.299432	0.46	0.587	0.0276838		Ctss	4.26234e-13	-0.586041	0.924	0.919	1.31284e-08
Kif1a	1.60499e-16	0.192199	0.454	0.408	4.94354e-12		Abr	2.22554e-18	0.221071	0.544	0.504	6.85487e-14		Ttc14	8.75113e-07	0.225429	0.461	0.426	0.0269544		Setd5	4.39184e-10	0.341522	0.373	0.29	1.35273e-05		Etnk1	1.26219e-08	0.3015	0.39	0.315	0.000388768		Chrnb2	9.1499e-07	-0.159968	0.091	0.166	0.0281826		Ly6e	7.24684e-13	-0.767008	0.493	0.635	2.2321e-08
Rps21	2.35864e-16	0.198258	0.523	0.482	7.26484e-12		Baiap2	8.13658e-18	0.239913	0.558	0.529	2.50615e-13		Pcp4	1.36189e-06	0.172454	0.211	0.169	0.0419474		Ank2	4.46179e-10	0.206142	0.829	0.785	1.37428e-05		Mycbp2	1.33002e-08	0.27805	0.487	0.411	0.000409658		Actr1a	9.85179e-07	-0.273607	0.153	0.247	0.0303445		Ctsl	1.78772e-12	-0.671301	0.411	0.579	5.50635e-08
Scn1b	2.74714e-16	0.188649	0.492	0.454	8.46145e-12		Ptgds	9.8921e-18	0.251079	0.212	0.161	3.04687e-13		Krit1	1.41699e-06	0.296959	0.282	0.248	0.0436446		Nsg2	5.68534e-10	0.36373	0.395	0.326	1.75114e-05		2900097C17Rik	1.38814e-08	0.329277	0.551	0.493	0.00042756		Syt3	1.05078e-06	-0.291471	0.213	0.314	0.0323652		Ctsb	2.24071e-12	-0.574022	0.739	0.831	6.9016e-08
C1ql2	5.7298e-16	0.239987	0.186	0.14	1.76484e-11		Gprc5b	2.39383e-17	0.290572	0.372	0.324	7.37324e-13									Shtn1	5.78129e-10	0.328637	0.484	0.401	1.7807e-05		Scn2a	1.45903e-08	0.280107	0.348	0.27	0.000449396		Cox7a2l	1.14557e-06	-0.246805	0.19	0.294	0.0352848		Med12l	2.28984e-12	-0.634604	0.422	0.606	7.05295e-08
Syn2	8.58674e-16	0.155454	0.676	0.637	2.6448e-11		Dock4	5.09584e-17	0.175522	0.566	0.512	1.56957e-12		Pyramidal neurons	down-regulated DEGs	245genes					Clk1	6.07559e-10	0.254045	0.563	0.485	1.87134e-05		Slc30a3	1.5444e-08	0.284674	0.153	0.094	0.000475691		Ndufa13	1.26559e-06	-0.343725	0.385	0.508	0.0389813		Grn	2.38881e-12	-0.563955	0.57	0.716	7.35778e-08
Enpp2	8.92613e-16	0.206961	0.189	0.145	2.74934e-11		Camk2b	5.30441e-17	0.170628	0.814	0.794	1.63381e-12		gene	p_val	avg_log2FC	pct.1	pct.2	p_val_adj		Dhx36	8.38652e-10	0.391231	0.357	0.283	2.58313e-05		Pgm2l1	1.81616e-08	0.357819	0.36	0.283	0.000559394		Limk2	1.28834e-06	-0.193533	0.095	0.171	0.0396821		Lgmn	4.52708e-12	-0.470428	0.836	0.86	1.39439e-07
Sparc	1.16927e-15	0.231358	0.272	0.223	3.60146e-11		Igfbp5	6.17742e-17	0.240511	0.523	0.482	1.90271e-12		Bc1	6.92641e-171	-0.906587	0.209	0.517	2.1334e-166		Sltm	8.54695e-10	0.315626	0.406	0.315	2.63255e-05		Tenm2	2.15039e-08	0.30171	0.338	0.265	0.000662342		Uqcr10	1.29375e-06	-0.22823	0.225	0.336	0.0398487		Cd81	1.18267e-11	-0.490852	0.708	0.794	3.64275e-07
B230334C09Rik	1.87503e-15	0.199541	0.332	0.282	5.77527e-11		Adgrb1	8.16868e-17	0.265374	0.346	0.3	2.51604e-12		n-R5-8s1	4.48019e-133	-0.736819	0.084	0.303	1.37994e-128		2025-03-01	9.09547e-10	0.386509	0.261	0.181	2.8015e-05		Rsrp1	2.55461e-08	0.290631	0.586	0.529	0.000786846		Cacng2	1.58116e-06	-0.307307	0.312	0.422	0.0487014		Fcgr3	1.50269e-11	-0.698966	0.362	0.537	4.62842e-07
Dynll2	2.34309e-15	0.195137	0.501	0.464	7.21695e-11		Herc2	1.01188e-16	0.200455	0.513	0.461	3.11668e-12		Gm42418	3.01418e-118	-0.496693	0.987	0.993	9.28398e-114		Ppfia2	9.33299e-10	0.383751	0.337	0.258	2.87465e-05		Rasgrf1	2.73521e-08	0.343804	0.306	0.235	0.000842472		Ssh2	1.61179e-06	-0.276967	0.281	0.398	0.0496448		P2ry13	1.69315e-11	-0.604082	0.585	0.728	5.21506e-07
Dgkh	3.07315e-15	0.195387	0.298	0.247	9.46561e-11		Hivep2	2.13513e-16	0.166608	0.498	0.441	6.57642e-12		mt-Rnr2	1.93381e-111	-0.593642	0.999	1	5.95632e-107		Dusp11	9.86066e-10	0.352199	0.431	0.354	3.03718e-05		Chchd10	3.10052e-08	0.29096	0.295	0.226	0.000954992		Pafah1b2	1.61689e-06	-0.242023	0.18	0.278	0.0498018		Cd68	2.73414e-11	-0.631799	0.258	0.438	8.42141e-07
Bcl11b	3.33756e-15	0.236269	0.33	0.282	1.028e-10		Chchd10	2.53189e-16	0.241721	0.197	0.15	7.79846e-12		Gm10800	3.8335e-100	-0.847543	0.485	0.7	1.18076e-95		Ogt	9.99135e-10	0.30645	0.39	0.313	3.07744e-05		Prkce	3.27956e-08	0.278122	0.542	0.471	0.00101014									Pmepa1	3.06857e-11	-0.749792	0.265	0.429	9.45151e-07
Agtpbp1	6.21071e-15	0.196522	0.394	0.348	1.91296e-10		Ccdc88a	2.78497e-16	0.158191	0.65	0.587	8.578e-12		Gm10801	1.01962e-63	-0.654114	0.225	0.411	3.14052e-59		Dip2b	1.14523e-09	0.38035	0.426	0.354	3.52742e-05		Syt13	3.64102e-08	0.326794	0.227	0.162	0.00112147									Susd3	3.09234e-11	-0.636826	0.172	0.336	9.5247e-07
Rsrp1	7.66804e-15	0.219763	0.416	0.374	2.36183e-10		Vps13c	3.81915e-16	0.202128	0.55	0.497	1.17634e-11		mt-Atp8	5.29306e-61	-0.512328	0.168	0.337	1.63032e-56		Wnk1	1.19776e-09	0.255512	0.678	0.61	3.68923e-05		Ptpre	3.7001e-08	0.332459	0.153	0.095	0.00113967									Tmem86a	3.92596e-11	-0.680586	0.151	0.307	1.20924e-06
Dock9	1.64676e-14	0.197374	0.346	0.301	5.07218e-10		Syn2	4.43783e-16	0.153454	0.682	0.646	1.36689e-11		CT010467.1	5.43431e-60	-0.428045	0.643	0.802	1.67382e-55		Tnrc6a	1.22047e-09	0.355854	0.361	0.279	3.75916e-05		Klf13	4.34119e-08	0.32546	0.238	0.171	0.00133713									Siglech	5.6099e-11	-0.512139	0.713	0.804	1.7279e-06
Pcdh20	2.14197e-14	0.211873	0.323	0.277	6.5975e-10		Prpf8	5.5334e-16	0.239642	0.275	0.225	1.70434e-11		Gapdh	8.17163e-48	-0.40422	0.683	0.813	2.51694e-43		Ccnt2	1.31967e-09	0.386007	0.288	0.214	4.06471e-05		Camta1	5.20609e-08	0.292797	0.5	0.436	0.00160353									Ltc4s	8.8882e-11	-0.6068	0.148	0.299	2.73766e-06
Baiap2	2.32047e-14	0.199081	0.404	0.361	7.14727e-10		Ep400	5.77823e-16	0.247625	0.327	0.274	1.77975e-11		Gm19951	9.82994e-47	-0.264176	0.04	0.131	3.02772e-42		Phip	1.40847e-09	0.368812	0.367	0.288	4.33822e-05		Celf1	5.23844e-08	0.295073	0.352	0.279	0.00161349									Cd9	1.3232e-10	-0.620113	0.485	0.644	4.07558e-06
Abr	6.4775e-14	0.17983	0.382	0.343	1.99514e-09		Elmod1	9.53068e-16	0.142182	0.839	0.811	2.93554e-11		Aldoa	3.75406e-46	-0.398343	0.685	0.812	1.15629e-41		Exoc6b	1.42468e-09	0.29325	0.526	0.448	4.38815e-05		Gabra1	5.39688e-08	0.357928	0.307	0.24	0.00166229									mt-Nd2	1.45776e-10	-0.360677	0.877	0.948	4.49004e-06
Ndufa4	8.30484e-14	0.187715	0.576	0.546	2.55797e-09		Ncdn	9.71925e-16	0.174402	0.858	0.85	2.99363e-11		Gm21738	9.50721e-46	-0.395905	0.096	0.216	2.92832e-41		C1ql2	1.52056e-09	0.35058	0.112	0.059	4.68348e-05		Tanc1	7.15107e-08	0.340024	0.182	0.121	0.0022026									AY036118	1.56737e-10	-0.543925	0.255	0.432	4.82766e-06
Cnr1	1.1043e-13	0.22882	0.273	0.231	3.40136e-09		Fubp1	1.32951e-15	0.237669	0.465	0.418	4.09502e-11		Ubb	2.22819e-44	-0.381103	0.657	0.794	6.86306e-40		Zfp638	1.54344e-09	0.332913	0.503	0.426	4.75396e-05		Pnmal2	8.29675e-08	0.255792	0.398	0.327	0.00255548									F11r	2.76887e-10	-0.613474	0.302	0.47	8.52839e-06
Atxn7l3b	1.23926e-13	0.183869	0.403	0.357	3.81706e-09		Herc1	1.34591e-15	0.170028	0.574	0.519	4.14554e-11		Slc17a9	9.72166e-42	-0.274453	0.072	0.176	2.99437e-37		Eif2s3y	1.65252e-09	0.323996	0.303	0.223	5.08993e-05		Pde1b	8.55211e-08	0.29009	0.123	0.073	0.00263414									Ccl6	3.18817e-10	-0.668868	0.072	0.189	9.8199e-06
Rapgef4	1.33823e-13	0.20684	0.336	0.294	4.12187e-09		Bcl11b	1.82118e-15	0.209449	0.563	0.521	5.6094e-11		Gm10718	1.38465e-39	-0.359055	0.07	0.168	4.26488e-35		Zcchc7	1.71558e-09	0.245657	0.363	0.278	5.28415e-05		Cttnbp2	9.52125e-08	0.295214	0.378	0.304	0.00293264									Rnaset2b	3.64861e-10	-0.613219	0.238	0.395	1.12381e-05
Galnt17	1.40877e-13	0.143685	0.421	0.375	4.33915e-09		Hnrnpa2b1	2.56288e-15	0.179779	0.687	0.666	7.89394e-11		Tmsb10	4.34949e-39	-0.311392	0.083	0.188	1.33969e-34		Dst	1.89038e-09	0.198119	0.76	0.686	5.82255e-05		Bhlhe22	9.59987e-08	0.342816	0.17	0.112	0.00295686									Calr	3.7346e-10	-0.528651	0.482	0.639	1.15029e-05
Glul	1.50388e-13	0.206923	0.461	0.423	4.63211e-09		Cds2	3.44204e-15	0.163214	0.594	0.56	1.06018e-10		Cfl1	9.62686e-39	-0.38153	0.577	0.717	2.96517e-34		Chuk	1.97384e-09	0.374695	0.313	0.236	6.07964e-05		Sema5a	9.92486e-08	0.32106	0.204	0.14	0.00305696									Gpr34	4.48117e-10	-0.555696	0.597	0.709	1.38025e-05
Neurod2	1.61122e-13	0.215929	0.343	0.304	4.96271e-09		Gpd2	4.07311e-15	0.228842	0.41	0.356	1.25456e-10		Snx32	2.40048e-38	-0.315246	0.161	0.296	7.39373e-34		Nipbl	2.02964e-09	0.21081	0.45	0.356	6.25151e-05		Oxct1	1.04359e-07	0.282399	0.529	0.476	0.00321436									Ebp	1.33911e-09	-0.524278	0.048	0.149	4.12461e-05
Hnrnpa2b1	1.94791e-13	0.141549	0.573	0.531	5.99977e-09		Synj1	4.83582e-15	0.185626	0.592	0.556	1.48948e-10		mt-Nd2	7.93688e-38	-0.344346	0.88	0.953	2.44464e-33		Sec14l5	2.32423e-09	0.276433	0.473	0.401	7.15885e-05		Atp5a1	1.10983e-07	0.234315	0.651	0.613	0.00341838									Cd82	1.40898e-09	-0.618209	0.113	0.24	4.3398e-05
Ptk2b	2.34e-13	0.170513	0.469	0.431	7.20744e-09		Aplp2	6.20483e-15	0.157695	0.647	0.616	1.91115e-10		Gm37376	1.83678e-37	-0.412787	0.381	0.532	5.65747e-33		Gatm	2.35021e-09	0.205032	0.832	0.79	7.23887e-05		Cntn1	1.2077e-07	0.229331	0.449	0.377	0.00371984									Gm19951	1.54822e-09	-0.40527	0.031	0.118	4.76867e-05
Cds2	2.53985e-13	0.164841	0.482	0.445	7.82298e-09		Klf13	1.52479e-14	0.256996	0.406	0.369	4.69651e-10		Gng3	1.93635e-35	-0.342897	0.241	0.387	5.96415e-31		R3hdm1	2.37096e-09	0.315504	0.495	0.418	7.3028e-05		Bex2	1.44333e-07	0.244861	0.392	0.325	0.0044456									Bc1	2.29848e-09	-0.475105	0.094	0.216	7.07955e-05
Gpd2	2.69185e-13	0.205571	0.308	0.264	8.29117e-09		Extl2	2.20458e-14	0.23353	0.425	0.385	6.79033e-10		Chchd2	2.93547e-35	-0.416855	0.424	0.568	9.04153e-31		Hapln2	2.47168e-09	0.422609	0.392	0.326	7.61301e-05		Arhgef25	1.49968e-07	0.247335	0.2	0.14	0.00461915									Tmem173	2.63296e-09	-0.660954	0.235	0.385	8.10978e-05
Mgat4b	3.36077e-13	0.1787	0.124	0.091	1.03515e-08		Trrap	2.23517e-14	0.220008	0.322	0.275	6.88455e-10		Eno1	7.98055e-34	-0.288424	0.116	0.226	2.45809e-29		Wasf1	2.55485e-09	0.395396	0.339	0.271	7.8692e-05		Akap11	1.57054e-07	0.324335	0.37	0.303	0.00483742									Pdia3	5.69124e-09	-0.576871	0.229	0.38	0.000175296
Ddn	3.96089e-13	0.203694	0.496	0.464	1.21999e-08		2025-03-06	2.30567e-14	0.180561	0.585	0.553	7.10169e-10		Nrgn	5.37064e-33	-0.32397	0.844	0.891	1.65421e-28		Grm7	2.55615e-09	0.360562	0.296	0.22	7.87319e-05		Faah	1.68466e-07	0.283128	0.156	0.101	0.00518891									Ccl9	6.40901e-09	-0.62841	0.051	0.147	0.000197404
Klf13	1.13557e-12	0.213777	0.265	0.226	3.49767e-08		Glt8d1	2.52469e-14	0.229835	0.183	0.139	7.77631e-10		Hsp90aa1	8.56079e-33	-0.414138	0.641	0.746	2.63681e-28		Smg1	2.92707e-09	0.383006	0.317	0.238	9.01566e-05		Sphkap	1.69653e-07	0.334539	0.235	0.171	0.00522547									Gm10718	7.76837e-09	-0.656446	0.091	0.201	0.000239274
Aco2	1.14422e-12	0.241888	0.373	0.34	3.5243e-08		Cyfip2	2.94341e-14	0.178616	0.61	0.585	9.06599e-10		Atp1a3	7.13954e-32	-0.370206	0.711	0.804	2.19905e-27		Ppp1r9a	2.99597e-09	0.309948	0.386	0.308	9.2279e-05		Ppp2r1a	1.76069e-07	0.302417	0.453	0.406	0.00542309									Il6ra	8.86325e-09	-0.573008	0.348	0.493	0.000272997
Ywhah	1.16246e-12	0.152942	0.645	0.617	3.58049e-08		Fam131a	3.14144e-14	0.197618	0.639	0.621	9.67593e-10		D130009I18Rik	2.17834e-31	-0.27613	0.046	0.118	6.70951e-27		Gm12940	3.51808e-09	0.330326	0.285	0.209	0.00010836		Snca	1.97717e-07	0.304152	0.452	0.398	0.00608987									Hvcn1	9.38948e-09	-0.454643	0.085	0.199	0.000289205
Ctnnb1	1.32571e-12	0.191045	0.403	0.366	4.08332e-08		Snhg11	4.24455e-14	0.137996	0.562	0.51	1.30736e-09		AY036118	8.82914e-31	-0.311487	0.374	0.525	2.71946e-26		Pak7	4.07357e-09	0.271892	0.41	0.328	0.00012547		Chgb	2.15464e-07	0.237868	0.428	0.359	0.00663651									Bst2	9.45715e-09	-0.398235	0.025	0.103	0.00029129
Map1a	1.87233e-12	0.162416	0.513	0.481	5.76696e-08		Hcfc1	4.36542e-14	0.24162	0.189	0.146	1.34459e-09		Slc17a7	4.5436e-30	-0.283529	0.835	0.882	1.39948e-25		Ddx5	4.39218e-09	0.216816	0.709	0.68	0.000135284		Prox1	2.1713e-07	0.322618	0.223	0.158	0.00668783									Gm49673	2.3344e-08	-0.468479	0.057	0.152	0.000719019
Dgkz	2.48628e-12	0.203142	0.229	0.192	7.658e-08		Pnmal2	4.55586e-14	0.180783	0.595	0.564	1.40325e-09		Gm1821	1.67225e-29	-0.272566	0.165	0.283	5.15069e-25		Ttc3	4.44357e-09	0.281078	0.596	0.521	0.000136867		Ppp3cb	2.18408e-07	0.303544	0.346	0.282	0.00672717									Golm1	3.172e-08	-0.538901	0.438	0.576	0.000977008
Ppp1r9b	2.62872e-12	0.215938	0.368	0.33	8.09673e-08		Car12	4.85817e-14	0.265784	0.3	0.254	1.49637e-09		Nat14	6.04929e-29	-0.33046	0.229	0.355	1.86324e-24		Krit1	4.63287e-09	0.31791	0.35	0.271	0.000142697		Caly	2.28713e-07	0.326674	0.314	0.251	0.00704459									Rnaset2a	3.57697e-08	-0.670463	0.29	0.427	0.00110174
Mapk1	4.2461e-12	0.146744	0.496	0.463	1.30784e-07		Nisch	7.53156e-14	0.241603	0.527	0.497	2.3198e-09		Rpl10	2.93925e-28	-0.255095	0.138	0.246	9.05317e-24		Xrn1	6.09354e-09	0.310084	0.26	0.186	0.000187687		Ctnnb1	2.35892e-07	0.354557	0.414	0.361	0.00726571									Srgn	3.90123e-08	-0.670073	0.069	0.166	0.00120162
Pacsin1	4.26175e-12	0.170253	0.428	0.394	1.31266e-07		Tmem106b	7.72626e-14	0.215506	0.479	0.433	2.37976e-09		Atp5l	9.67417e-28	-0.307032	0.209	0.33	2.97974e-23		Tcf12	6.64624e-09	0.287538	0.51	0.438	0.000204711		Mkrn1	3.12064e-07	0.333651	0.163	0.109	0.00961189									Gm49721	4.19843e-08	-0.384338	0.044	0.13	0.00129316
Tmcc2	4.82602e-12	0.208203	0.174	0.138	1.48646e-07		Kcng2	9.25909e-14	0.209312	0.2	0.157	2.85189e-09		Gm10717	1.41514e-27	-0.221845	0.049	0.118	4.35877e-23		Nfat5	6.70046e-09	0.313659	0.325	0.244	0.000206381		Sult4a1	3.16509e-07	0.290023	0.35	0.281	0.0097488									Tmed10	4.57858e-08	-0.584279	0.312	0.458	0.00141025
2010300C02Rik	5.00204e-12	0.17413	0.339	0.3	1.54068e-07		Cbfa2t3	1.29779e-13	0.255858	0.154	0.114	3.99732e-09		Fkbp2	1.46396e-27	-0.30144	0.228	0.354	4.50916e-23		Ube2e2	7.23886e-09	0.294511	0.351	0.272	0.000222964		Dynll2	3.22865e-07	0.334152	0.454	0.402	0.00994456									Rnf13	5.8059e-08	-0.514765	0.318	0.471	0.00178828
mt-Atp6	5.70111e-12	0.14343	0.901	0.927	1.756e-07		Anapc1	1.59288e-13	0.209513	0.218	0.173	4.90624e-09		Cadm3	4.63889e-27	-0.331871	0.371	0.508	1.42883e-22		Rnf220	7.57797e-09	0.28681	0.44	0.381	0.000233409		Synj1	3.65241e-07	0.307404	0.435	0.371	0.0112498									Gm10722	7.00828e-08	-0.549653	0.073	0.171	0.00215862
Kcnip2	8.40861e-12	0.212434	0.244	0.207	2.58994e-07		Sipa1l2	2.22822e-13	0.215795	0.257	0.212	6.86313e-09		Gm10722	4.90352e-27	-0.238897	0.068	0.145	1.51033e-22		Spag9	8.84019e-09	0.251604	0.538	0.464	0.000272287		Neurl1a	3.90859e-07	0.371686	0.144	0.093	0.0120389									Timp2	8.02233e-08	-0.58927	0.415	0.546	0.00247096
Cox5a	1.0275e-11	0.23297	0.378	0.348	3.1648e-07		Vstm2b	3.05662e-13	0.231374	0.227	0.184	9.41471e-09		Gm35769	7.68157e-27	-0.25898	0.109	0.203	2.366e-22		Rc3h2	9.98738e-09	0.355221	0.282	0.211	0.000307621		Ppp1cb	3.97378e-07	0.247596	0.365	0.302	0.0122396									Ifngr1	8.06328e-08	-0.438986	0.503	0.627	0.00248357
Dgkg	1.68316e-11	0.141886	0.351	0.311	5.18429e-07		Afdn	3.21745e-13	0.200167	0.388	0.339	9.91008e-09		Mbp	2.24312e-26	-0.453706	0.398	0.535	6.90905e-22		Gm38394	1.04328e-08	0.30105	0.479	0.405	0.000321342		Bptf	4.12773e-07	0.289539	0.323	0.253	0.0127138									C3ar1	8.87457e-08	-0.685319	0.176	0.301	0.00273346
Arfgef3	1.73287e-11	0.14274	0.355	0.313	5.33741e-07		Actg1	3.38592e-13	0.174156	0.749	0.746	1.0429e-08		Atp6v1g2	8.02513e-26	-0.289501	0.36	0.5	2.47182e-21		Hnrnpu	1.11221e-08	0.229815	0.668	0.605	0.000342571		Ncald	4.40515e-07	0.279371	0.394	0.33	0.0135683									Pla2g15	1.30483e-07	-0.48725	0.274	0.421	0.00401899
Neurl1a	1.84077e-11	0.194073	0.159	0.125	5.66976e-07		Arfgef3	3.74937e-13	0.160461	0.535	0.489	1.15484e-08		Kxd1	1.75173e-25	-0.246434	0.113	0.205	5.39551e-21		Rbm5	1.12718e-08	0.304192	0.426	0.351	0.000347184		Ly6h	4.71158e-07	0.320939	0.29	0.229	0.0145121									Il10rb	1.4447e-07	-0.522262	0.148	0.27	0.00444982
Tecpr1	1.84192e-11	0.206076	0.225	0.189	5.6733e-07		2010300C02Rik	7.90004e-13	0.156907	0.598	0.576	2.43329e-08		Gm33838	2.39422e-25	-0.234461	0.058	0.128	7.37443e-21		Rbm6	1.2642e-08	0.345996	0.265	0.192	0.000389387		Scn8a	5.02914e-07	0.344655	0.361	0.296	0.0154902									Mpeg1	1.47385e-07	-0.425003	0.651	0.753	0.00453959
Kdm7a	2.02547e-11	0.205903	0.237	0.198	6.23864e-07		Fbxl16	1.16017e-12	0.210298	0.518	0.495	3.57343e-08		Gpx4	4.00918e-25	-0.20222	0.044	0.107	1.23487e-20		Phf20l1	1.29084e-08	0.249599	0.336	0.255	0.00039759		Scg2	5.05746e-07	0.22894	0.262	0.196	0.0155775									Lrrc3	1.85556e-07	-0.625691	0.145	0.258	0.00571532
Abhd17a	3.2623e-11	0.19015	0.136	0.105	1.00482e-06		Lrrn2	1.52802e-12	0.20633	0.51	0.487	4.70645e-08		Calm2	5.21044e-25	-0.250357	0.93	0.94	1.60487e-20		4930402H24Rik	1.43488e-08	0.29552	0.534	0.477	0.000441957		Kif5a	5.16059e-07	0.306537	0.485	0.426	0.0158951									Tmem176b	1.86386e-07	-0.515717	0.251	0.377	0.00574089
Tanc1	3.59504e-11	0.157694	0.264	0.226	1.10731e-06		Nrxn2	2.15415e-12	0.156235	0.656	0.636	6.63501e-08		Filip1l	7.00925e-25	-0.339637	0.227	0.346	2.15892e-20		Pkd2	1.48863e-08	0.324301	0.183	0.12	0.000458513		Pcdh19	5.71764e-07	0.271111	0.19	0.132	0.0176109									Alox5ap	1.87019e-07	-0.583228	0.13	0.242	0.00576036
Pcdh19	4.15012e-11	0.156486	0.265	0.223	1.27828e-06		Pak3	2.74572e-12	0.152824	0.41	0.355	8.45709e-08		Syp	1.79074e-24	-0.281309	0.813	0.857	5.51567e-20		Srsf5	1.56042e-08	0.298173	0.524	0.468	0.000480625		Hivep2	6.00803e-07	0.294982	0.306	0.239	0.0185053									Gm31763	2.27175e-07	-0.308439	0.031	0.103	0.00699721
Stum	4.60821e-11	0.197523	0.292	0.257	1.41938e-06		Htt	2.78244e-12	0.242555	0.274	0.232	8.5702e-08		Gm28037	4.77127e-24	-0.228172	0.134	0.231	1.4696e-19		Fubp1	1.66453e-08	0.31174	0.308	0.236	0.000512692		Tcf4	6.29479e-07	0.17993	0.829	0.787	0.0193886									mt-Atp8	2.36423e-07	-0.424185	0.148	0.267	0.00728205
Elk1	5.01905e-11	0.203863	0.118	0.089	1.54592e-06		Pacsin1	3.0066e-12	0.210639	0.441	0.41	9.26063e-08		Rpl35	8.99941e-24	-0.218137	0.088	0.168	2.77191e-19		Sfswap	1.70934e-08	0.356295	0.242	0.174	0.000526494		Tpt1	7.29206e-07	0.269734	0.523	0.48	0.0224603									Tgfbr2	2.95213e-07	-0.370192	0.312	0.463	0.00909285
Unc80	1.06876e-10	0.149603	0.474	0.436	3.29188e-06		Myo5a	3.33388e-12	0.167338	0.529	0.486	1.02687e-07		Stmn1	1.76936e-23	-0.296108	0.237	0.353	5.44981e-19		Nrxn1	1.74985e-08	0.292682	0.45	0.388	0.000538972		Ppia	7.56495e-07	0.17765	0.904	0.866	0.0233008									Cmtm6	3.02575e-07	-0.494192	0.314	0.451	0.00931962
Psd	1.13824e-10	0.246185	0.264	0.231	3.50591e-06		Iqgap2	4.359e-12	0.165568	0.578	0.536	1.34262e-07		Atp5k	2.937e-23	-0.264021	0.264	0.387	9.04627e-19		Lsamp	2.47175e-08	0.375612	0.49	0.439	0.000761323		Zbtb20	7.67718e-07	0.169565	0.819	0.76	0.0236465									Tmem37	3.78452e-07	-0.458303	0.063	0.15	0.0116567
Arhgef25	1.40021e-10	0.182586	0.253	0.217	4.31278e-06		Hspa4	5.97534e-12	0.222579	0.375	0.334	1.84046e-07		Pdap1	5.28601e-23	-0.325128	0.2	0.304	1.62814e-18		Eef1a2	2.58578e-08	0.266293	0.122	0.07	0.000796447		Neurod2	8.38461e-07	0.350943	0.281	0.223	0.0258254									Scamp2	4.45906e-07	-0.463844	0.425	0.557	0.0137344
Slitrk5	1.54874e-10	0.189949	0.362	0.327	4.77028e-06		Mat2a	7.18629e-12	0.21195	0.375	0.335	2.21345e-07		Yjefn3	5.54195e-23	-0.191536	0.109	0.196	1.70698e-18		Nrg3	2.66568e-08	0.318211	0.23	0.165	0.000821057		Nsf	8.61653e-07	0.229763	0.667	0.625	0.0265398									P4hb	5.02343e-07	-0.50058	0.24	0.367	0.0154727
Rack1	1.82101e-10	0.21933	0.271	0.239	5.60889e-06		Mprip	7.34551e-12	0.164047	0.443	0.407	2.26249e-07		Atp5g1	7.25197e-23	-0.287966	0.279	0.4	2.23368e-18		Pdcd6ip	2.7309e-08	0.337881	0.411	0.344	0.000841146		Tia1	8.65969e-07	0.244166	0.407	0.336	0.0266727									Gm10719	5.51729e-07	-0.440938	0.057	0.14	0.0169938
Arhgef17	2.39914e-10	0.187842	0.226	0.191	7.3896e-06		Dhx36	7.692e-12	0.240437	0.38	0.342	2.36921e-07		Ndufa13	1.04216e-22	-0.275713	0.378	0.507	3.20995e-18		Kmt2e	3.20124e-08	0.310586	0.485	0.417	0.000986015		Rnf165	9.59603e-07	0.244877	0.137	0.087	0.0295567									Lair1	5.75571e-07	-0.467933	0.403	0.53	0.0177282
R3hdm4	3.27501e-10	0.239019	0.226	0.195	1.00874e-05		Grm2	7.78815e-12	0.260815	0.359	0.327	2.39883e-07		Tmsb4x	5.65027e-22	-0.295005	0.881	0.906	1.74034e-17		Mdga2	3.25022e-08	0.321831	0.403	0.331	0.0010011		Unc80	1.16414e-06	0.33526	0.258	0.196	0.0358566									Adgrg1	5.92522e-07	-0.533303	0.381	0.5	0.0182503
Ndufb9	3.40765e-10	0.18098	0.336	0.303	1.04959e-05		Kdm7a	7.84752e-12	0.154985	0.383	0.335	2.41711e-07		Eno1b	7.65028e-22	-0.189955	0.112	0.198	2.35636e-17		Ubn2	3.5125e-08	0.275917	0.366	0.284	0.00108189		C1qtnf4	1.21304e-06	0.210785	0.122	0.076	0.0373628									Ccdc152	8.61649e-07	-0.373596	0.085	0.179	0.0265397
Bhlhe22	3.55415e-10	0.195727	0.173	0.14	1.09471e-05		Nexmif	8.35358e-12	0.142514	0.319	0.271	2.57299e-07		Gm10719	8.75478e-22	-0.171098	0.043	0.1	2.69656e-17		Itch	4.07732e-08	0.341755	0.423	0.353	0.00125586		Synpr	1.3711e-06	0.249304	0.261	0.199	0.0422311									Ctsh	8.62951e-07	-0.470732	0.315	0.451	0.0265798
Kcng2	3.6051e-10	0.149115	0.105	0.078	1.11041e-05		Enpp2	1.36179e-11	0.203874	0.116	0.082	4.19446e-07		Mt3	1.21749e-21	-0.269363	0.434	0.566	3.74999e-17		Frmd4b	4.30178e-08	0.295965	0.431	0.366	0.00132499		Atp2a2	1.40115e-06	0.246738	0.692	0.659	0.0431568									Sft2d1	9.82874e-07	-0.435179	0.306	0.446	0.0302735
Csnk1g2	4.69804e-10	0.19798	0.138	0.109	1.44704e-05		Sipa1l1	1.50499e-11	0.184427	0.509	0.478	4.63553e-07		Gm49909	2.30314e-21	-0.22199	0.193	0.297	7.0939e-17		Pan2	4.76002e-08	0.242643	0.106	0.058	0.00146613		Set	1.41645e-06	0.252648	0.33	0.267	0.0436282									Pld4	1.29156e-06	-0.391392	0.321	0.465	0.0397812
2025-09-03	4.87321e-10	0.142263	0.483	0.451	1.501e-05		Cyfip1	1.54425e-11	0.191018	0.382	0.343	4.75643e-07		Malat1	2.48865e-21	-0.40419	0.976	0.966	7.66528e-17		Ints6l	4.93846e-08	0.365868	0.255	0.191	0.0015211		Kif1b	1.43805e-06	0.170205	0.796	0.736	0.0442933
Itpr1	6.93807e-10	0.181409	0.366	0.333	2.137e-05		Dbn1	1.87093e-11	0.198207	0.42	0.391	5.76265e-07		Sub1	1.45794e-20	-0.281978	0.404	0.528	4.49059e-16		Srek1	5.10455e-08	0.344447	0.357	0.282	0.00157225		Mprip	1.46092e-06	0.237821	0.337	0.274	0.0449977
mt-Nd5	7.49726e-10	0.14015	0.879	0.891	2.30923e-05		Dync1h1	2.30637e-11	0.158682	0.406	0.366	7.10385e-07		mt-Co1	1.56799e-20	-0.158198	0.816	0.9	4.82956e-16		Dennd4a	5.24311e-08	0.376058	0.247	0.18	0.00161493		Ptk2b	1.47204e-06	0.268817	0.348	0.287	0.0453402
Cox6b1	9.27505e-10	0.178622	0.471	0.445	2.85681e-05		Dock11	2.31649e-11	0.170249	0.211	0.17	7.13503e-07		Cycs	3.90915e-20	-0.213418	0.19	0.291	1.20406e-15		Ndrg4	5.56227e-08	0.295741	0.503	0.454	0.00171324		Erc2	1.47704e-06	0.264202	0.282	0.219	0.0454945
Chst1	9.69852e-10	0.152643	0.482	0.454	2.98724e-05		Plxna2	2.49052e-11	0.192227	0.371	0.327	7.67106e-07		Neurod6	7.28208e-20	-0.307244	0.455	0.568	2.24295e-15		Gtf3c2	5.6811e-08	0.345581	0.167	0.11	0.00174984		Rbfox3	1.49335e-06	0.289585	0.357	0.292	0.0459968
Hcfc1	1.61484e-09	0.191699	0.151	0.122	4.97387e-05		Mgat4b	2.70906e-11	0.177748	0.125	0.092	8.34417e-07		Gm14703	9.84668e-20	-0.17718	0.165	0.26	3.03288e-15		Atrx	6.13489e-08	0.260199	0.559	0.49	0.00188961		Crmp1	1.61227e-06	0.345091	0.266	0.211	0.0496594
Sfpq	1.81467e-09	0.14678	0.418	0.381	5.58935e-05		Pls3	3.14389e-11	0.20238	0.362	0.323	9.6835e-07		Stmn3	1.78728e-19	-0.232107	0.621	0.713	5.50499e-15		Zfc3h1	7.62941e-08	0.330024	0.235	0.171	0.00234994
Drap1	2.14866e-09	0.226535	0.176	0.146	6.6181e-05		B230334C09Rik	3.66601e-11	0.187399	0.42	0.378	1.12917e-06		Fcrla	8.04798e-19	-0.194915	0.061	0.121	2.47886e-14		Neat1	9.1199e-08	0.32451	0.534	0.476	0.00280902		Astrocytes	down-regulated DEGs	247genes
Nedd4	3.18318e-09	0.144713	0.435	0.405	9.8045e-05		Crmp1	3.79982e-11	0.242323	0.391	0.362	1.17038e-06		Ndufa5	1.42521e-18	-0.25407	0.271	0.378	4.38979e-14		Frrs1l	9.34522e-08	0.322122	0.321	0.255	0.00287842		gene	p_val	avg_log2FC	pct.1	pct.2	p_val_adj
Ap3d1	3.43741e-09	0.164491	0.267	0.233	0.000105876		Aco2	4.14511e-11	0.213322	0.389	0.359	1.27673e-06		Gm38393	2.8145e-18	-0.220382	0.465	0.588	8.66894e-14		Grm5	1.00532e-07	0.340535	0.316	0.247	0.00309648		Gm42418	3.59149e-161	-0.73428	0.995	0.996	1.10622e-156
Pfn2	3.73791e-09	0.143834	0.488	0.465	0.000115132		Celsr2	4.33662e-11	0.19331	0.46	0.425	1.33572e-06		Spink8	2.90487e-18	-0.304101	0.325	0.428	8.94729e-14		Dock9	1.16294e-07	0.398395	0.406	0.351	0.00358196		Cst3	1.07832e-80	-0.764981	0.993	0.996	3.32133e-76
Plch2	4.01005e-09	0.171904	0.146	0.117	0.000123514		Fry	4.82309e-11	0.153822	0.499	0.467	1.48556e-06		Rps6	3.044e-18	-0.228247	0.212	0.311	9.37583e-14		Chd2	1.17046e-07	0.302198	0.267	0.2	0.00360512		Gm10800	9.54354e-78	-1.13384	0.481	0.74	2.93951e-73
Map4k3	4.04608e-09	0.198448	0.23	0.2	0.000124623		Ptpre	4.89858e-11	0.151949	0.535	0.493	1.50881e-06		Eif5a	3.22698e-18	-0.183839	0.204	0.305	9.93941e-14		Fcho2	1.25594e-07	0.396378	0.307	0.248	0.00386843		Atp1a2	1.01789e-68	-0.585868	0.965	0.982	3.1352e-64
Eml5	4.22721e-09	0.168819	0.307	0.273	0.000130202		Dapk1	5.87153e-11	0.180125	0.46	0.427	1.80849e-06		Cdk5r2	3.27513e-18	-0.223337	0.153	0.24	1.00877e-13		Arhgap23	1.28773e-07	0.222244	0.539	0.486	0.00396633		n-R5-8s1	9.13999e-59	-0.748711	0.108	0.323	2.81521e-54
Rasl10b	4.74355e-09	0.177648	0.144	0.116	0.000146106		Glg1	1.04085e-10	0.14351	0.599	0.574	3.20591e-06		Gm42420	3.95345e-18	-0.145212	0.048	0.101	1.2177e-13		Ypel2	1.34322e-07	0.269574	0.51	0.439	0.00413726		Ttyh1	8.95648e-58	-0.612286	0.864	0.933	2.75869e-53
Btbd3	4.83988e-09	0.1495	0.271	0.237	0.000149073		Lrp1	1.04246e-10	0.196894	0.334	0.3	3.21089e-06		Nrsn2	9.67051e-18	-0.209302	0.139	0.22	2.97861e-13		Kcnq3	1.56066e-07	0.195905	0.417	0.341	0.00480698		CT010467.1	1.09359e-54	-0.574103	0.685	0.843	3.36837e-50
Dact3	6.64218e-09	0.181508	0.159	0.13	0.000204586		Pgm2l1	1.04953e-10	0.149399	0.518	0.477	3.23265e-06		Gm50364	1.13947e-17	-0.217746	0.135	0.215	3.50968e-13		Arid4b	1.60131e-07	0.23356	0.507	0.431	0.00493221		Bc1	9.13293e-50	-0.620579	0.126	0.332	2.81303e-45
Rnf187	7.28868e-09	0.181831	0.353	0.327	0.000224499		Ptk2	1.23134e-10	0.145308	0.428	0.389	3.79264e-06		Dad1	1.52625e-17	-0.18118	0.235	0.337	4.70102e-13		Srsf2	1.67637e-07	0.333614	0.325	0.261	0.0051634		Gm10801	4.12667e-49	-0.94389	0.237	0.459	1.27106e-44
Slc6a1	9.94825e-09	0.146766	0.156	0.126	0.000306416		Vstm2l	1.34187e-10	0.154089	0.113	0.081	4.1331e-06		Ndufb7	1.64888e-17	-0.189742	0.139	0.221	5.0787e-13		Hjurp	1.70827e-07	0.321137	0.147	0.094	0.00526164		Atp1b2	3.74427e-46	-0.549454	0.817	0.91	1.15327e-41
Itpka	1.41254e-08	0.155102	0.307	0.275	0.000435075		Slc7a14	1.36547e-10	0.139094	0.649	0.612	4.20578e-06		Uqcr10	2.39452e-17	-0.189898	0.229	0.328	7.37535e-13		Dtna	1.75052e-07	0.372541	0.357	0.292	0.00539177		mt-Rnr2	3.04575e-44	-0.353281	1	1	9.38121e-40
Pou3f1	1.45406e-08	0.229797	0.141	0.115	0.000447866		Myo9a	1.78944e-10	0.141366	0.507	0.459	5.51166e-06		Ptn	3.06843e-17	-0.328428	0.463	0.562	9.45108e-13		Sytl2	1.76112e-07	0.19575	0.552	0.485	0.00542441		Gm21738	2.76035e-40	-0.649801	0.103	0.269	8.50215e-36
Sipa1l3	1.49559e-08	0.142563	0.183	0.153	0.000460657		Ctnnb1	1.97387e-10	0.219453	0.461	0.439	6.07972e-06		Tpi1	3.48705e-17	-0.241207	0.341	0.454	1.07405e-12		Ube2b	1.81334e-07	0.313981	0.427	0.366	0.00558527		Eno1	1.10855e-35	-0.577016	0.158	0.332	3.41444e-31
Kcnab2	1.99592e-08	0.175798	0.366	0.341	0.000614762		Ythdc1	1.99936e-10	0.211915	0.397	0.362	6.15822e-06		Psmb5	1.02626e-16	-0.201401	0.194	0.286	3.16099e-12		Akap9	1.89684e-07	0.225733	0.384	0.309	0.00584244		Cd63-ps	9.06833e-34	-0.572096	0.12	0.274	2.79314e-29
Ndst1	2.30962e-08	0.186424	0.242	0.212	0.000711387		Tecpr1	2.36706e-10	0.194404	0.226	0.188	7.29079e-06		Rpl35a	1.60398e-16	-0.167512	0.164	0.249	4.94043e-12		Mtf2	1.94675e-07	0.430994	0.19	0.133	0.00599619		Ptn	1.01018e-33	-0.480544	0.858	0.917	3.11146e-29
Matn2	2.66009e-08	0.156376	0.138	0.112	0.000819333		Mbtd1	2.39274e-10	0.206738	0.31	0.266	7.36989e-06		Bsg	2.33033e-16	-0.231662	0.512	0.622	7.17763e-12		Rere	1.97496e-07	0.304123	0.346	0.284	0.00608309		Lcat	1.27117e-32	-0.620834	0.31	0.489	3.91534e-28
Eif3f	3.00001e-08	0.162781	0.138	0.112	0.000924034		Rbm26	2.42109e-10	0.175817	0.519	0.481	7.45718e-06		Tomm6	6.52074e-16	-0.175936	0.152	0.233	2.00845e-11		Zbtb20	2.02348e-07	0.187384	0.623	0.558	0.00623252		S1pr1	2.66064e-31	-0.498666	0.788	0.875	8.19505e-27
Actr3	3.12243e-08	0.142484	0.375	0.347	0.000961739		Dync2h1	2.75041e-10	0.184331	0.353	0.312	8.47154e-06		Capns1	8.7592e-16	-0.18621	0.153	0.233	2.69792e-11		Zmym4	2.1823e-07	0.339782	0.228	0.166	0.0067217		Tril	8.98363e-31	-0.581105	0.573	0.717	2.76705e-26
Zmynd11	3.60406e-08	0.143038	0.36	0.33	0.00111009		Sipa1l3	2.84051e-10	0.223543	0.273	0.235	8.74907e-06		Arl1	1.60536e-15	-0.196017	0.223	0.316	4.94467e-11		Mdm4	2.20628e-07	0.307045	0.317	0.254	0.00679555		Gm37376	1.54903e-30	-0.509532	0.389	0.581	4.77118e-26
Pak3	3.95223e-08	0.16928	0.282	0.248	0.00121733		Saraf	2.86369e-10	0.171281	0.503	0.484	8.82044e-06		Nme7	1.88338e-15	-0.245954	0.632	0.722	5.80099e-11		Tnrc6c	2.21094e-07	0.203413	0.248	0.182	0.00680992		AY036118	7.17318e-30	-0.47235	0.408	0.584	2.20941e-25
Camta2	4.66911e-08	0.178285	0.334	0.308	0.00143813		Map4k4	3.00066e-10	0.203883	0.275	0.236	9.24233e-06		Lmtk3	1.94737e-15	-0.199947	0.251	0.349	5.99811e-11		Fnbp4	2.55407e-07	0.37298	0.253	0.193	0.00786679		Aqp4	1.82797e-29	-0.51808	0.577	0.725	5.63035e-25
Rac1	5.29352e-08	0.143841	0.352	0.324	0.00163046		Tmem259	3.16537e-10	0.18515	0.225	0.188	9.74965e-06		Arpc4	2.34261e-15	-0.187449	0.178	0.262	7.21546e-11		Plppr4	2.60524e-07	0.324917	0.317	0.256	0.00802441		Gm10718	2.06717e-29	-0.499779	0.074	0.198	6.36709e-25
Lpl	5.54843e-08	0.178925	0.18	0.152	0.00170897		Phip	3.52244e-10	0.184012	0.401	0.36	1.08495e-05		mt-Nd6	2.53192e-15	-0.147923	0.179	0.267	7.79856e-11		Kcnd2	2.8869e-07	0.493063	0.23	0.172	0.00889193		Gjb6	3.65864e-29	-0.553919	0.429	0.598	1.1269e-24
Slc25a22	1.07456e-07	0.178399	0.313	0.288	0.00330976		Ccar1	5.17319e-10	0.161134	0.348	0.304	1.5934e-05		Gap43	2.65407e-15	-0.276808	0.311	0.405	8.17481e-11		Sbf2	2.94695e-07	0.325266	0.241	0.177	0.0090769		Malat1	7.83307e-29	-0.477525	0.979	0.984	2.41266e-24
Cox7a2	1.13455e-07	0.140185	0.441	0.419	0.00349454		Adcyap1r1	6.71141e-10	0.203309	0.428	0.403	2.06718e-05		Gpr162	3.0372e-15	-0.180668	0.19	0.277	9.35489e-11		Herc1	2.96849e-07	0.331752	0.351	0.288	0.00914326		Gpr37l1	2.10853e-28	-0.38679	0.842	0.922	6.49448e-24
Mink1	1.21087e-07	0.19486	0.206	0.18	0.00372961		Nin	8.06518e-10	0.196927	0.227	0.189	2.48416e-05		Mif	3.63197e-15	-0.185487	0.241	0.337	1.11868e-10		Lrch3	3.06728e-07	0.316809	0.275	0.209	0.00944754		Eno1b	3.46951e-28	-0.507064	0.148	0.297	1.06864e-23
Fndc5	1.30272e-07	0.142743	0.249	0.219	0.00401251		Mark3	8.33516e-10	0.166036	0.354	0.315	2.56731e-05		Agpat1	3.99988e-15	-0.146174	0.128	0.201	1.232e-10		Cttnbp2	3.16168e-07	0.225835	0.545	0.481	0.00973828		Cd63	3.24168e-27	-0.489113	0.591	0.731	9.9847e-23
Tmem106b	1.43166e-07	0.151008	0.347	0.32	0.00440964		Senp6	1.0005e-09	0.15975	0.433	0.391	3.08164e-05		Hmgb1	4.02532e-15	-0.188778	0.201	0.289	1.23984e-10		Ankib1	3.18971e-07	0.304258	0.368	0.309	0.00982464		Selenop	4.25411e-27	-0.514009	0.541	0.696	1.31031e-22
Gad1	1.60767e-07	0.14144	0.187	0.158	0.00495177		Pafah1b1	1.12037e-09	0.167287	0.535	0.514	3.45084e-05		Vxn	6.35326e-15	-0.21929	0.339	0.442	1.95687e-10		Erbb4	3.40605e-07	0.243669	0.514	0.442	0.010491		Gja1	6.3279e-27	-0.400014	0.814	0.893	1.94906e-22
Slit1	1.67197e-07	0.166794	0.213	0.186	0.00514985		Trpm7	1.4252e-09	0.177468	0.43	0.394	4.38976e-05		Gm26377	7.33761e-15	-0.165619	0.227	0.323	2.26006e-10		Cpe	3.59283e-07	0.226495	0.666	0.616	0.0110663		Plpp3	5.52398e-26	-0.318006	0.929	0.973	1.70144e-21
Gna11	1.71174e-07	0.193734	0.165	0.14	0.00527232		Mapk8ip2	1.50725e-09	0.183215	0.41	0.374	4.64248e-05		Mpdu1	7.4115e-15	-0.164048	0.079	0.136	2.28282e-10		Ankrd10	3.70786e-07	0.362178	0.194	0.138	0.0114206		Gm10722	1.6049e-24	-0.412569	0.066	0.173	4.94327e-20
Adgrb1	1.76863e-07	0.189353	0.261	0.238	0.00544756		Cspg5	1.56973e-09	0.212238	0.305	0.272	4.83494e-05		mt-Nd5	7.90732e-15	-0.190249	0.812	0.887	2.43553e-10		Pnn	4.1039e-07	0.312902	0.369	0.306	0.0126404		Gm10719	2.18772e-24	-0.34849	0.036	0.125	6.73839e-20
Susd6	1.85303e-07	0.156832	0.202	0.175	0.00570751		Copa	1.7126e-09	0.194963	0.288	0.254	5.27497e-05		Ndufb4	1.32039e-14	-0.165059	0.172	0.254	4.06694e-10		Fam135a	4.41268e-07	0.409714	0.223	0.164	0.0135915		Gm19951	7.78818e-24	-0.338759	0.051	0.149	2.39884e-19
Hspa2	1.88438e-07	0.153459	0.117	0.094	0.00580408		Tmem109	2.28117e-09	0.201493	0.236	0.202	7.02623e-05		Timm13	1.33489e-14	-0.162888	0.114	0.182	4.1116e-10		Nrd1	4.58515e-07	0.233451	0.471	0.413	0.0141227		Kcnk1	7.88475e-24	-0.594341	0.327	0.479	2.42858e-19
Pdpk1	1.96591e-07	0.177825	0.191	0.164	0.00605519		Polb	2.30031e-09	0.220199	0.262	0.225	7.08519e-05		Naca	1.42273e-14	-0.170445	0.222	0.314	4.38214e-10		Caly	4.67778e-07	0.366322	0.235	0.181	0.014408		Cdk8	1.0834e-23	-0.652392	0.211	0.356	3.33697e-19
Srcin1	1.98711e-07	0.147165	0.341	0.318	0.0061205		Tmbim6	2.38742e-09	0.166166	0.46	0.435	7.35348e-05		Ndufb2	1.43973e-14	-0.192341	0.216	0.305	4.43451e-10		Srsf6	5.07759e-07	0.315851	0.312	0.255	0.0156395		Mt3	2.21684e-23	-0.41957	0.701	0.801	6.8281e-19
Jund	2.35377e-07	0.154215	0.134	0.11	0.00724984		Grin1	3.07376e-09	0.159293	0.454	0.428	9.46749e-05		Comt	1.60535e-14	-0.152929	0.195	0.282	4.94463e-10		Polb	5.07919e-07	0.406938	0.207	0.152	0.0156444		Slc27a1	2.53687e-23	-0.429858	0.476	0.629	7.81383e-19
Hexb	2.53902e-07	0.169829	0.141	0.117	0.00782044		Islr2	3.93653e-09	0.193287	0.393	0.367	0.000121249		Cdk8	1.9363e-14	-0.264072	0.251	0.346	5.964e-10		Relch	5.40441e-07	0.306984	0.301	0.238	0.0166461		Cmtm5	9.95361e-23	-0.449266	0.41	0.566	3.06581e-18
Ybx1	3.09518e-07	0.176317	0.254	0.228	0.00953347		Top2b	4.23956e-09	0.179084	0.392	0.355	0.000130583		Wdr83os	1.95926e-14	-0.144872	0.1	0.163	6.03471e-10		Macf1	5.5233e-07	0.238717	0.52	0.455	0.0170123		Slc7a10	3.9253e-22	-0.527006	0.417	0.566	1.20903e-17
Stim2	3.10362e-07	0.161459	0.339	0.312	0.00955945		Tut4	4.5975e-09	0.161792	0.377	0.335	0.000141608		Cmss1	2.18433e-14	-0.211237	0.192	0.276	6.72794e-10		Zzef1	5.85633e-07	0.293958	0.277	0.218	0.0180381		Cldn10	5.17724e-21	-0.441125	0.69	0.793	1.59464e-16
Madd	3.49951e-07	0.170358	0.24	0.216	0.0107788		Zfc3h1	4.97655e-09	0.17647	0.32	0.283	0.000153283		Uba52	2.4151e-14	-0.167097	0.143	0.217	7.43876e-10		Tasor	5.89489e-07	0.279507	0.488	0.427	0.0181568		Scg3	6.26002e-21	-0.363863	0.826	0.88	1.92815e-16
Jun	3.59714e-07	0.169768	0.194	0.167	0.0110796		Sbno1	5.10257e-09	0.141132	0.455	0.415	0.000157164		Gm21981	2.43659e-14	-0.168937	0.146	0.22	7.50495e-10		Ankhd1	5.98682e-07	0.291256	0.329	0.264	0.01844		Paqr7	2.70839e-20	-0.485836	0.312	0.457	8.3421e-16
Dcaf7	3.65594e-07	0.177686	0.239	0.213	0.0112607		Cd81	5.36567e-09	0.175836	0.435	0.41	0.000165268		Myl6	2.82909e-14	-0.162224	0.299	0.399	8.71387e-10		Zmynd11	6.28415e-07	0.358121	0.354	0.296	0.0193558		mt-Atp8	4.4795e-20	-0.341009	0.21	0.352	1.37973e-15
Tprgl	4.3242e-07	0.183181	0.2	0.176	0.013319		Dhx9	5.88577e-09	0.19156	0.344	0.31	0.000181288		Vsnl1	3.58936e-14	-0.237808	0.432	0.534	1.10556e-09		Il1rapl1	6.52328e-07	0.240373	0.301	0.233	0.0200924		Mfge8	9.88942e-20	-0.392463	0.788	0.86	3.04604e-15
Cabp7	6.172e-07	0.169222	0.212	0.188	0.0190104		Pcdhac2	6.45847e-09	0.151799	0.486	0.459	0.000198927		Sncb	4.54017e-14	-0.16342	0.252	0.348	1.39842e-09		Syn2	6.9063e-07	0.323435	0.384	0.326	0.0212721		Htra1	1.16557e-19	-0.373818	0.737	0.828	3.59006e-15
Trnp1	6.6394e-07	0.176585	0.187	0.163	0.02045		Ttc14	6.5931e-09	0.151106	0.535	0.497	0.000203074		Rpl27a	5.26089e-14	-0.172723	0.223	0.312	1.62041e-09		Clasrp	7.01834e-07	0.266644	0.272	0.21	0.0216172		Clu	1.85129e-19	-0.291907	0.956	0.978	5.70215e-15
Ptpre	6.64385e-07	0.142984	0.29	0.261	0.0204637		Chst1	6.64063e-09	0.154135	0.622	0.617	0.000204538		Gabarap	5.53257e-14	-0.187169	0.142	0.214	1.70409e-09		C030029H02Rik	7.0186e-07	0.275624	0.39	0.322	0.021618		Ednrb	7.93242e-19	-0.475126	0.462	0.589	2.44326e-14
D430019H16Rik	6.79699e-07	0.187255	0.156	0.133	0.0209354		Porcn	6.91089e-09	0.208263	0.298	0.268	0.000212862		Gabarapl2	6.88275e-14	-0.2063	0.21	0.292	2.11996e-09		Zfp445	7.3043e-07	0.311687	0.395	0.331	0.022498		Slc38a3	9.77287e-19	-0.420948	0.273	0.414	3.01014e-14
Copa	7.04389e-07	0.150459	0.233	0.208	0.0216959		Zcchc14	7.25225e-09	0.226054	0.255	0.223	0.000223376		Atp6v1f	7.77189e-14	-0.154831	0.186	0.267	2.39382e-09		Stard9	8.15685e-07	0.305778	0.153	0.103	0.0251239		Gapdh	2.05593e-18	-0.32966	0.737	0.814	6.33247e-14
Sowaha	7.65325e-07	0.177871	0.172	0.148	0.0235728		Tubb2a	8.01512e-09	0.142004	0.631	0.618	0.000246874		Tmem151a	9.52498e-14	-0.160244	0.287	0.389	2.93379e-09		Psme4	8.22602e-07	0.271063	0.302	0.239	0.025337		Sparcl1	6.85695e-18	-0.256048	0.982	0.988	2.11201e-13
Bri3	7.83905e-07	0.190761	0.129	0.107	0.0241451		Flrt3	9.11454e-09	0.179802	0.251	0.215	0.000280737		Mrps33	1.14618e-13	-0.186806	0.162	0.238	3.53036e-09		Syt1	8.3508e-07	0.177566	0.6	0.541	0.0257213		D030047H15Rik	7.08592e-18	-0.396506	0.242	0.372	2.18253e-13
Fyn	8.49749e-07	0.140884	0.241	0.216	0.0261731		Nav1	9.83004e-09	0.141989	0.359	0.317	0.000302775		Selenow	1.22776e-13	-0.183343	0.386	0.498	3.78164e-09		Atp11b	8.79906e-07	0.318118	0.33	0.27	0.027102		Gstm5	9.132e-18	-0.431399	0.494	0.626	2.81275e-13
Strn4	9.64759e-07	0.189013	0.248	0.227	0.0297155		Map4k3	9.98335e-09	0.186456	0.245	0.21	0.000307497		Atpif1	1.35086e-13	-0.180939	0.354	0.455	4.16077e-09		Ecpas	8.9587e-07	0.309951	0.297	0.237	0.0275937		Pla2g7	1.35899e-17	-0.31109	0.831	0.895	4.18582e-13
Vstm2l	1.02156e-06	0.172282	0.108	0.087	0.0314652		Slc6a6	1.28589e-08	0.159321	0.419	0.386	0.000396068		1110008P14Rik	1.44342e-13	-0.138714	0.109	0.173	4.44588e-09		Sec61a2	9.71261e-07	0.309079	0.298	0.236	0.0299158		Nkain4	3.10738e-17	-0.392355	0.387	0.525	9.57104e-13
Ep400	1.05414e-06	0.149097	0.203	0.179	0.0324685		Cox5a	1.62981e-08	0.183621	0.377	0.352	0.000501999		mt-Atp6	1.47625e-13	-0.173013	0.825	0.905	4.547e-09		Srrm2	1.02211e-06	0.351944	0.394	0.344	0.0314819		Prxl2a	6.99756e-17	-0.409313	0.477	0.602	2.15532e-12
Dusp8	1.1141e-06	0.202629	0.21	0.188	0.0343154		Nwd2	1.64353e-08	0.159135	0.136	0.105	0.000506224		Psmb1	2.02158e-13	-0.165428	0.225	0.311	6.22665e-09		Hpca	1.02302e-06	0.236068	0.643	0.613	0.0315101		Slc6a11	1.06903e-16	-0.335746	0.622	0.745	3.29273e-12
Nectin3	1.25954e-06	0.142154	0.224	0.196	0.038795		Hectd1	1.69404e-08	0.155292	0.436	0.407	0.000521782		Gm8624	2.5366e-13	-0.148103	0.074	0.127	7.81297e-09		Paxbp1	1.14351e-06	0.330798	0.243	0.188	0.0352211		Fxyd1	3.21149e-16	-0.472281	0.301	0.422	9.89172e-12
Tub	1.31751e-06	0.170835	0.206	0.184	0.0405807		Gad1	1.7527e-08	0.213397	0.327	0.3	0.000539848		Stmn2	3.57785e-13	-0.226837	0.426	0.522	1.10201e-08		Srrm1	1.23792e-06	0.244174	0.486	0.419	0.038129		G630055G22Rik	1.09351e-15	-0.222662	0.046	0.117	3.36813e-11
Nin	1.35178e-06	0.141678	0.21	0.184	0.0416361		Xpr1	1.89662e-08	0.141064	0.499	0.473	0.000584179		Mir124a-1hg	3.89188e-13	-0.143418	0.161	0.238	1.19874e-08		Fnbp1	1.2568e-06	0.186382	0.826	0.79	0.0387108		Hsd17b4	1.54666e-15	-0.364019	0.236	0.358	4.76387e-11
Zc3h7b	1.53643e-06	0.180047	0.145	0.123	0.0473235		Tnks2	1.96265e-08	0.17589	0.349	0.318	0.000604516		Atp6v0c	4.23573e-13	-0.192277	0.848	0.881	1.30465e-08		Kmt5b	1.3137e-06	0.244909	0.203	0.147	0.0404631		Hacd2	1.6625e-15	-0.385476	0.353	0.487	5.12066e-11
Slc6a6	1.61986e-06	0.15622	0.272	0.245	0.0498932		Apba2	2.26262e-08	0.188975	0.327	0.298	0.000696909		Ndufa3	4.28325e-13	-0.178292	0.256	0.346	1.31929e-08		4632427E13Rik	1.41545e-06	0.285028	0.219	0.161	0.0435974		D130009I18Rik	2.66705e-15	-0.339251	0.055	0.129	8.2148e-11
							Srrm2	2.32967e-08	0.175237	0.428	0.404	0.000717561		Smim26	4.28489e-13	-0.167219	0.137	0.205	1.31979e-08		Plekha1	1.466e-06	0.316629	0.497	0.445	0.0451543		Mt2	2.96602e-15	-0.389514	0.785	0.838	9.13564e-11
Mature Granule	down-regulated DEGs	137genes					Atp6ap2	2.62933e-08	0.159099	0.464	0.443	0.000809859		Rpl10-ps3	6.4074e-13	-0.157388	0.07	0.119	1.97354e-08		Pcsk1n	1.49672e-06	0.344941	0.275	0.223	0.0461005		Syn3	3.65871e-15	-0.378638	0.143	0.244	1.12692e-10
gene	p_val	avg_log2FC	pct.1	pct.2	p_val_adj		Clcn3	2.69569e-08	0.143189	0.544	0.519	0.0008303		Tceal5	6.9359e-13	-0.237838	0.28	0.367	2.13633e-08		Clk4	1.55215e-06	0.288892	0.429	0.376	0.0478077		Nnat	6.90274e-15	-0.518698	0.418	0.532	2.12611e-10
Gm10800	1.00689e-264	-1.36603	0.437	0.661	3.10132e-260		Cenpv	2.99691e-08	0.158678	0.162	0.13	0.00092308		Ctxn1	7.63148e-13	-0.161974	0.314	0.412	2.35057e-08									Filip1l	9.71461e-15	-0.505833	0.253	0.369	2.9922e-10
Bc1	1.30715e-262	-0.876917	0.188	0.429	4.02615e-258		Igsf8	3.07746e-08	0.142388	0.614	0.615	0.00094789		Psmb7	8.29122e-13	-0.186083	0.191	0.269	2.55378e-08		Oligodendrocyte	down-regulated DEGs	302genes					Elovl5	1.56123e-14	-0.404795	0.464	0.575	4.80876e-10
n-R5-8s1	2.833e-224	-0.823329	0.096	0.285	8.72592e-220		Uggt2	3.16333e-08	0.167613	0.225	0.192	0.000974337		Rpl27	9.05283e-13	-0.146985	0.249	0.341	2.78836e-08		gene	p_val	avg_log2FC	pct.1	pct.2	p_val_adj		Tmed5	1.82364e-14	-0.38995	0.253	0.369	5.617e-10
Gm10801	2.45121e-151	-1.18274	0.201	0.372	7.54996e-147		Cebpd	3.17582e-08	0.179533	0.144	0.115	0.000978185		Elob	9.83412e-13	-0.16391	0.293	0.39	3.02901e-08		Gm42418	9.11775e-129	-0.680744	0.993	0.995	2.80836e-124		Gm35769	3.43018e-14	-0.265403	0.097	0.184	1.05653e-09
Gm10718	1.33682e-100	-0.606775	0.058	0.157	4.11755e-96		Tuba1b	3.20209e-08	0.168277	0.546	0.535	0.000986276		Psenen	1.28451e-12	-0.158946	0.138	0.205	3.95642e-08		mt-Rnr2	1.74602e-124	-0.715513	1	1	5.37791e-120		Hsd11b1	3.45285e-14	-0.445853	0.385	0.505	1.06351e-09
mt-Rnr2	1.53479e-95	-0.270188	1	1	4.72729e-91		Eprs	3.23396e-08	0.152529	0.379	0.343	0.000996092		Eif1	1.2874e-12	-0.174197	0.444	0.551	3.96531e-08		Mal	6.61003e-110	-0.928563	0.951	0.969	2.03596e-105		Slc6a1	6.60703e-14	-0.325369	0.683	0.774	2.03503e-09
Gm10722	6.41228e-95	-0.515377	0.049	0.142	1.97505e-90		Slit1	3.25645e-08	0.175174	0.367	0.34	0.00100302		Gm42742	1.52616e-12	-0.153573	0.298	0.395	4.70073e-08		Plp1	7.01544e-109	-0.505298	1	0.999	2.16083e-104		Mertk	6.64904e-14	-0.401083	0.344	0.46	2.04797e-09
Eno1	1.20353e-87	-0.417638	0.122	0.242	3.70698e-83		Smoc2	3.49288e-08	0.171927	0.253	0.22	0.00107584		Rab7	1.54388e-12	-0.17065	0.253	0.342	4.75532e-08		Pllp	1.04414e-64	-0.76705	0.595	0.778	3.21606e-60		Tmem176a	1.33698e-13	-0.307085	0.125	0.217	4.11802e-09
Gm21738	1.76304e-87	-0.659483	0.092	0.197	5.43033e-83		Tex2	3.86178e-08	0.160087	0.259	0.227	0.00118947		Atp5e	1.65238e-12	-0.140248	0.235	0.322	5.08948e-08		Cmtm5	2.23916e-61	-0.790135	0.462	0.693	6.89684e-57		Gm1821	1.51554e-13	-0.301336	0.151	0.25	4.66801e-09
Gm19951	2.23479e-78	-0.325746	0.047	0.129	6.88339e-74		Arsb	4.00977e-08	0.171348	0.449	0.428	0.00123505		Eif4a2	1.69163e-12	-0.197261	0.429	0.534	5.2104e-08		Csrp1	3.38412e-57	-0.728629	0.325	0.576	1.04234e-52		Gm10717	1.56226e-13	-0.270353	0.047	0.111	4.81191e-09
Gm10717	1.84619e-68	-0.421815	0.042	0.113	5.68644e-64		Laptm4a	4.02563e-08	0.144615	0.559	0.543	0.00123993		Zmat2	1.70697e-12	-0.224709	0.244	0.325	5.25763e-08		Gm10800	2.92873e-53	-0.952438	0.533	0.735	9.02079e-49		Slco1c1	1.66094e-13	-0.371814	0.461	0.583	5.11587e-09
Gm33838	2.78048e-63	-0.421722	0.051	0.123	8.56415e-59		Usp7	4.22505e-08	0.178499	0.344	0.312	0.00130136		Rpl24	1.91192e-12	-0.160512	0.228	0.315	5.8889e-08		Cnp	4.55517e-52	-0.569865	0.859	0.92	1.40304e-47		Prn	2.43259e-13	-0.32429	0.164	0.263	7.49262e-09
Slc17a9	7.20586e-59	-0.288338	0.078	0.159	2.21948e-54		Fasn	4.29297e-08	0.178643	0.154	0.125	0.00132228		Dstn	2.15529e-12	-0.169972	0.154	0.224	6.63852e-08		Stmn4	4.37894e-51	-0.614041	0.739	0.862	1.34876e-46		Gm16156	2.48566e-13	-0.209422	0.041	0.102	7.65609e-09
D130009I18Rik	4.59805e-54	-0.331709	0.048	0.112	1.41624e-49		Atp2b4	4.57734e-08	0.1588	0.384	0.349	0.00140987		Pdha1	2.1999e-12	-0.19338	0.193	0.269	6.77591e-08		Bc1	2.01291e-50	-0.642909	0.069	0.24	6.19995e-46		Pik3ip1	5.04065e-13	-0.36773	0.338	0.45	1.55257e-08
Gm42418	4.09059e-53	-0.261432	0.992	0.988	1.25994e-48		G3bp2	4.81225e-08	0.170267	0.482	0.461	0.00148222		Ndufb10	2.33149e-12	-0.18457	0.248	0.334	7.18122e-08		Gm10801	7.27319e-48	-0.9235	0.265	0.484	2.24021e-43		Mt1	5.78557e-13	-0.343756	0.787	0.85	1.78201e-08
mt-Atp8	1.19309e-52	-0.35645	0.203	0.309	3.67483e-48		Pdia6	4.93644e-08	0.190291	0.349	0.324	0.00152047		Prrt2	2.55734e-12	-0.142213	0.259	0.351	7.87686e-08		Slc48a1	5.02023e-47	-0.676659	0.444	0.652	1.54628e-42		Ctsd	6.03745e-13	-0.323845	0.508	0.631	1.8596e-08
Gm38393	2.85247e-52	-0.333302	0.354	0.476	8.7859e-48		Trio	4.95832e-08	0.154861	0.41	0.382	0.00152721		Nsg1	2.92194e-12	-0.224463	0.596	0.681	8.99987e-08		Cldn11	8.84354e-46	-0.430892	0.952	0.971	2.7239e-41		Tlcd1	7.74065e-13	-0.335148	0.203	0.307	2.3842e-08
Gm37376	6.14761e-51	-0.385154	0.304	0.416	1.89352e-46		Chst15	5.53723e-08	0.146121	0.345	0.312	0.00170552		Rab3a	2.99164e-12	-0.203294	0.478	0.579	9.21455e-08		Mbp	7.50038e-42	-0.44339	0.931	0.966	2.31019e-37		Nat8f1	8.55381e-13	-0.368911	0.145	0.238	2.63466e-08
Ubb	2.00169e-46	-0.302376	0.689	0.76	6.16542e-42		Slc25a3	6.39247e-08	0.151936	0.525	0.516	0.00196895		Ndufb1-ps	3.05078e-12	-0.17748	0.268	0.359	9.39672e-08		mt-Nd2	4.89834e-41	-0.476832	0.857	0.941	1.50874e-36		Csrp1	8.91025e-13	-0.309637	0.227	0.335	2.74445e-08
CT010467.1	7.83558e-46	-0.274064	0.664	0.75	2.41344e-41		Pcdh20	6.6798e-08	0.140116	0.548	0.527	0.00205745		Pin1	3.99741e-12	-0.144793	0.133	0.198	1.23124e-07		CT010467.1	5.16711e-41	-0.498045	0.597	0.786	1.59152e-36		Igsf8	9.97788e-13	-0.3087	0.657	0.749	3.07329e-08
Cdk8	1.66217e-44	-0.436871	0.192	0.286	5.11966e-40		Gm15832	6.77647e-08	0.210559	0.26	0.229	0.00208722		Rgs4	4.49293e-12	-0.169355	0.143	0.209	1.38387e-07		Hsp90aa1	1.4433e-38	-0.554923	0.675	0.813	4.44551e-34		Tmem176b	1.28646e-12	-0.286457	0.296	0.416	3.96244e-08
Gm1821	1.97485e-42	-0.299974	0.17	0.261	6.08274e-38		Fyn	7.58242e-08	0.151169	0.328	0.299	0.00233546		Sod1	5.20388e-12	-0.142736	0.286	0.38	1.60285e-07		Qdpr	1.25208e-37	-0.542792	0.679	0.815	3.85653e-33		Mdk	1.31046e-12	-0.344655	0.235	0.343	4.03635e-08
Gapdh	6.1632e-42	-0.310643	0.701	0.758	1.89833e-37		Psmd2	7.76925e-08	0.181413	0.273	0.244	0.00239301		Ndufb11	5.57212e-12	-0.177264	0.254	0.339	1.71627e-07		Ptgds	5.20165e-37	-1.07058	0.825	0.85	1.60216e-32		Tmem59	1.3898e-12	-0.30184	0.571	0.683	4.28072e-08
Tmsb10	1.98841e-40	-0.277677	0.066	0.126	6.12449e-36		Cnr1	8.77995e-08	0.142158	0.104	0.079	0.00270431		Atp5md	5.73197e-12	-0.213662	0.403	0.499	1.76551e-07		Ubb	1.23137e-36	-0.526232	0.579	0.743	3.79273e-32		Scara3	1.61791e-12	-0.339233	0.327	0.44	4.98333e-08
Hsp90aa1	2.00802e-38	-0.374966	0.644	0.702	6.18491e-34		Usp22	1.22245e-07	0.187436	0.256	0.226	0.00376526		Tmem181b-ps	6.04474e-12	-0.151461	0.164	0.234	1.86184e-07		Aplp1	1.95234e-36	-0.367324	0.943	0.962	6.01339e-32		Mmd2	1.74962e-12	-0.313243	0.618	0.723	5.389e-08
Gpx4	3.06836e-38	-0.223799	0.055	0.11	9.45087e-34		Fjx1	1.4238e-07	0.191776	0.196	0.167	0.00438543		Selenok	7.42665e-12	-0.191516	0.397	0.492	2.28748e-07		Apod	3.00625e-36	-0.56597	0.918	0.945	9.25957e-32		Cyp2d22	1.79518e-12	-0.302768	0.286	0.399	5.52933e-08
Rpl10	1.03782e-37	-0.288196	0.151	0.231	3.19658e-33		Gm26917	1.45222e-07	0.145285	0.152	0.124	0.00447297		Rpl21	7.67894e-12	-0.159909	0.37	0.471	2.36519e-07		Tmed10	1.0326e-35	-0.63549	0.349	0.545	3.18052e-31		Slc12a4	1.79596e-12	-0.269458	0.134	0.225	5.53174e-08
Snx32	3.20935e-32	-0.240461	0.176	0.256	9.88511e-28		Dicer1	1.53307e-07	0.183654	0.245	0.213	0.00472202		Asphd1	7.96264e-12	-0.206886	0.134	0.195	2.45257e-07		Ptn	1.09291e-34	-0.511485	0.701	0.822	3.36627e-30		Comt	1.89621e-12	-0.346417	0.246	0.356	5.84052e-08
Rpl35	5.14563e-31	-0.267976	0.091	0.15	1.58491e-26		Fbxo41	1.74823e-07	0.184856	0.262	0.233	0.00538472		Dnajc19	1.02812e-11	-0.146212	0.119	0.179	3.16671e-07		Sec11c	5.24231e-34	-0.643462	0.482	0.656	1.61468e-29		Wscd1	2.58777e-12	-0.33545	0.324	0.437	7.9706e-08
Atp1a3	1.23349e-30	-0.316735	0.635	0.69	3.79928e-26		Sptb	2.14938e-07	0.177025	0.287	0.258	0.00662031		Brinp1	1.05557e-11	-0.263434	0.642	0.706	3.25125e-07		Gapdh	1.06897e-32	-0.510146	0.531	0.703	3.29253e-28		Gm33838	2.66044e-12	-0.279102	0.07	0.14	8.19444e-08
Slc17a6	1.52821e-30	-0.437459	0.071	0.123	4.70704e-26		Dnmt3a	2.27875e-07	0.159601	0.226	0.196	0.00701877		Akr1a1	1.39135e-11	-0.13989	0.224	0.306	4.28551e-07		Gjb1	1.08487e-31	-0.572702	0.364	0.552	3.34152e-27		Tmed10	3.30462e-12	-0.391689	0.43	0.537	1.01786e-07
Mbp	2.0433e-29	-0.62615	0.538	0.612	6.29356e-25		Txndc5	2.36073e-07	0.160351	0.139	0.112	0.00727129		Ly6e	1.6976e-11	-0.182089	0.317	0.409	5.22878e-07		Reep5	5.51324e-31	-0.518485	0.475	0.647	1.69813e-26		Tmem47	4.27598e-12	-0.288291	0.706	0.785	1.31705e-07
Kxd1	1.62288e-28	-0.216771	0.118	0.18	4.99862e-24		Tanc1	2.40489e-07	0.150154	0.444	0.422	0.00740732		Ndufa11	1.89216e-11	-0.156387	0.174	0.244	5.82804e-07		Rhog	1.20881e-30	-0.503075	0.175	0.344	3.72326e-26		Acsl3	4.69163e-12	-0.24822	0.82	0.882	1.44507e-07
Atp5l	2.47754e-28	-0.263756	0.223	0.302	7.63106e-24		Lmo4	2.64078e-07	0.158075	0.441	0.424	0.00813388		Idh3b	1.98116e-11	-0.171143	0.293	0.384	6.10216e-07		Traf5	3.02932e-30	-0.553534	0.192	0.356	9.33062e-26		Slc4a4	6.0577e-12	-0.256285	0.782	0.842	1.86583e-07
Tmem181b-ps	2.78086e-28	-0.226318	0.157	0.227	8.56533e-24		Itpr1	2.66845e-07	0.14541	0.451	0.429	0.00821908		Dnm1	2.35167e-11	-0.200877	0.578	0.667	7.24338e-07		mt-Atp8	3.31025e-30	-0.489961	0.15	0.309	1.01959e-25		Bcan	7.04665e-12	-0.241697	0.717	0.822	2.17044e-07
Aldoa	2.59645e-27	-0.233657	0.742	0.787	7.99731e-23		Tmem178	2.7932e-07	0.15068	0.371	0.344	0.00860333		Zfp46	2.89033e-11	-0.140262	0.08	0.128	8.90251e-07		Gm37376	4.17235e-29	-0.4656	0.551	0.715	1.28513e-24		Stt3b	9.74903e-12	-0.266097	0.254	0.363	3.0028e-07
Nat14	8.01944e-27	-0.232387	0.148	0.214	2.47007e-22		Rtn4r	2.93694e-07	0.208704	0.278	0.254	0.00904606		Nell2	4.10623e-11	-0.163948	0.851	0.876	1.26476e-06		Tecr	1.71589e-28	-0.485832	0.473	0.645	5.28511e-24		Ctsz	1.37534e-11	-0.300867	0.179	0.272	4.23618e-07
Stmn1	1.38133e-26	-0.306361	0.294	0.375	4.25463e-22		Abhd6	3.17732e-07	0.163843	0.375	0.35	0.00978646		BC005624	4.12187e-11	-0.151994	0.12	0.177	1.26958e-06		Opalin	4.43971e-28	-0.455416	0.68	0.791	1.36747e-23		Dhcr7	2.02902e-11	-0.26922	0.181	0.277	6.24959e-07
Eno1b	6.66334e-26	-0.214462	0.135	0.199	2.05238e-21		Dock9	3.21486e-07	0.147779	0.313	0.285	0.00990209		Stmn4	4.40512e-11	-0.204263	0.349	0.439	1.35682e-06		Stmn1	6.75966e-28	-0.519983	0.466	0.621	2.08204e-23		Lgi4	2.19068e-11	-0.293994	0.258	0.362	6.74751e-07
Gm35769	7.06834e-26	-0.245077	0.097	0.151	2.17712e-21		Dsp	3.41297e-07	0.157106	0.293	0.261	0.0105123		Dynll1	4.43735e-11	-0.181907	0.524	0.617	1.36675e-06		Gm21738	3.62194e-27	-0.54948	0.119	0.256	1.11559e-22		Slc1a3	2.20887e-11	-0.168535	0.946	0.971	6.80353e-07
Rpl35a	2.07805e-23	-0.225195	0.165	0.23	6.4006e-19		Nrd1	3.6952e-07	0.160723	0.4	0.373	0.0113816		Morf4l2	5.28613e-11	-0.149736	0.29	0.38	1.62818e-06		Gm10722	6.66852e-27	-0.445003	0.07	0.186	2.05397e-22		Gpx4	2.2994e-11	-0.199279	0.072	0.14	7.08237e-07
Nrsn2	1.36486e-21	-0.189943	0.143	0.202	4.2039e-17		Hdac2	4.47227e-07	0.166027	0.234	0.206	0.013775		Emc4	6.14037e-11	-0.191223	0.264	0.346	1.8913e-06		Ptma	1.08079e-26	-0.509283	0.604	0.733	3.32895e-22		Gpr146	2.34444e-11	-0.330425	0.179	0.272	7.22111e-07
Gm28037	1.86087e-21	-0.203527	0.135	0.191	5.73165e-17		Paqr9	4.75652e-07	0.154299	0.403	0.379	0.0146505		Car7	6.16769e-11	-0.166636	0.107	0.162	1.89971e-06		Cryab	5.88784e-26	-0.454865	0.527	0.678	1.81351e-21		Rpl35	2.53444e-11	-0.227789	0.097	0.173	7.80634e-07
Tshz2	4.56134e-21	-0.3003	0.1	0.148	1.40494e-16		Sf3b3	4.91311e-07	0.159939	0.257	0.23	0.0151329		Scn2b	9.4629e-11	-0.190014	0.286	0.372	2.91467e-06		Cfl1	1.08983e-25	-0.476151	0.498	0.654	3.3568e-21		Hepacam	2.64264e-11	-0.271077	0.483	0.597	8.13958e-07
Cadm3	4.68513e-21	-0.268522	0.357	0.432	1.44307e-16		Copb1	5.10274e-07	0.146977	0.319	0.29	0.015717		Grb2	9.95916e-11	-0.150861	0.23	0.309	3.06752e-06		Cd63	8.15536e-25	-0.491968	0.252	0.414	2.51193e-20		F3	2.72536e-11	-0.291879	0.504	0.623	8.39437e-07
Fkbp2	1.2476e-20	-0.214625	0.199	0.263	3.84273e-16		Rps21	5.81101e-07	0.139881	0.555	0.547	0.0178985		Arpc5l	1.23168e-10	-0.160292	0.139	0.2	3.7937e-06		Ermn	5.77167e-24	-0.504725	0.51	0.641	1.77773e-19		Nr1d1	2.82412e-11	-0.23467	0.14	0.228	8.69857e-07
AC154200.1	3.72021e-20	-0.155364	0.064	0.104	1.14586e-15		Rnf103	5.84936e-07	0.139852	0.188	0.159	0.0180166		6820431F20Rik	1.65498e-10	-0.200107	0.197	0.266	5.0975e-06		Tmem50a	9.33485e-24	-0.486352	0.373	0.532	2.87523e-19		Dhrs3	3.48536e-11	-0.225837	0.13	0.215	1.07353e-06
Gpr162	7.76436e-20	-0.153109	0.17	0.231	2.3915e-15		Pdpk1	5.89623e-07	0.141705	0.247	0.217	0.018161		Prkcg	1.78951e-10	-0.200336	0.621	0.698	5.51187e-06		mt-Co1	2.7303e-23	-0.296463	0.797	0.893	8.40959e-19		S100a1	4.00527e-11	-0.267426	0.137	0.223	1.23366e-06
B230209E15Rik	2.55579e-19	-0.183435	0.07	0.112	7.8721e-15		Rcn2	6.06749e-07	0.179981	0.25	0.223	0.0186885		Ramp1	2.18134e-10	-0.151712	0.296	0.383	6.71875e-06		Cd63-ps	4.3578e-23	-0.338902	0.039	0.126	1.34225e-18		Prelp	4.32888e-11	-0.292835	0.2	0.298	1.33334e-06
Malat1	2.81834e-19	-0.425894	0.97	0.959	8.68078e-15		Slc49a4	6.20298e-07	0.170561	0.221	0.193	0.0191058		Thy1	3.14311e-10	-0.193255	0.739	0.8	9.6811e-06		Cd9	1.20707e-22	-0.476669	0.521	0.666	3.71788e-18		Bsg	7.22246e-11	-0.320092	0.554	0.649	2.22459e-06
Uba52	4.05453e-19	-0.205091	0.154	0.209	1.24884e-14		Tub	7.76641e-07	0.178545	0.253	0.228	0.0239213		Tspan13	3.72921e-10	-0.179156	0.865	0.875	1.14863e-05		Glul	6.81175e-22	-0.509805	0.652	0.762	2.09809e-17		P4hb	7.30784e-11	-0.297754	0.305	0.412	2.25089e-06
Rpl10-ps3	4.15094e-19	-0.149064	0.075	0.116	1.27853e-14		Mpdz	7.97367e-07	0.147531	0.337	0.311	0.0245597		Rgs14	4.09743e-10	-0.138008	0.121	0.177	1.26205e-05		Rnf13	7.26338e-22	-0.372283	0.676	0.795	2.23719e-17		Tspan7	8.45459e-11	-0.189215	0.977	0.985	2.6041e-06
Gm26377	6.14574e-19	-0.191372	0.254	0.323	1.89295e-14		Clptm1l	8.10324e-07	0.185849	0.307	0.283	0.0249588		Rpl4	5.95295e-10	-0.140322	0.415	0.508	1.83357e-05		Gm10718	8.23429e-22	-0.427888	0.077	0.18	2.53624e-17		Slc48a1	8.6745e-11	-0.306914	0.232	0.33	2.67183e-06
Yjefn3	9.85921e-19	-0.16762	0.109	0.157	3.03673e-14		Shisal1	8.32286e-07	0.176723	0.242	0.213	0.0256352		Cnbp	7.52235e-10	-0.147157	0.217	0.289	2.31696e-05		Plekhb1	1.83302e-21	-0.465291	0.362	0.514	5.64587e-17		Mpdu1	8.71548e-11	-0.339166	0.154	0.239	2.68446e-06
Slc35f1	1.07096e-18	-0.25143	0.127	0.177	3.29867e-14		Tbk1	8.66074e-07	0.181267	0.199	0.172	0.026676		Scoc	7.66545e-10	-0.140193	0.178	0.244	2.36104e-05		Cd82	2.0812e-21	-0.455387	0.321	0.479	6.41031e-17		Acsl6	9.24871e-11	-0.248643	0.729	0.817	2.8487e-06
Filip1l	2.15313e-18	-0.31315	0.244	0.31	6.63185e-14		Uhrf2	8.92844e-07	0.147757	0.279	0.248	0.0275005		Ndufa2	8.62759e-10	-0.138575	0.21	0.28	2.65738e-05		Tuba1a	6.78257e-21	-0.380831	0.785	0.853	2.0891e-16		Tlr3	1.34406e-10	-0.291491	0.224	0.324	4.13984e-06
Cfl1	2.58468e-18	-0.241223	0.614	0.669	7.96107e-14		Olfml2b	8.98468e-07	0.145544	0.178	0.151	0.0276737		Nap1l5	1.41019e-09	-0.143668	0.27	0.35	4.34353e-05		Gm19951	8.3996e-21	-0.284806	0.032	0.108	2.58716e-16		Cmss1	1.42145e-10	-0.42137	0.234	0.333	4.37822e-06
Lmtk3	2.96654e-18	-0.162092	0.149	0.204	9.13725e-14		Sgsm2	9.77908e-07	0.173209	0.224	0.197	0.0301206		Chtop	1.60263e-09	-0.150236	0.164	0.225	4.93625e-05		Tubb4a	1.17504e-20	-0.376765	0.769	0.844	3.61923e-16		Cxcl14	1.44751e-10	-0.345916	0.439	0.541	4.45846e-06
Gm10644	3.60449e-18	-0.143179	0.093	0.138	1.11022e-13		Rnf149	1.07149e-06	0.191634	0.275	0.247	0.0330029		Fau	1.73884e-09	-0.147806	0.373	0.462	5.35579e-05		Tmem151a	3.23476e-20	-0.404661	0.401	0.55	9.96338e-16		Gm26703	1.51349e-10	-0.239085	0.177	0.269	4.66169e-06
Syp	6.73201e-18	-0.26379	0.748	0.753	2.07353e-13		Scfd1	1.17276e-06	0.15305	0.205	0.175	0.0361221		Tubb4b	1.87561e-09	-0.1507	0.252	0.325	5.77706e-05		Gm10717	6.29869e-20	-0.35164	0.057	0.145	1.94006e-15		Smpd2	1.54527e-10	-0.277979	0.152	0.238	4.75957e-06
Sars	1.34197e-17	-0.165696	0.17	0.227	4.13341e-13		Dag1	1.18616e-06	0.15898	0.315	0.287	0.036535		Ndufv2	2.12175e-09	-0.14822	0.277	0.354	6.5352e-05		Tmem125	6.98896e-20	-0.36777	0.085	0.187	2.15267e-15		Lamb3	1.61962e-10	-0.168706	0.05	0.105	4.98858e-06
Jarid2	2.28799e-17	-0.191751	0.165	0.219	7.04724e-13		Acvr1b	1.22968e-06	0.176809	0.366	0.345	0.0378755		Higd1a	2.20355e-09	-0.150686	0.158	0.22	6.78715e-05		Gm1821	1.29101e-19	-0.361177	0.118	0.229	3.97645e-15		Tst	1.6346e-10	-0.22866	0.126	0.206	5.03473e-06
Gm14703	2.80911e-17	-0.140716	0.157	0.212	8.65233e-13		Tm9sf3	1.41764e-06	0.154633	0.417	0.395	0.0436649		Rnasek	2.42827e-09	-0.170867	0.494	0.575	7.47931e-05		Gm33838	3.63104e-19	-0.396914	0.063	0.151	1.1184e-14		Prdx6	1.64709e-10	-0.284536	0.536	0.641	5.0732e-06
Rps6	6.3536e-17	-0.233454	0.228	0.288	1.95697e-12		Arxes1	1.59245e-06	0.182273	0.229	0.205	0.049049		Mobp	2.6763e-09	-0.195543	0.143	0.2	8.24327e-05		AY036118	4.66787e-19	-0.363902	0.324	0.475	1.43775e-14		Mydgf	1.96779e-10	-0.24414	0.14	0.223	6.061e-06
Fcrla	7.61626e-17	-0.165424	0.069	0.106	2.34589e-12									Ensa	2.808e-09	-0.142121	0.288	0.372	8.64893e-05		Cadm4	7.08422e-19	-0.410515	0.485	0.628	2.18201e-14		Tspan31	2.20346e-10	-0.261565	0.2	0.291	6.78688e-06
AY036118	7.77752e-17	-0.164819	0.378	0.455	2.39555e-12		Immature Granule	down-regulated DEGs	176genes					Gnao1	3.27492e-09	-0.208125	0.615	0.686	0.000100871		Tkt	8.58012e-19	-0.381621	0.29	0.44	2.64276e-14		Yjefn3	2.61106e-10	-0.209977	0.127	0.207	8.04233e-06
Nop56	1.9666e-16	-0.160557	0.111	0.156	6.05733e-12		gene	p_val	avg_log2FC	pct.1	pct.2	p_val_adj		Ndufb3	3.843e-09	-0.143455	0.252	0.324	0.000118368		Npc2	1.1162e-18	-0.460102	0.283	0.421	3.438e-14		Gstm1	2.71534e-10	-0.286582	0.415	0.52	8.36351e-06
Tecr	2.49155e-16	-0.214618	0.468	0.528	7.67421e-12		n-R5-8s1	0	-0.95528	0.105	0.369	0		Tbrg1	3.97302e-09	-0.142745	0.08	0.123	0.000122373		Gm35769	2.24517e-18	-0.342734	0.116	0.225	6.91534e-14		Pttg1ip	3.67435e-10	-0.295344	0.354	0.459	1.13174e-05
Cdc37	5.31527e-16	-0.158955	0.139	0.188	1.63716e-11		Gm42418	5.99208e-296	-0.521683	0.99	0.99	1.84562e-291		B230209E15Rik	4.18197e-09	-0.14305	0.102	0.15	0.000128809		Selenok	3.07914e-18	-0.415459	0.395	0.534	9.48405e-14		Kcnj16	3.74151e-10	-0.332208	0.135	0.214	1.15242e-05
Gng3	7.33425e-16	-0.177328	0.257	0.32	2.25902e-11		Gm10800	1.80545e-287	-1.11491	0.536	0.768	5.56095e-283		Atp5j2	4.19071e-09	-0.198085	0.352	0.429	0.000129078		Selenop	3.79835e-18	-0.682484	0.314	0.432	1.16993e-13		Yipf3	3.82263e-10	-0.196142	0.128	0.207	1.17741e-05
Wdr89	1.05781e-15	-0.166473	0.157	0.208	3.25816e-11		mt-Rnr2	6.71602e-260	-0.61918	1	1	2.0686e-255		Gm21988	4.51064e-09	-0.166209	0.514	0.592	0.000138932		Gm26377	4.06994e-18	-0.325088	0.193	0.327	1.25358e-13		Aup1	3.96829e-10	-0.214195	0.097	0.166	1.22227e-05
Vsnl1	1.51266e-15	-0.258193	0.422	0.479	4.65914e-11		Gm10801	3.86699e-200	-0.967422	0.267	0.493	1.19107e-195		Pdia3	4.51517e-09	-0.159136	0.218	0.286	0.000139072		mt-Atp6	2.07412e-17	-0.295903	0.796	0.891	6.38848e-13		Gm18103	4.31799e-10	-0.239272	0.11	0.185	1.32999e-05
Gm49909	1.99432e-15	-0.140221	0.185	0.241	6.14269e-11		Bc1	9.77957e-169	-0.536703	0.082	0.242	3.01221e-164		Sec62	5.05899e-09	-0.207613	0.529	0.605	0.000155822		Sirt2	2.29516e-17	-0.374109	0.225	0.356	7.06933e-13		Snx32	5.7641e-10	-0.172559	0.177	0.269	1.7754e-05
Mir124-2hg	2.32837e-15	-0.138995	0.078	0.115	7.17161e-11		Gm21738	6.85985e-129	-0.577279	0.123	0.276	2.1129e-124		Sfr1	5.15598e-09	-0.154984	0.155	0.213	0.000158809		mt-Nd5	7.33209e-17	-0.290041	0.772	0.866	2.25836e-12		Kcnip3	6.46141e-10	-0.311961	0.235	0.33	1.99018e-05
Gm49948	3.04737e-15	-0.21043	0.104	0.144	9.38622e-11		CT010467.1	2.50857e-122	-0.433199	0.642	0.799	7.72665e-118		Arpc3	7.33068e-09	-0.138095	0.289	0.367	0.000225792		Car2	1.05822e-16	-0.327526	0.805	0.865	3.25942e-12		Slc17a9	6.91701e-10	-0.184158	0.058	0.115	2.13051e-05
Sirt2	4.62927e-15	-0.184525	0.08	0.117	1.42586e-10		Gm10722	2.39883e-121	-0.461053	0.067	0.188	7.38865e-117		Tuba4a	8.57676e-09	-0.151857	0.371	0.456	0.000264173		Atraid	1.32472e-16	-0.358209	0.217	0.345	4.08026e-12		Slc39a7	8.41178e-10	-0.298569	0.193	0.28	2.59091e-05
Nckap5	5.91603e-15	-0.248862	0.176	0.227	1.8222e-10		Gm37376	3.72344e-114	-0.522018	0.426	0.603	1.14686e-109		1110004F10Rik	1.07268e-08	-0.141219	0.194	0.257	0.000330397		Cldnd1	1.5946e-16	-0.410694	0.34	0.473	4.91153e-12		Slc1a2	8.80734e-10	-0.15137	0.996	0.998	2.71275e-05
Mt3	1.0241e-14	-0.206583	0.489	0.552	3.15434e-10		Malat1	1.59693e-111	-0.418056	0.989	0.989	4.9187e-107		Jarid2	1.33326e-08	-0.145037	0.222	0.292	0.000410658		Gpx4	3.83939e-16	-0.248122	0.054	0.131	1.18257e-11		Scrg1	1.03145e-09	-0.2867	0.344	0.446	3.17696e-05
Nme7	2.42445e-14	-0.205621	0.535	0.588	7.46756e-10		mt-Atp8	7.72196e-110	-0.44289	0.171	0.329	2.37844e-105		Psmc1	1.58924e-08	-0.152748	0.204	0.269	0.000489501		Ndrg1	5.33845e-16	-0.427503	0.525	0.645	1.6443e-11		Timp4	1.08464e-09	-0.29859	0.31	0.412	3.34081e-05
Rgs4	3.07485e-14	-0.160928	0.153	0.201	9.47085e-10		Gm10718	4.21716e-109	-0.47145	0.085	0.209	1.29893e-104		Tecr	2.03092e-08	-0.164588	0.546	0.631	0.000625545		Degs1	5.66563e-16	-0.352404	0.531	0.655	1.74507e-11		Omg	1.39154e-09	-0.24299	0.469	0.581	4.28609e-05
Dpp10	4.29042e-14	-0.393844	0.149	0.194	1.32149e-09		Slc17a9	8.35762e-106	-0.370862	0.099	0.23	2.57423e-101		Atp5h	2.61142e-08	-0.14134	0.429	0.512	0.000804344		Fau	9.73955e-16	-0.331366	0.287	0.424	2.99988e-11		Txndc12	1.612e-09	-0.191271	0.127	0.203	4.96511e-05
Ptprt	9.10067e-14	-0.302565	0.13	0.171	2.8031e-09		Gm19951	3.51459e-103	-0.281396	0.035	0.125	1.08253e-98		Eno2	2.68884e-08	-0.1785	0.488	0.575	0.00082819		Aldoa	1.00998e-15	-0.318941	0.522	0.666	3.11085e-11		Adgrg1	1.64959e-09	-0.255482	0.469	0.58	5.08091e-05
Syt3	1.51551e-13	-0.156167	0.158	0.204	4.66791e-09		Gm10717	7.94017e-90	-0.3574	0.054	0.15	2.44565e-85		Arf1	2.74816e-08	-0.142542	0.526	0.611	0.000846462		Tmem88b	1.67718e-15	-0.319869	0.569	0.688	5.16589e-11		Gm38393	1.89766e-09	-0.235643	0.236	0.333	5.845e-05
Hmgb1	1.55269e-13	-0.22208	0.209	0.26	4.78245e-09		Gm33838	2.39384e-89	-0.38157	0.07	0.173	7.37325e-85		Dynlt3	2.93266e-08	-0.141407	0.125	0.174	0.000903287		Scd1	3.13923e-15	-0.291015	0.167	0.277	9.66913e-11		Serpine2	2.13045e-09	-0.247135	0.661	0.747	6.562e-05
1110008P14Rik	2.95958e-13	-0.165784	0.145	0.19	9.11581e-09		Ubb	1.96159e-82	-0.38322	0.69	0.796	6.04189e-78		Lin7a	3.69333e-08	-0.192543	0.077	0.115	0.00113758		Gm10719	4.63797e-15	-0.308729	0.05	0.119	1.42854e-10		Cd320	2.20525e-09	-0.222882	0.077	0.138	6.79239e-05
Prkn	2.99023e-13	-0.324699	0.098	0.135	9.21021e-09		Gm10719	1.60373e-77	-0.30326	0.047	0.13	4.93964e-73		Psmd1	3.71343e-08	-0.152372	0.283	0.352	0.00114377		Sec62	4.89569e-15	-0.412162	0.513	0.618	1.50792e-10		Hacd3	2.38852e-09	-0.239822	0.524	0.626	7.35689e-05
Nkain2	3.65575e-13	-0.284463	0.39	0.456	1.12601e-08		Gapdh	4.99534e-76	-0.381428	0.66	0.775	1.53862e-71		Tmem50a	3.85701e-08	-0.15989	0.438	0.524	0.001188		Cdk8	5.10732e-15	-0.439647	0.138	0.239	1.57311e-10		Abhd3	2.69707e-09	-0.250789	0.38	0.487	8.30723e-05
Grm8	3.73128e-13	-0.189504	0.075	0.108	1.14927e-08		Gm49948	2.35865e-72	-0.405448	0.189	0.317	7.26487e-68		Pgrmc1	3.94701e-08	-0.162831	0.51	0.595	0.00121572		Syngr2	6.69573e-15	-0.308409	0.094	0.182	2.06235e-10		Smpdl3a	2.97335e-09	-0.258099	0.299	0.399	9.15821e-05
Ap2s1	4.1577e-13	-0.142135	0.148	0.194	1.28061e-08		D130009I18Rik	6.49673e-69	-0.294002	0.036	0.106	2.00106e-64		Npm1	4.2165e-08	-0.174431	0.239	0.304	0.00129872		Tppp3	9.51419e-15	-0.287245	0.072	0.15	2.93046e-10		Tecr	3.34262e-09	-0.242639	0.548	0.649	0.000102956
Atp5g1	4.18326e-13	-0.202258	0.307	0.366	1.28849e-08		Gm1821	1.67807e-66	-0.327695	0.178	0.303	5.16861e-62		Tceal9	4.79409e-08	-0.148619	0.121	0.168	0.00147663		Agpat4	1.0592e-14	-0.389628	0.529	0.637	3.26245e-10		Kxd1	3.51762e-09	-0.184886	0.14	0.22	0.000108346
Lrrc4c	4.3419e-13	-0.342502	0.343	0.394	1.33735e-08		Rpl35	6.204e-60	-0.263838	0.085	0.174	1.91089e-55		Hspa8	5.54853e-08	-0.190416	0.858	0.88	0.001709		Tspan2	1.20319e-14	-0.324244	0.801	0.864	3.70594e-10		Cd38	4.15073e-09	-0.280275	0.186	0.269	0.000127847
Ndn	5.5283e-13	-0.182711	0.178	0.226	1.70277e-08		mt-Nd2	1.02653e-59	-0.298326	0.891	0.951	3.16183e-55		Slc25a4	5.85616e-08	-0.172879	0.67	0.729	0.00180376		Pdlim2	1.23383e-14	-0.320547	0.137	0.237	3.80032e-10		Slc1a4	4.3123e-09	-0.280136	0.334	0.435	0.000132823
Eif4a2	3.3323e-12	-0.17991	0.381	0.439	1.02638e-07		mt-Co1	6.72677e-57	-0.236728	0.82	0.901	2.07191e-52		Calm3	5.94516e-08	-0.152206	0.612	0.689	0.00183117		Trf	1.59723e-14	-0.212537	0.98	0.982	4.91964e-10		Slc35f6	4.60712e-09	-0.22289	0.12	0.192	0.000141904
Chchd2	9.25635e-12	-0.188175	0.446	0.5	2.85105e-07		Eno1	1.09243e-56	-0.281199	0.101	0.192	3.3648e-52		Gabarapl1	6.15568e-08	-0.139925	0.476	0.56	0.00189601		Hsp90ab1	1.90325e-14	-0.273044	0.841	0.888	5.8622e-10		Rrbp1	4.93584e-09	-0.323473	0.292	0.383	0.000152029
Pdia3	9.25764e-12	-0.157496	0.17	0.215	2.85144e-07		AY036118	3.13468e-53	-0.297626	0.365	0.505	9.65512e-49		Zwint	7.86436e-08	-0.149033	0.433	0.519	0.0024223		mt-Rnr1	2.52343e-14	-0.254948	0.928	0.96	7.77242e-10		Cyp2j6	5.59659e-09	-0.258076	0.16	0.238	0.000172381
Bsg	9.84257e-12	-0.179275	0.478	0.527	3.03161e-07		Cfl1	1.30225e-51	-0.347676	0.556	0.666	4.01106e-47		Mirg	8.59992e-08	-0.145792	0.145	0.197	0.00264886		Fbxo7	2.68051e-14	-0.334243	0.196	0.308	8.25625e-10		Timp3	5.71996e-09	-0.305051	0.553	0.637	0.00017618
Mobp	1.02428e-11	-0.31228	0.24	0.286	3.15488e-07		Mt3	1.64538e-51	-0.322066	0.453	0.582	5.06794e-47		Snap47	9.11615e-08	-0.139347	0.386	0.469	0.00280787		Gm18103	3.31537e-14	-0.294582	0.061	0.133	1.02117e-09		Cyp2j9	6.21635e-09	-0.250499	0.244	0.336	0.00019147
Stmn3	2.76377e-11	-0.183157	0.59	0.623	8.51268e-07		Rps6	2.12266e-49	-0.323567	0.243	0.359	6.53802e-45		Morf4l1	1.0564e-07	-0.14636	0.44	0.527	0.00325381		Tspan31	3.99607e-14	-0.322924	0.093	0.176	1.23083e-09		Hsd17b11	6.33997e-09	-0.233286	0.204	0.29	0.000195277
Sgcz	6.11952e-11	-0.29578	0.089	0.12	1.88487e-06		Rpl10	2.15086e-49	-0.277811	0.166	0.27	6.62487e-45		Fam171a2	1.80073e-07	-0.156502	0.3	0.369	0.00554642		P4hb	4.82435e-14	-0.293793	0.265	0.391	1.48595e-09		Agpat5	6.62536e-09	-0.264752	0.337	0.434	0.000204068
Resp18	6.60531e-11	-0.146008	0.141	0.18	2.0345e-06		Gm26377	3.39247e-48	-0.273105	0.26	0.381	1.04492e-43		Tceal3	1.83794e-07	-0.149206	0.218	0.279	0.00566105		Tmbim6	5.68868e-14	-0.293662	0.604	0.727	1.75217e-09		Tmem198b	6.68208e-09	-0.181118	0.093	0.157	0.000205815
Tpi1	6.80751e-11	-0.145793	0.351	0.409	2.09678e-06		Aldoa	1.28509e-46	-0.298302	0.726	0.806	3.95822e-42		Eif3c	2.25701e-07	-0.165775	0.267	0.334	0.00695181		n-R5-8s1	5.92294e-14	-0.306376	0.05	0.115	1.82432e-09		R74862	6.75208e-09	-0.167621	0.078	0.138	0.000207971
Gm8624	1.19809e-10	-0.137904	0.092	0.124	3.69025e-06		Nrgn	1.12092e-45	-0.313198	0.846	0.886	3.45256e-41		Uqcrb	2.33544e-07	-0.14537	0.275	0.343	0.00719338		Capns1	6.01056e-14	-0.342351	0.167	0.27	1.85131e-09		Cyp7b1	9.28229e-09	-0.315796	0.282	0.377	0.000285904
Cntn4	1.99282e-10	-0.186817	0.115	0.149	6.13808e-06		Rpl35a	4.02286e-43	-0.244172	0.176	0.276	1.23908e-38		Ndufaf2	3.13525e-07	-0.155569	0.093	0.133	0.00965688		Rps27a	8.88141e-14	-0.332633	0.264	0.381	2.73556e-09		Sdf2	1.11059e-08	-0.2832	0.287	0.378	0.000342073
Pcdh15	4.47004e-10	-0.348981	0.103	0.134	1.37682e-05		Filip1l	7.81103e-41	-0.38018	0.206	0.305	2.40587e-36		St13	3.41836e-07	-0.140231	0.211	0.267	0.0105289		Lpar1	9.44357e-14	-0.416263	0.456	0.578	2.90871e-09		Fam20a	1.32969e-08	-0.154001	0.204	0.294	0.000409559
Rps27a	4.48623e-10	-0.190063	0.328	0.38	1.3818e-05		Rpl10-ps3	1.9621e-40	-0.197269	0.079	0.148	6.04347e-36		Fam13c	3.52182e-07	-0.144008	0.195	0.25	0.0108475		Vkorc1	1.01323e-13	-0.284777	0.105	0.194	3.12085e-09		Pmp22	1.33124e-08	-0.232914	0.106	0.171	0.000410036
Cntn5	5.86315e-10	-0.240231	0.12	0.155	1.80591e-05		Snx32	6.10397e-40	-0.215057	0.167	0.261	1.88008e-35		Cst3	3.62918e-07	-0.188756	0.73	0.806	0.0111782		Scd2	1.22666e-13	-0.18879	0.985	0.981	3.77824e-09		Apoe	1.65271e-08	-0.139853	0.991	0.995	0.000509052
Gap43	1.38469e-09	-0.204974	0.268	0.313	4.26499e-05		Cdk8	9.12556e-40	-0.365961	0.224	0.326	2.81076e-35		Sgtb	3.73915e-07	-0.144933	0.164	0.214	0.011517		Ddrgk1	1.34417e-13	-0.360958	0.163	0.263	4.14018e-09		Ntsr2	1.70433e-08	-0.199435	0.749	0.832	0.000524951
Brinp1	1.81007e-09	-0.217925	0.494	0.53	5.57519e-05		Atp5l	4.63762e-39	-0.26581	0.231	0.333	1.42843e-34		Map3k13	3.74848e-07	-0.147351	0.102	0.143	0.0115457		Clic4	1.66669e-13	-0.341059	0.434	0.559	5.13356e-09		Tkt	1.72028e-08	-0.278445	0.291	0.384	0.000529862
Vopp1	3.00753e-09	-0.137508	0.148	0.184	9.26348e-05		AC154200.1	4.23056e-38	-0.169339	0.057	0.116	1.30305e-33		Atp1b2	4.0194e-07	-0.144381	0.333	0.403	0.0123802		Gltp	1.91449e-13	-0.319277	0.143	0.239	5.89683e-09		Ginm1	1.86992e-08	-0.213008	0.134	0.204	0.000575953
Cfap36	3.92681e-09	-0.161028	0.166	0.204	0.00012095		Gm28037	7.39749e-37	-0.201157	0.156	0.244	2.2785e-32		Ttyh1	4.03728e-07	-0.182007	0.332	0.405	0.0124352		Gnai2	2.19216e-13	-0.342609	0.389	0.513	6.75206e-09		S100a13	1.94399e-08	-0.198899	0.1	0.163	0.000598769
Nap1l5	4.4891e-09	-0.139957	0.247	0.292	0.000138269		Gm35769	9.00629e-37	-0.223209	0.112	0.187	2.77403e-32		Glod4	4.6513e-07	-0.148684	0.15	0.199	0.0143265		Shisa4	2.45888e-13	-0.318801	0.428	0.553	7.57361e-09		Tspan14	2.02626e-08	-0.257144	0.232	0.32	0.000624109
Tubb4b	7.32267e-09	-0.147664	0.28	0.327	0.000225546		Hmgb1	9.41534e-36	-0.32758	0.267	0.368	2.90002e-31		Pebp1	5.07322e-07	-0.139594	0.498	0.569	0.015626		Rpl10	2.62193e-13	-0.310031	0.118	0.207	8.07582e-09		Irak2	2.1415e-08	-0.301127	0.13	0.199	0.000659604
Zmat4	8.11331e-09	-0.176077	0.092	0.119	0.000249898		Spc24	1.23074e-35	-0.194385	0.061	0.118	3.79081e-31		Atp6v1e1	5.43522e-07	-0.148306	0.383	0.46	0.016741		Hmgb1	2.73532e-13	-0.364599	0.22	0.329	8.42506e-09		Ccdc152	2.19212e-08	-0.182311	0.095	0.157	0.000675195
Astn2	8.13033e-09	-0.185718	0.096	0.125	0.000250422		Rpl37rt	2.48315e-35	-0.211962	0.12	0.197	7.64834e-31									Fez1	2.76348e-13	-0.293714	0.43	0.562	8.5118e-09		Grtp1	2.25231e-08	-0.160619	0.092	0.153	0.000693734
Fnbp1l	8.43859e-09	-0.143398	0.088	0.116	0.000259917		Mbp	3.57404e-35	-0.411624	0.441	0.553	1.10084e-30									Arhgdia	2.83345e-13	-0.259136	0.103	0.19	8.72732e-09		Lfng	2.6935e-08	-0.251606	0.222	0.307	0.000829626
Ntm	1.40281e-08	-0.276517	0.27	0.309	0.000432078		Kxd1	4.07439e-35	-0.182647	0.137	0.218	1.25495e-30									Tmbim1	2.92624e-13	-0.28952	0.401	0.538	9.0131e-09		Slc46a1	2.86789e-08	-0.192078	0.095	0.157	0.000883339
Rit2	2.17323e-08	-0.169997	0.147	0.182	0.000669378		Rpl17	6.67983e-35	-0.270501	0.353	0.462	2.05746e-30									Gm43738	3.36232e-13	-0.315708	0.09	0.169	1.03563e-08		Megf10	3.01464e-08	-0.24913	0.182	0.261	0.00092854
Stmn4	2.32232e-08	-0.155865	0.266	0.31	0.000715297		Wdr89	1.26869e-34	-0.21657	0.166	0.253	3.90768e-30									Lyrm4	3.43725e-13	-0.280243	0.074	0.148	1.05871e-08		Gm20427	3.53101e-08	-0.26355	0.23	0.314	0.00108759
Stmn2	2.47466e-08	-0.191614	0.468	0.503	0.000762221		Yjefn3	2.80452e-34	-0.224871	0.105	0.175	8.63819e-30									Snx32	7.52752e-13	-0.254205	0.158	0.257	2.31855e-08		Smpd1	3.83439e-08	-0.257558	0.331	0.423	0.00118103
Gm3764	2.56648e-08	-0.193906	0.092	0.119	0.000790503		Rps23	3.45307e-34	-0.281255	0.352	0.457	1.06358e-29									Tprn	1.01946e-12	-0.291086	0.101	0.183	3.14005e-08		Ncan	3.86951e-08	-0.268593	0.444	0.542	0.00119185
Atp6v1g2	3.19681e-08	-0.141809	0.372	0.424	0.00098465		Atp5g1	6.77916e-34	-0.291648	0.283	0.381	2.08805e-29									Taldo1	1.04024e-12	-0.348635	0.417	0.533	3.20406e-08		Rdh11	4.27913e-08	-0.207391	0.168	0.244	0.00131802
Pdap1	5.14679e-08	-0.155469	0.204	0.241	0.00158526		Lzts3	2.08576e-33	-0.180443	0.104	0.174	6.42434e-29									Slc50a1	1.11785e-12	-0.268657	0.093	0.173	3.44309e-08		Gpr162	4.58035e-08	-0.138799	0.12	0.189	0.00141079
Gprasp2	7.89908e-08	-0.146135	0.177	0.213	0.002433		Eno1b	6.39183e-33	-0.202413	0.099	0.167	1.96875e-28									mt-Co2	1.43761e-12	-0.298792	0.665	0.777	4.42799e-08		Ctsf	4.6498e-08	-0.240117	0.228	0.314	0.00143219
Selenow	8.84176e-08	-0.140512	0.378	0.428	0.00272335		Chchd2	4.0562e-32	-0.295215	0.41	0.507	1.24935e-27									Fabp5	1.61619e-12	-0.32056	0.288	0.402	4.97804e-08		Tmbim1	5.01808e-08	-0.163868	0.125	0.194	0.00154562
Fgf12	1.56445e-07	-0.238805	0.169	0.202	0.00481865		Pdap1	9.03115e-32	-0.334142	0.202	0.286	2.78168e-27									Bnip3l	1.92215e-12	-0.335816	0.156	0.25	5.92043e-08		Paqr4	5.13118e-08	-0.24892	0.187	0.266	0.00158046
Arhgap26	1.71727e-07	-0.159259	0.121	0.149	0.00528938		Ndufb4	1.90746e-31	-0.21045	0.192	0.279	5.87516e-27									Rhob	2.31387e-12	-0.272235	0.558	0.687	7.12695e-08		Glmp	5.41038e-08	-0.251529	0.209	0.287	0.00166645
Ssbp2	2.24942e-07	-0.184033	0.225	0.26	0.00692844		Uba52	1.86895e-30	-0.196732	0.163	0.244	5.75655e-26									Itm2b	2.33724e-12	-0.236344	0.868	0.905	7.19892e-08		Mrps21	5.74182e-08	-0.165821	0.078	0.133	0.00176854
Gm20388	2.52048e-07	-0.180335	0.575	0.614	0.00776333		Atp6v1g2	2.28442e-29	-0.24506	0.325	0.423	7.03624e-25									Hsd17b11	3.63783e-12	-0.259497	0.1	0.179	1.12049e-07		Pdia3	6.71137e-08	-0.294859	0.229	0.31	0.00206717
Cmss1	2.71881e-07	-0.189891	0.212	0.25	0.00837421		Atp1a3	2.18562e-28	-0.232235	0.691	0.761	6.73191e-24									Psenen	4.11927e-12	-0.303614	0.145	0.238	1.26878e-07		Gm28037	6.83707e-08	-0.173389	0.142	0.215	0.00210589
Bcas1	3.03606e-07	-0.203378	0.093	0.117	0.00935136		Rps26-ps1	2.43906e-28	-0.150001	0.059	0.11	7.51254e-24									Reep3	4.27601e-12	-0.366774	0.383	0.493	1.31705e-07		Mamdc4	7.82993e-08	-0.140683	0.057	0.105	0.0024117
Snhg4	4.08509e-07	-0.138255	0.307	0.351	0.0125825		Gm38393	9.68009e-28	-0.202581	0.396	0.503	2.98156e-23									Psmb7	4.45177e-12	-0.279277	0.159	0.253	1.37119e-07		Spry2	7.85803e-08	-0.173505	0.129	0.198	0.00242035
Mir100hg	4.09988e-07	-0.144049	0.094	0.119	0.012628		Rpl21	1.18205e-27	-0.24582	0.394	0.491	3.64085e-23									Rpl13	5.2617e-12	-0.239786	0.144	0.235	1.62066e-07		Gm45875	8.17586e-08	-0.149379	0.081	0.137	0.00251825
Dnajc8	4.23747e-07	-0.141224	0.158	0.19	0.0130518		Gm8624	4.59778e-27	-0.168301	0.086	0.143	1.41616e-22									Enpp4	5.45239e-12	-0.362083	0.296	0.41	1.67939e-07		Jarid2	8.58041e-08	-0.268521	0.16	0.232	0.00264285
Eno2	5.83458e-07	-0.166575	0.435	0.479	0.0179711		Lmtk3	7.74417e-27	-0.186078	0.235	0.324	2.38528e-22									Wscd1	5.52459e-12	-0.265161	0.449	0.578	1.70163e-07		Slc7a2	9.10763e-08	-0.320854	0.249	0.329	0.00280524
Immp2l	5.90096e-07	-0.157872	0.084	0.107	0.0181755		6820431F20Rik	8.77412e-27	-0.219201	0.228	0.312	2.70252e-22									Ndufb11	6.10334e-12	-0.279593	0.204	0.309	1.87989e-07		Cd302	9.20688e-08	-0.287609	0.146	0.214	0.00283581
Chmp2a	7.91319e-07	-0.138953	0.121	0.148	0.0243734		Hsp90aa1	9.64644e-27	-0.287032	0.607	0.678	2.9712e-22									Grtp1	6.41395e-12	-0.200813	0.064	0.131	1.97556e-07		Ubc	1.01055e-07	-0.227714	0.512	0.608	0.00311261
Dpp6	1.38098e-06	-0.202884	0.282	0.321	0.0425354		Selenow	2.24279e-26	-0.192659	0.309	0.406	6.90803e-22									Wbp2	6.63783e-12	-0.259423	0.268	0.386	2.04452e-07		Gm2a	1.05546e-07	-0.231813	0.292	0.383	0.00325094
							Atp5k	2.7432e-25	-0.202269	0.252	0.335	8.44933e-21									Dad1	1.95125e-11	-0.26844	0.175	0.272	6.01005e-07		Adora2b	1.13917e-07	-0.190445	0.077	0.131	0.00350874
							Rpl13	4.00586e-25	-0.176092	0.231	0.317	1.23385e-20									Mog	2.11796e-11	-0.199782	0.925	0.94	6.52352e-07		Tmco1	1.19697e-07	-0.258469	0.32	0.405	0.0036868
							Gm49804	4.81697e-25	-0.172485	0.147	0.216	1.48367e-20									Ppp1r14a	2.15095e-11	-0.329587	0.358	0.472	6.62514e-07		Psmb7	1.20712e-07	-0.211589	0.197	0.278	0.00371805
							Gm49909	1.29696e-24	-0.167788	0.188	0.265	3.99477e-20									Kcnj10	2.32627e-11	-0.299653	0.392	0.507	7.16514e-07		Ndufa13	1.33491e-07	-0.225618	0.415	0.511	0.00411167
							Rpl4	8.35887e-24	-0.216992	0.484	0.574	2.57462e-19									Cd81	2.73908e-11	-0.220918	0.831	0.886	8.43663e-07		Atraid	1.39784e-07	-0.238415	0.344	0.433	0.00430549
							Rpl6	1.12186e-23	-0.171752	0.276	0.363	3.45544e-19									Rpl4	2.86877e-11	-0.365315	0.333	0.438	8.83611e-07		Aga	1.44094e-07	-0.165787	0.066	0.116	0.00443822
							Ndufa13	1.90344e-23	-0.242232	0.361	0.448	5.86279e-19									Fis1	3.10251e-11	-0.204665	0.095	0.17	9.55603e-07		Elovl2	1.44947e-07	-0.211631	0.103	0.163	0.00446452
							Ctxn1	2.04101e-23	-0.185644	0.306	0.395	6.28653e-19									Kxd1	3.38571e-11	-0.25149	0.089	0.16	1.04283e-06		Ergic3	1.57116e-07	-0.255633	0.279	0.363	0.00483934
							Nat14	1.07956e-22	-0.219982	0.159	0.223	3.32515e-18									Ado	3.39153e-11	-0.228863	0.106	0.184	1.04463e-06		Kdelr1	1.67651e-07	-0.242588	0.27	0.357	0.0051638
							Rps24	2.24764e-22	-0.200097	0.338	0.428	6.92294e-18									Rpsa	3.7294e-11	-0.2732	0.276	0.381	1.14869e-06		Tmc7	1.75056e-07	-0.221711	0.088	0.144	0.0053919
							Gm21981	3.04861e-22	-0.14134	0.137	0.201	9.39003e-18									Gstm7	3.80098e-11	-0.253466	0.071	0.137	1.17074e-06		Atp5k	1.79249e-07	-0.175308	0.277	0.364	0.00552104
							Atp5e	3.94736e-22	-0.208992	0.23	0.305	1.21583e-17									Ckb	4.09462e-11	-0.259104	0.614	0.727	1.26119e-06		Luzp2	1.99233e-07	-0.329885	0.473	0.546	0.00613657
							Tmem181b-ps	3.99648e-22	-0.156729	0.173	0.244	1.23096e-17									Rtl8b	4.38624e-11	-0.250212	0.088	0.158	1.35101e-06		Mmgt2	2.21648e-07	-0.219681	0.117	0.178	0.00682699
							Tomm6	4.81848e-22	-0.145657	0.144	0.209	1.48414e-17									Pmp22	4.56592e-11	-0.350519	0.128	0.208	1.40635e-06		Tpp1	2.42865e-07	-0.187342	0.324	0.419	0.00748048
							Rpl7	4.87099e-22	-0.180705	0.283	0.367	1.50031e-17									Efhd1	5.3931e-11	-0.252113	0.144	0.232	1.66113e-06		Aldoa	2.72679e-07	-0.208522	0.707	0.767	0.00839877
							Cnbp	4.9161e-22	-0.162088	0.234	0.315	1.51421e-17									Tspan3	8.68577e-11	-0.290391	0.494	0.607	2.67531e-06		Gnao1	2.77269e-07	-0.249481	0.69	0.743	0.00854016
							Cmss1	5.38921e-22	-0.315685	0.179	0.248	1.65993e-17									Lap3	8.81645e-11	-0.29351	0.283	0.394	2.71555e-06		Fkbp2	2.79884e-07	-0.205228	0.194	0.268	0.00862071
							Zmat2	5.68281e-22	-0.235107	0.257	0.332	1.75036e-17									Plaat3	9.42685e-11	-0.261223	0.249	0.354	2.90356e-06		Tmsb10	2.93475e-07	-0.169867	0.061	0.107	0.00903933
							Rpl27a	6.24818e-22	-0.1819	0.256	0.336	1.9245e-17									Ssr3	1.0063e-10	-0.241909	0.246	0.352	3.09951e-06		Zfp36l2	3.11423e-07	-0.182352	0.142	0.209	0.00959213
							Ndufa11	1.13928e-21	-0.183858	0.168	0.234	3.50911e-17									Gm31763	1.31526e-10	-0.244178	0.079	0.144	4.05114e-06		Mfsd2a	3.438e-07	-0.248937	0.104	0.161	0.0105894
							Rab7	7.17902e-21	-0.15972	0.239	0.316	2.21121e-16									Ndufa3	1.88858e-10	-0.305767	0.23	0.328	5.81703e-06		Fdft1	3.50612e-07	-0.201581	0.291	0.378	0.0107992
							Bsg	1.44106e-20	-0.208617	0.543	0.629	4.43862e-16									Gng11	2.44498e-10	-0.335738	0.173	0.261	7.53077e-06		Hapln1	3.68008e-07	-0.259553	0.188	0.259	0.011335
							Rpl9-ps6	1.85596e-20	-0.144511	0.125	0.183	5.71653e-16									Serpinb1a	2.8612e-10	-0.321927	0.247	0.343	8.81278e-06		Mir124-2hg	3.79195e-07	-0.250269	0.087	0.14	0.0116796
							Bnip3l	2.15031e-20	-0.166256	0.097	0.148	6.62318e-16									Paqr4	2.86802e-10	-0.254245	0.12	0.197	8.83378e-06		Plxnb1	4.43084e-07	-0.182795	0.283	0.372	0.0136474
							Pcp4	3.57668e-20	-0.282494	0.455	0.519	1.10165e-15									Rps6	3.07067e-10	-0.270229	0.16	0.245	9.45797e-06		Cntfr	4.49285e-07	-0.222827	0.237	0.315	0.0138384
							Arl1	4.01177e-20	-0.213041	0.244	0.314	1.23566e-15									Syt11	3.13594e-10	-0.178766	0.976	0.97	9.65901e-06		Lgr4	4.54901e-07	-0.205864	0.269	0.355	0.0140114
							Rpl38	6.78468e-20	-0.192828	0.341	0.426	2.08975e-15									Faim2	3.84465e-10	-0.29001	0.388	0.499	1.18419e-05		Metrn	4.65114e-07	-0.207822	0.233	0.312	0.014326
							Stmn1	7.1026e-20	-0.1806	0.252	0.329	2.18767e-15									Krtcap2	4.80126e-10	-0.206481	0.116	0.191	1.47884e-05		Ptdss2	4.8032e-07	-0.178314	0.137	0.201	0.0147943
							Otub1	7.26314e-20	-0.140831	0.145	0.205	2.23712e-15									Adi1	5.58835e-10	-0.27726	0.07	0.13	1.72127e-05		Ikbip	5.42794e-07	-0.221345	0.132	0.195	0.0167186
							Mpdu1	7.97155e-20	-0.148443	0.087	0.134	2.45532e-15									Tmem229a	5.9307e-10	-0.328104	0.283	0.386	1.82672e-05		Pbxip1	6.0483e-07	-0.287686	0.481	0.559	0.0186294
							Gabarapl2	1.26692e-19	-0.204597	0.217	0.286	3.90224e-15									Ndufs8	5.94347e-10	-0.214075	0.092	0.161	1.83065e-05		Mfap3l	6.11114e-07	-0.156699	0.175	0.247	0.0188229
							Pnrc1	5.11939e-19	-0.149232	0.21	0.281	1.57682e-14									Tmem59	9.00873e-10	-0.253166	0.46	0.575	2.77478e-05		Dbx2	6.17332e-07	-0.217296	0.169	0.237	0.0190144
							Dtx3	5.23972e-19	-0.140893	0.111	0.163	1.61389e-14									9530068E07Rik	9.32455e-10	-0.227509	0.127	0.203	2.87206e-05		Myorg	6.48473e-07	-0.232825	0.378	0.468	0.0199736
							Cycs	1.11052e-18	-0.172255	0.19	0.254	3.4205e-14									Rps8	9.54516e-10	-0.260639	0.338	0.44	2.94001e-05		Reep3	6.52001e-07	-0.285099	0.27	0.347	0.0200823
							Rpl24	2.21772e-18	-0.147719	0.263	0.338	6.83079e-14									Dpm3	9.69586e-10	-0.20192	0.074	0.135	2.98642e-05		Enho	6.71099e-07	-0.251432	0.261	0.343	0.0206705
							Psmb7	3.3689e-18	-0.177631	0.203	0.268	1.03765e-13									Pnkd	1.05622e-09	-0.226366	0.122	0.196	3.25327e-05		Agt	6.96767e-07	-0.262785	0.361	0.447	0.0214611
							Syp	5.97801e-18	-0.192219	0.809	0.84	1.84129e-13									Psat1	1.09729e-09	-0.271674	0.262	0.363	3.37977e-05		Paqr6	7.43153e-07	-0.213524	0.118	0.177	0.0228899
							Lars2	7.12297e-18	-0.184967	0.159	0.219	2.19395e-13									Rps3	1.2336e-09	-0.295246	0.331	0.431	3.79962e-05		Atp6v0e	8.69014e-07	-0.194371	0.289	0.372	0.0267665
							Tpi1	1.55471e-17	-0.158452	0.324	0.402	4.78868e-13									Filip1l	1.44939e-09	-0.356264	0.185	0.273	4.46428e-05		Cnih1	9.15885e-07	-0.203131	0.258	0.337	0.0282102
							Rpl10a	1.55739e-17	-0.140082	0.214	0.282	4.79691e-13									Arpc1b	1.65294e-09	-0.1909	0.067	0.126	5.09122e-05		Oaf	9.7432e-07	-0.229046	0.225	0.301	0.03001
							Plppr4	1.56797e-17	-0.173428	0.877	0.871	4.8295e-13									Phgdh	1.72357e-09	-0.233042	0.224	0.323	5.30878e-05		Abcd2	1.03073e-06	-0.240889	0.225	0.298	0.0317475
							Myl6	4.02185e-17	-0.147507	0.294	0.367	1.23877e-12									Malat1	2.06163e-09	-0.164822	1	0.997	6.35003e-05		Ubb	1.2873e-06	-0.207541	0.666	0.74	0.0396501
							Gm28376	7.04011e-17	-0.175708	0.101	0.148	2.16842e-12									Gabarap	2.38692e-09	-0.227447	0.141	0.218	7.35196e-05		Tmem229a	1.38142e-06	-0.218278	0.241	0.319	0.0425492
							Stmn3	8.90668e-17	-0.17922	0.523	0.602	2.74335e-12									Gpr37	2.41608e-09	-0.233748	0.753	0.828	7.44177e-05		Scpep1	1.42261e-06	-0.195935	0.143	0.205	0.0438178
							Mydgf	9.74043e-17	-0.139768	0.114	0.163	3.00015e-12									Tmem98	2.43982e-09	-0.271846	0.289	0.39	7.51488e-05		Cd164	1.43154e-06	-0.171507	0.253	0.333	0.0440929
							Cadm3	2.44308e-16	-0.189137	0.307	0.378	7.52493e-12									Leprot	2.72053e-09	-0.281407	0.216	0.305	8.37951e-05		Uba52	1.54245e-06	-0.166394	0.177	0.247	0.047509
							Slc17a7	2.66511e-16	-0.167339	0.818	0.842	8.2088e-12									Arsg	2.9504e-09	-0.300824	0.354	0.457	9.08753e-05
							Gabarapl1	2.77628e-16	-0.198424	0.442	0.518	8.55122e-12									Gm42413	3.36683e-09	-0.181147	0.06	0.115	0.000103702
							Rplp2	4.925e-16	-0.151381	0.351	0.429	1.51695e-11									Eef2	3.39458e-09	-0.270786	0.389	0.495	0.000104556
							Ndufv3	5.10622e-16	-0.155668	0.175	0.232	1.57277e-11									Mydgf	3.41548e-09	-0.228568	0.083	0.144	0.0001052
							Syt3	6.40418e-16	-0.180127	0.151	0.203	1.97255e-11									Emc7	3.50438e-09	-0.258772	0.345	0.448	0.000107938
							Sfr1	6.6869e-16	-0.229061	0.181	0.236	2.05963e-11									Mid1ip1	4.21932e-09	-0.284027	0.159	0.238	0.000129959
							Rps3	7.66793e-16	-0.16711	0.438	0.518	2.3618e-11									Fdps	4.50923e-09	-0.265553	0.124	0.194	0.000138889
							Ndufa3	1.09649e-15	-0.154814	0.275	0.344	3.37731e-11									Tm2d2	4.66778e-09	-0.182418	0.134	0.21	0.000143772
							Ypel3	1.17652e-15	-0.190651	0.338	0.409	3.62379e-11									Pttg1ip	4.91522e-09	-0.226925	0.12	0.192	0.000151394
							Rps8	2.57569e-15	-0.185421	0.442	0.513	7.93338e-11									Endod1	4.93506e-09	-0.324487	0.427	0.524	0.000152005
							Gtf2h5	2.76752e-15	-0.163353	0.187	0.244	8.52424e-11									Eif3c	5.10849e-09	-0.280516	0.242	0.329	0.000157347
							Eif4a2	3.22612e-15	-0.1561	0.46	0.541	9.93678e-11									Psmb1	5.49432e-09	-0.246655	0.193	0.28	0.000169231
							Nckap5	5.03611e-15	-0.155659	0.172	0.23	1.55117e-10									Mapk3	5.52107e-09	-0.262371	0.177	0.258	0.000170054
							Ndufb11	8.67951e-15	-0.192726	0.274	0.337	2.67338e-10									Sft2d1	5.56037e-09	-0.158229	0.187	0.279	0.000171265
							Ptma	1.06661e-14	-0.215416	0.506	0.567	3.28526e-10									Aph1a	6.04166e-09	-0.263204	0.117	0.186	0.000186089
							Psmb1	3.08316e-14	-0.14544	0.245	0.308	9.49643e-10									Tmem258	6.41646e-09	-0.233936	0.212	0.3	0.000197633
							Usp50	3.82919e-14	-0.143085	0.098	0.14	1.17943e-09									Rabac1	6.47319e-09	-0.247583	0.387	0.49	0.000199381
							Fau	4.27571e-14	-0.184468	0.394	0.464	1.31696e-09									Tmem189	6.94369e-09	-0.209752	0.214	0.309	0.000213873
							Scoc	5.58095e-14	-0.160383	0.151	0.201	1.71899e-09									Glod4	7.0613e-09	-0.294191	0.221	0.305	0.000217495
							Atp5h	1.51969e-13	-0.172444	0.422	0.489	4.6808e-09									Sc5d	7.77448e-09	-0.237291	0.222	0.31	0.000239462
							Cisd1	1.58331e-13	-0.146711	0.352	0.42	4.87674e-09									Cln8	8.12923e-09	-0.183563	0.117	0.186	0.000250388
							Atp5md	2.67768e-13	-0.153505	0.416	0.489	8.24752e-09									Sccpdh	8.16639e-09	-0.29639	0.369	0.466	0.000251533
							Cdc37	3.16253e-13	-0.145785	0.166	0.216	9.7409e-09									Atp5l	9.444e-09	-0.278196	0.16	0.235	0.000290885
							Fras1	3.77235e-13	-0.156749	0.073	0.107	1.16192e-08									Rpl17	9.61415e-09	-0.250157	0.238	0.33	0.000296125
							Rpl41	8.6401e-13	-0.14519	0.521	0.595	2.66124e-08									Elovl1	9.85819e-09	-0.200531	0.195	0.283	0.000303642
							Capns1	1.98605e-12	-0.146579	0.154	0.202	6.11722e-08									Hspa8	1.00997e-08	-0.228427	0.75	0.805	0.000311082
							Actn4	2.13222e-12	-0.143699	0.189	0.241	6.56745e-08									Elovl5	1.05649e-08	-0.22543	0.28	0.374	0.000325409
							2210016L21Rik	2.86594e-12	-0.143097	0.192	0.244	8.82738e-08									Gabarapl2	1.11131e-08	-0.226131	0.177	0.258	0.000342294
							Morf4l2	3.96486e-12	-0.15684	0.32	0.385	1.22122e-07									Tgoln1	1.17721e-08	-0.336286	0.306	0.397	0.000362591
							Rps27a	4.20429e-12	-0.149515	0.354	0.419	1.29496e-07									Uba52	1.21578e-08	-0.184405	0.098	0.162	0.000374471
							Vamp2	4.79454e-12	-0.138731	0.455	0.527	1.47677e-07									Ubc	1.49773e-08	-0.240632	0.504	0.607	0.000461315
							Ttyh1	5.9251e-12	-0.165758	0.303	0.367	1.82499e-07									Ndrg2	1.74412e-08	-0.23864	0.203	0.288	0.000537207
							Fkbp2	8.47683e-12	-0.140707	0.172	0.22	2.61095e-07									Yipf3	2.03978e-08	-0.163712	0.082	0.141	0.000628273
							Kcnj3	9.97903e-12	-0.254608	0.576	0.619	3.07364e-07									Slc16a1	2.04603e-08	-0.221967	0.223	0.312	0.000630197
							H2afz	1.44062e-11	-0.15461	0.409	0.475	4.43725e-07									Clptm1	2.09123e-08	-0.203932	0.242	0.333	0.000644119
							Nme7	1.45736e-11	-0.179597	0.605	0.667	4.48881e-07									mt-Nd6	2.11289e-08	-0.163746	0.152	0.23	0.000650791
							Ctnna3	3.15691e-11	-0.147488	0.079	0.112	9.72361e-07									Spcs1	2.28128e-08	-0.216837	0.233	0.322	0.000702658
							Tceal5	3.48922e-11	-0.158798	0.294	0.351	1.07471e-06									Adipor1	2.53924e-08	-0.181061	0.148	0.224	0.000782113
							Rit2	5.69386e-11	-0.200518	0.186	0.232	1.75377e-06									Gamt	2.97568e-08	-0.185734	0.115	0.182	0.000916541
							Mobp	6.95329e-11	-0.165413	0.149	0.193	2.14168e-06									Psmc1	2.98995e-08	-0.3111	0.175	0.249	0.000920936
							Rpl31	7.03263e-11	-0.141205	0.375	0.438	2.16612e-06									mt-Co3	3.10648e-08	-0.186046	0.089	0.148	0.000956827
							Skp1a	8.65763e-11	-0.140216	0.35	0.412	2.66664e-06									Prdx1	3.17292e-08	-0.217473	0.333	0.433	0.000977292
							Tpm3	1.06312e-10	-0.139821	0.285	0.34	3.27451e-06									Magt1	3.34537e-08	-0.370223	0.256	0.335	0.00103041
							Rnasek	2.15937e-10	-0.172865	0.529	0.586	6.65108e-06									Ryr3	3.91614e-08	-0.143539	0.167	0.247	0.00120621
							Rpl39	3.42307e-10	-0.15012	0.264	0.317	1.05434e-05									Spcs2	4.08179e-08	-0.202232	0.206	0.291	0.00125723
							Lncpint	4.77412e-10	-0.22581	0.167	0.21	1.47048e-05									Ppib	4.0903e-08	-0.208365	0.297	0.394	0.00125985
							Ly6e	5.53853e-10	-0.138992	0.31	0.369	1.70592e-05									Tmbim4	4.26511e-08	-0.194444	0.19	0.27	0.0013137
							Gm21988	1.11135e-09	-0.165524	0.549	0.606	3.42306e-05									Slc35b2	5.26609e-08	-0.180983	0.097	0.158	0.00162201
							Sgcz	2.06659e-09	-0.223537	0.082	0.111	6.3653e-05									Emc10	5.35276e-08	-0.168365	0.333	0.442	0.0016487
							Atp6v0e2	3.4853e-09	-0.152681	0.555	0.607	0.000107351									Wdr83os	5.37549e-08	-0.169353	0.056	0.103	0.0016557
							Gm45713	5.56043e-09	-0.139337	0.479	0.538	0.000171267									Mrps28	6.17997e-08	-0.16441	0.056	0.104	0.00190349
							Nrn1	1.78139e-08	-0.178142	0.653	0.69	0.000548686									Gstm5	6.26215e-08	-0.24289	0.218	0.299	0.00192881
							Lrrc4c	2.7599e-08	-0.237962	0.379	0.429	0.000850077									Hmox2	6.28179e-08	-0.152283	0.148	0.222	0.00193485
							Cntnap5b	4.06712e-08	-0.208547	0.224	0.266	0.00125271									Dpysl2	6.49137e-08	-0.228708	0.423	0.524	0.00199941
							Sec62	9.09035e-08	-0.170022	0.51	0.555	0.00279992									Eno1	7.04557e-08	-0.138721	0.072	0.126	0.0021701
							Rbfox1	9.14681e-08	-0.163513	0.795	0.81	0.00281731									Nipa1	7.07023e-08	-0.227348	0.284	0.378	0.0021777
							Chordc1	2.23136e-07	-0.14749	0.234	0.275	0.00687281									Kcna6	7.1696e-08	-0.204086	0.313	0.41	0.00220831
							Gpc5	2.74941e-07	-0.189802	0.079	0.104	0.00846845									Yif1a	7.76016e-08	-0.16678	0.056	0.103	0.00239021
							Pdzd2	5.07399e-07	-0.1714	0.168	0.202	0.0156284									Mettl7a1	8.10179e-08	-0.257449	0.228	0.309	0.00249543
							Slc9a9	6.47541e-07	-0.179165	0.116	0.145	0.0199449									App	8.62048e-08	-0.168763	0.969	0.971	0.00265519
																					Slc6a9	8.89987e-08	-0.175374	0.288	0.385	0.00274125
																					Pon2	9.59448e-08	-0.220874	0.128	0.192	0.00295519
																					Ebp	9.81392e-08	-0.203925	0.093	0.152	0.00302279
																					Bloc1s1	1.07242e-07	-0.19168	0.07	0.122	0.00330316
																					Map1lc3b	1.07728e-07	-0.194854	0.166	0.24	0.00331814
																					Rhoa	1.13336e-07	-0.162474	0.161	0.236	0.00349085
																					Ctsd	1.23256e-07	-0.210072	0.292	0.387	0.00379642
																					Sv2a	1.28187e-07	-0.227341	0.601	0.687	0.00394827
																					Dstn	1.28864e-07	-0.193998	0.162	0.237	0.00396913
																					Mpdu1	1.32324e-07	-0.187138	0.076	0.129	0.00407572
																					S1pr5	1.61352e-07	-0.214602	0.402	0.503	0.00496981
																					Cdc37	1.75777e-07	-0.248291	0.125	0.188	0.00541412
																					Gm28037	1.77678e-07	-0.177243	0.101	0.16	0.00547266
																					Rab5c	1.80393e-07	-0.179962	0.104	0.164	0.0055563
																					S100a16	1.89661e-07	-0.155588	0.268	0.365	0.00584175
																					Tspan15	1.93485e-07	-0.224293	0.27	0.358	0.00595954
																					Efnb3	1.97738e-07	-0.197374	0.562	0.66	0.00609054
																					Rpl35	1.99285e-07	-0.176932	0.061	0.108	0.00613817
																					Gpr62	2.02784e-07	-0.162355	0.218	0.305	0.00624594
																					Ywhaq	2.15181e-07	-0.16393	0.67	0.752	0.0066278
																					Tmem33	2.33486e-07	-0.195662	0.307	0.401	0.00719161
																					Yjefn3	2.4089e-07	-0.158577	0.066	0.114	0.00741966
																					Ddx1	2.58406e-07	-0.219631	0.157	0.225	0.00795918
																					Omg	2.84602e-07	-0.252757	0.442	0.538	0.00876602
																					Lamp1	3.0106e-07	-0.220812	0.709	0.756	0.00927295
																					Slc12a2	3.1927e-07	-0.202285	0.822	0.853	0.00983384
																					Unc50	3.24287e-07	-0.15623	0.16	0.232	0.00998836
																					Ftl1	3.30803e-07	-0.142456	0.153	0.223	0.0101891
																					Txndc12	3.42401e-07	-0.204327	0.117	0.178	0.0105463
																					Dbi	3.75058e-07	-0.218014	0.451	0.551	0.0115522
																					Sdf4	3.98418e-07	-0.236245	0.235	0.314	0.0122717
																					Jam3	4.82442e-07	-0.169723	0.417	0.52	0.0148597
																					Pigp	5.20238e-07	-0.15677	0.084	0.136	0.0160238
																					Rnf7	5.55921e-07	-0.226732	0.201	0.276	0.0171229
																					Hadh	5.6396e-07	-0.157471	0.06	0.106	0.0173705
																					Rdh5	5.90603e-07	-0.16282	0.067	0.113	0.0181912
																					Gm21984	7.31936e-07	-0.205339	0.322	0.406	0.0225444
																					Retreg1	7.37402e-07	-0.2021	0.31	0.394	0.0227127
																					Atp5k	7.42358e-07	-0.185955	0.189	0.26	0.0228654
																					Atp6v0e2	7.44072e-07	-0.181339	0.313	0.403	0.0229182
																					Laptm4b	7.45456e-07	-0.15664	0.217	0.296	0.0229608
																					Rer1	7.56331e-07	-0.160784	0.2	0.277	0.0232958
																					Ociad1	7.57521e-07	-0.204318	0.475	0.572	0.0233324
																					Sypl	7.6797e-07	-0.192424	0.492	0.593	0.0236542
																					Rpl6	7.71656e-07	-0.188345	0.184	0.258	0.0237678
																					Mif	7.90189e-07	-0.143907	0.172	0.245	0.0243386
																					Gm2a	8.19204e-07	-0.163624	0.082	0.132	0.0252323
																					Abhd4	8.36933e-07	-0.165921	0.096	0.15	0.0257784
																					Uqcr10	8.76741e-07	-0.165189	0.152	0.221	0.0270045
																					Trappc5	9.93548e-07	-0.177346	0.068	0.115	0.0306023
																					Rpl7	1.01168e-06	-0.182345	0.195	0.268	0.0311607
																					Arl8a	1.06394e-06	-0.147442	0.225	0.308	0.0327704
																					Edf1	1.06487e-06	-0.192226	0.111	0.166	0.0327992
																					Gpm6b	1.14767e-06	-0.156783	0.953	0.96	0.0353493
																					Unc5b	1.19763e-06	-0.21182	0.533	0.619	0.0368883
																					Glo1	1.32966e-06	-0.190297	0.149	0.214	0.0409547
																					Ndufb4	1.33594e-06	-0.159442	0.121	0.181	0.0411483
																					Rps4x	1.38562e-06	-0.18678	0.175	0.244	0.0426785
																					Olig1	1.45985e-06	-0.141043	0.617	0.714	0.0449648
																					Rpl38	1.49459e-06	-0.233345	0.256	0.331	0.0460349
																					Fads6	1.56122e-06	-0.241464	0.184	0.254	0.0480871
																					Ywhae	1.58731e-06	-0.241338	0.531	0.615	0.0488909
[truncated: 43 more columns]

## Sheet: DAGs in all cells
Table S3 Up-regulated DAGs in snATAC									Column Name	Full Name	Definition
777genes									seqnames	Sequence Names	Chromosome identifier
seqnames	start	end	strand	name	Log2FC	FDR	MeanDiff		start	Start Position	Genomic start coordinate of the peak
chr3	109340683	109685694	1	Vav3	0.137746	0.0471376	0.0790501		end	End Position	Genomic end coordinate of the peak
chr9	42944371	42520412	2	Grik4	0.139921	0.0170333	0.272528		strand	DNA Strand	Strand orientation (1 for forward, 2 for reverse)
chr4	78211895	75941237	2	Ptprd	0.141728	0.033491	0.336561		name	Annotated Gene Name	Unique identifier assigned to the annotated gene
chr7	97451334	97459557	1	Kctd14	0.143512	0.0415408	0.0537277		Log2FC	Log₂ Fold Change	Log2-transformed ratio of mean chromatin accessibility between two groups. A positive value indicates enrichment in the target group
chr8	95081201	95099874	1	Katnb1	0.143973	0.0371085	0.10663		FDR	False Discovery Rate	Adjusted p-value corrected for multiple hypothesis testing
chr14	76010865	75896937	2	Gtf2f2	0.144866	0.0124295	0.0974718		MeanDiff	Mean Difference	Arithmetic difference in mean accessibility scores between groups
chr10	69533708	70027436	1	Ank3	0.145808	0.024798	0.328181
chr16	13256481	13417529	1	Mkl2	0.147191	0.015856	0.1566
chr10	14760289	14770556	1	Nmbr	0.149004	0.00801398	0.0136179
chr11	77515117	77520628	1	Abhd15	0.153306	0.019037	0.0464859
chr14	64949847	64811601	2	Hmbox1	0.15544	0.0335505	0.130204
chr13	24280790	24012481	2	Carmil1	0.156321	0.0376206	0.131836
chr5	15934691	16374511	1	Cacna2d1	0.157698	0.0392373	0.116192
chr19	53677306	53867080	1	Rbm20	0.167373	0.0350092	0.120604
chr12	75308313	75401455	1	Rhoj	0.168448	0.0492885	0.0284842
chr19	12120674	12119721	2	Olfr76	0.169097	0.035529	0.0204059
chr6	81895663	81895590	2	Mir7232	0.17127	0.0468308	0.0339662
chr3	159076364	159308080	1	Gm20752	0.172035	0.0402929	0.0303481
chr4	114406724	114615098	1	Trabd2b	0.173704	0.0226114	0.113744
chr11	101551955	101488764	2	Brca1	0.173856	0.0372702	0.0980882
chr12	99964499	100062682	1	Kcnk13	0.174764	0.0197477	0.0804821
chr1	81076950	81341764	1	Nyap2	0.175605	0.0282407	0.0580782
chr14	124677127	123978291	2	Fgf14	0.177695	0.00602204	0.154302
chr3	85887518	84496093	2	Arfip1	0.178046	0.0196769	0.571532
chr4	82065380	82102807	1	Gm5860	0.178587	0.0227431	0.0241601
chr15	8710807	8634124	2	Slc1a3	0.183823	0.0293985	0.096278
chr7	133123483	132987011	2	Ctbp2	0.18395	0.0490678	0.135008
chr7	125349786	125331782	2	4933440M02Rik	0.185208	0.012314	0.0307979
chr15	40134365	40150010	1	9330182O14Rik	0.185302	0.0358206	0.028602
chr6	33060152	32792227	2	Chchd3	0.18748	0.00230905	0.140828
chr2	4017734	4614043	1	Frmd4a	0.188273	0.0218552	0.33597
chr10	89873509	90972985	1	Anks1b	0.18891	0.035011	0.602744
chr8	75448694	75984508	1	Iqcm	0.192489	0.0468788	0.0661961
chr8	125054195	125261151	1	Disc1	0.192498	0.0192877	0.264684
chr12	107735488	107723743	2	4930465M20Rik	0.198598	0.00661633	0.0976705
chr8	118283611	119324927	1	Cdh13	0.200992	0.00937255	0.418557
chr17	7827302	7738568	2	Fndc1	0.201252	0.0111595	0.069676
chr14	87141114	86656323	2	Diaph3	0.201776	0.01331	0.13954
chr5	100159808	100077872	2	Tmem150c	0.202326	0.0150061	0.115938
chr14	79738431	79738528	1	Mir759	0.202362	0.0152265	0.059296
chr13	76384961	77031810	1	Mctp1	0.203073	0.0144091	0.16134
chr8	81342562	82127917	1	Inpp4b	0.203096	0.0270299	0.152134
chr2	34107735	34018289	2	C230014O12Rik	0.203441	0.000377209	0.0735561
chr13	35659862	35874064	1	Cdyl	0.204537	0.0413887	0.067568
chr11	36944241	36006656	2	Tenm2	0.208073	0.0461503	0.584064
chr1	125676996	125873862	1	Gpr39	0.208277	0.0246871	0.0608359
chr16	34514027	33969073	2	Kalrn	0.208504	0.0132259	0.832732
chr6	147264013	147252109	2	Pthlh	0.209252	0.0469486	0.024746
chr1	55405946	55754285	1	Plcl1	0.209511	0.020251	0.19738
chr8	69774911	69741639	2	Zfp963	0.209634	0.0441318	0.0890382
chr5	100210692	100218049	1	2310034O05Rik	0.209877	0.0300441	0.100852
chr9	34486126	35036307	1	Kirrel3	0.212095	0.000780482	0.447714
chr6	32050285	32058915	1	1700012A03Rik	0.213157	0.0498651	0.0901643
chr15	79062859	79053094	2	Ankrd54	0.21403	0.00792656	0.140442
chr1	159523769	159924922	1	Tnr	0.214773	0.00494764	0.36621
chr14	55116935	55106826	2	Jph4	0.218513	0.0383078	0.30048
chr6	119196409	118587240	2	Cacna1c	0.218962	0.00399455	0.527311
chr13	8202866	8768762	1	Adarb2	0.220002	0.0208636	0.20192
chr1	61638824	62642284	1	Pard3b	0.220569	0.00852087	0.191994
chr17	8526801	8986648	1	Pde10a	0.221822	0.0434911	0.420132
chr4	95557507	95926939	1	Fggy	0.222768	0.0173727	0.190182
chr12	33092875	33033796	2	Cdhr3	0.224712	0.000210319	0.110756
chr14	13284780	13615469	1	Synpr	0.225876	0.0152055	0.112293
chr5	15883766	15863928	2	4930519H02Rik	0.226082	0.0376206	0.024876
chr19	9899533	9872297	2	Incenp	0.226968	0.00828131	0.0935981
chr14	103513341	103613346	1	Scel	0.227264	0.000589062	0.07697
chr11	93098410	93601751	1	Car10	0.227704	0.0227947	0.175762
chr7	92741459	92740706	2	4632427E13Rik	0.229115	0.0293903	0.252106
chr5	141000596	140872999	2	Card11	0.231163	0.0387717	0.0992779
chr6	32588192	32144543	2	Plxna4	0.232104	0.00622523	0.430675
chr5	71700016	72137244	1	Gabrb1	0.232426	0.0434165	0.224703
chr10	94311949	94590954	1	Tmcc3	0.233545	0.0140375	0.26245
chr7	99141144	98886743	2	Uvrag	0.235049	0.0169145	0.331377
chr12	84451024	84430717	2	Aldh6a1	0.235309	0.0302659	0.1293
chr17	14279506	14404790	1	Smoc2	0.236659	0.00145533	0.100802
chr3	80802791	80684936	2	Gria2	0.236718	0.0158447	0.15366
chr11	81968396	80880163	2	Asic2	0.237472	0.0266931	0.544727
chr3	129532386	129638495	1	Elovl6	0.239225	0.0109668	0.160698
chr4	36951744	35706647	2	Lingo2	0.24055	0.0431845	0.316022
chr14	60634243	60764556	1	Spata13	0.240701	0.0188579	0.186138
chr12	98268635	98276722	1	Gpr65	0.240932	0.0431845	0.0460321
chr7	30413788	30417582	1	Tyrobp	0.24241	0.00884547	0.0577421
chr15	86214459	86498503	1	Tbc1d22a	0.243045	0.0402367	0.342362
chr16	74410912	73892306	2	Robo2	0.247733	0.0471178	0.162368
chr11	35121456	35708507	1	Slit3	0.248508	0.00937255	0.644707
chr12	71831068	71992376	1	Daam1	0.251108	0.016019	0.272882
chr13	38345716	38500314	1	Bmp6	0.251129	0.0277826	0.0574262
chr13	103334492	102732488	2	Mast4	0.252395	0.00591598	0.336668
chr11	66168551	65831324	2	Dnah9	0.252827	0.00926997	0.196596
chr14	67715841	67676354	2	Cdca2	0.253221	0.0347492	0.160838
chr3	118562178	119432918	1	Dpyd	0.254271	0.0173727	0.196112
chr2	5137776	5230871	1	Ccdc3	0.254377	0.0257952	0.0747539
chr17	68273797	68780086	1	L3mbtl4	0.254895	0.0253793	0.111698
chr12	50649223	50341231	2	Prkd1	0.25535	0.024967	0.150874
chr17	69969368	70821413	1	Dlgap1	0.256147	0.023259	0.864875
chr1	131527361	131285251	2	Srgap2	0.256364	0.0365801	0.259578
chr3	37724360	37714190	2	Gm5148	0.257098	0.0460114	0.105572
chr10	18407638	18533892	1	Nhsl1	0.257538	0.00473674	0.156578
chr3	79842662	79813153	2	Tmem144	0.257878	0.0286357	0.145056
chr1	106171524	106152625	2	Gm20753	0.258553	0.0201966	0.185776
chr5	21424903	21482124	1	Fam185a	0.259261	0.0172225	0.06231
chr6	141249269	141499351	1	Pde3a	0.25928	0.00732171	0.0902677
chr9	93005733	92979916	2	1700034K08Rik	0.262942	0.0478191	0.0343659
chr11	60931867	60920941	2	Map2k3os	0.264093	0.0414109	0.112144
chr5	98180869	98187448	1	Prdm8	0.26438	0.0367509	0.112306
chr19	59493136	59559391	1	2700089I24Rik	0.264606	0.00719191	0.050786
chr1	72583251	72636790	1	Smarcal1	0.264933	0.0364347	0.11268
chr2	163658386	163726158	1	Pkig	0.265984	0.0396637	0.188788
chr16	36784962	36750164	2	Slc15a2	0.266204	0.0280759	0.03707
chr8	126979438	126978042	2	Gm29688	0.266548	0.0272231	0.0786345
chr12	82616925	83162056	1	Rgs6	0.273436	0.00779467	0.317697
chr9	102354693	101922128	2	Ephb1	0.273711	0.0282171	0.291705
chr2	14720642	14722622	1	Gm13315	0.274735	0.0262712	0.088914
chr9	92718716	92795711	1	4933400C23Rik	0.27523	0.0238658	0.0733082
chr2	73596526	73616012	1	Chn1os3	0.275234	0.0276576	0.172808
chr13	107469822	107479188	1	AI197445	0.275563	0.0296371	0.0819318
chr1	80758553	80501068	2	Dock10	0.278613	0.00331127	0.213618
chr14	103650243	103704802	1	Slain1	0.278787	0.0490588	0.13759
chr7	83148470	83178694	1	A530021J07Rik	0.279188	0.00494852	0.0514982
chr3	94473591	94464985	2	Riiad1	0.27951	0.0464806	0.183758
chr1	171270328	171276895	1	B4galt3	0.2803	0.0431845	0.1786
chr10	40630011	40681847	1	Ddo	0.283431	0.0245997	0.137684
chr17	14694262	14665500	2	Thbs2	0.284243	0.0354687	0.0641179
chr18	42262071	42202349	2	Lars	0.284934	0.0178847	0.103078
chr6	141340553	141344387	1	Gm10400	0.285123	0.00569812	0.0475278
chr14	29721864	28904943	2	Cacna2d3	0.285924	0.00331127	0.604332
chr13	94057796	94195409	1	Lhfpl2	0.287434	0.0447249	0.18824
chr11	67532998	67688992	1	Gas7	0.288121	0.0125166	0.430371
chr1	73864466	73618381	2	6030407O03Rik	0.288915	0.025719	0.0997122
chr6	87672168	87628429	2	Aplf	0.289605	0.0232426	0.08462
chr7	65582031	65619347	1	BC046251	0.290031	0.0300565	0.0852802
chr9	101342194	101348017	1	Gm28979	0.295199	0.0121348	0.0718621
chr13	97560000	97583994	1	Gm5086	0.295254	0.0433788	0.165832
chr1	192190777	192510159	1	Kcnh1	0.296662	0.00802872	0.308838
chr1	73015899	73015074	2	Tnp1	0.296986	0.0328561	0.0763564
chr15	66286224	65994915	2	Kcnq3	0.297804	0.00669523	0.329064
chr17	83078225	83033592	2	Gm19689	0.299201	0.0286384	0.0607342
chr7	92119511	92092206	2	4930567K12Rik	0.299573	0.0164691	0.105946
chr7	40674737	40691260	1	4933402C06Rik	0.299677	0.010844	0.0452521
chr14	61309753	61311936	1	Arl11	0.300696	0.034952	0.10345
chr2	168269331	168261698	2	Kcng1	0.301414	0.0326352	0.20125
chr6	118880158	118885543	1	4931430N09Rik	0.301434	0.00399455	0.163292
chr1	89454811	89895282	1	Agap1	0.301903	0.0124295	0.519251
chr8	74873174	74893506	1	Isx	0.303227	0.0297948	0.124816
chr16	39984371	42174242	1	Lsamp	0.303851	0.0314789	1.11082
chr11	5058128	5060383	1	Rasl10a	0.304046	0.0363466	0.184938
chr15	76351294	76354378	1	Maf1	0.304593	0.0210898	0.277062
chr12	73997761	74267916	1	Syt16	0.304649	0.000522849	0.2834
chr3	110143472	109780050	2	Ntng1	0.304926	0.0131631	0.178776
chr3	85746209	85660063	2	Fam160a1	0.305239	0.017994	0.116452
chr1	152955101	153119261	1	Nmnat2	0.305442	0.0276058	0.181774
chr17	9775866	9750752	2	4930452A19Rik	0.30569	0.00556295	0.143006
chr4	82505779	82290173	2	Nfib	0.305883	0.0103154	0.365622
chr2	12419460	12347264	2	Mindy3	0.306671	0.0167905	0.12362
chr12	13269127	13583811	1	Nbas	0.308159	0.0104827	0.153656
chr13	105054930	104947153	2	Rgs7bp	0.308332	0.0179653	0.209524
chr7	18910404	18890884	2	Ccdc61	0.308622	0.0459499	0.145814
chr17	10840359	12063366	1	Prkn	0.309316	0.00137004	0.78421
chr19	57508564	57512788	1	6720468P15Rik	0.309319	0.00113052	0.0877102
chr19	9980600	9985111	1	Fth1	0.311071	0.0316651	0.22974
chr16	67620908	66655421	2	Cadm2	0.312717	0.035529	0.505987
chr8	82863356	83091271	1	Rnf150	0.313022	0.0434165	0.205816
chr10	20347819	20361669	1	Mtfr2	0.314091	0.0431685	0.0640721
chr16	92826074	92601466	2	Runx1	0.314707	0.0261285	0.13543
chr19	7557459	7588545	1	Pla2g16	0.314935	0.0407883	0.0853943
chr3	27317077	27342232	1	Tnfsf10	0.315113	0.0300441	0.0419819
chr19	26605160	26778321	1	Smarca2	0.315897	0.0460768	0.26238
chr3	87885562	87858903	2	Prcc	0.315943	0.0011404	0.186454
chr19	7040026	7020696	2	Stip1	0.316163	0.00325487	0.25818
chr14	93890669	93013700	2	Pcdh9	0.317335	0.00547882	0.435718
chr14	27622442	28478537	1	Erc2	0.317778	0.0137291	0.878525
chr16	42875762	42725702	2	4932412D23Rik	0.318003	0.00332207	0.21208
chr16	94997696	94748683	2	Kcnj6	0.318169	0.00719191	0.490941
chr16	72663149	73046100	1	Robo1	0.31907	0.00936053	0.218084
chr4	101496648	101642799	1	Dnajc6	0.319521	0.0190465	0.194728
chr8	25102194	25039144	2	Plekha2	0.319815	0.00308812	0.147788
chr2	140395430	142390050	1	Macrod2	0.321836	0.000264206	0.732523
chr6	97617657	97286867	2	Frmd4b	0.324194	0.000780482	0.3685
chr16	43926808	43861407	2	Qtrt2	0.324878	0.00196399	0.137798
chr12	31654869	31937630	1	Cog5	0.325019	0.0468788	0.281929
chr4	150281916	150621966	1	Rere	0.325194	0.00430304	0.612229
chr14	66281052	66153257	2	Ptk2b	0.325298	0.00888105	0.352824
chr9	16378231	15910193	2	Fat3	0.326281	0.00019212	0.309496
chr8	78213342	78394326	1	Ttc29	0.326677	0.00888086	0.0861099
chr17	12119284	12219640	1	Agpat4	0.326883	0.00591598	0.309189
chr15	76351110	76347040	2	Sharpin	0.327751	0.010795	0.321366
chr1	175625635	175601378	2	Fh1	0.3286	0.00953821	0.13382
chr19	23149431	23149551	1	Mir1192	0.329171	0.021757	0.295826
chr16	36875003	36792884	2	Eaf2	0.329296	0.0285089	0.135286
chr5	68031835	68166398	1	Grxcr1	0.330161	0.00679434	0.0757339
chr18	74442619	74771477	1	Myo5b	0.331712	0.000866887	0.253228
chr7	45282726	45288993	1	Slc6a21	0.332039	0.0292493	0.060978
chr6	37299976	36846022	2	Dgki	0.332088	0.0260696	0.544413
chr6	77979667	76881637	2	Ctnna2	0.332321	0.0132538	0.649763
chr10	111874376	111854521	2	Gm20758	0.334687	0.0312325	0.0677461
chr9	45426628	45753713	1	Dscaml1	0.335434	0.0199981	0.821032
chr5	103211334	102908547	2	Mapk10	0.336265	0.00782895	0.406226
chr14	11162035	9550094	2	Fhit	0.336348	0.00927444	0.400499
chr17	5492600	5753891	1	Zdhhc14	0.337059	0.00370179	0.40501
chr6	136828216	136813654	2	Wbp11	0.337198	0.00113052	0.192636
chr11	58954685	58971729	1	Trim17	0.338956	0.00561544	0.255682
chr12	79297282	79814690	1	Rad51b	0.340462	0.00522605	0.334448
chr18	79109391	78750378	2	Setbp1	0.340501	0.0135099	0.409206
chr9	64385626	64709205	1	Megf11	0.340609	0.0270299	0.300058
chr1	101155768	101175202	1	Gm20268	0.341304	0.00747711	0.038406
chr3	19508595	19610862	1	Dnajc5b	0.341565	0.0199941	0.08629
chr11	42000714	41910190	2	Gabrg2	0.341893	0.023259	0.100606
chr10	28074820	28597397	1	Ptprk	0.342477	0.00149997	0.281486
chr1	190911770	190772879	2	Rps6kc1	0.343111	0.011187	0.251043
chr2	131847656	131820006	2	5330413P13Rik	0.343472	0.0372702	0.157158
chr3	136670066	136937727	1	Ppp3ca	0.344737	0.0469486	0.530934
chr12	29528384	29923209	1	Myt1l	0.344745	0.0190465	0.865436
chr1	37218278	37263384	1	Cnga3	0.345409	0.0225716	0.0957059
chr3	26637631	26983212	1	Spata16	0.346652	0.0125166	0.140096
chr6	138581968	138364481	2	Lmo3	0.346948	0.036289	0.142812
chr19	31765033	30564487	2	Prkg1	0.346996	0.0249197	0.46205
chr2	94157909	94032697	2	Hsd17b12	0.347216	0.00231543	0.20727
chr14	54517470	54507182	2	Prmt5	0.348338	0.0335505	0.250868
chr16	55934848	55899888	2	Cep97	0.348349	0.0296397	0.113964
chr3	141212355	141210004	2	Pdha2	0.349071	0.0434165	0.0698381
chr17	73399296	73306464	2	Capn13	0.34996	0.0383078	0.1336
chr13	19395813	19357676	2	Stard3nl	0.35085	0.0127759	0.119726
chr6	33249150	33972943	1	Exoc4	0.350887	0.00163395	0.494221
chr16	97170735	96592079	2	Dscam	0.351444	0.0209949	0.654683
chr10	40683282	40811083	1	Mettl24	0.351819	0.0260315	0.270648
chr16	59407382	59461739	1	Gabrr3	0.352121	0.0262712	0.0449241
chr4	97581943	98118876	1	Nfia	0.352132	0.00245073	0.640096
chr13	49608071	49624500	1	Ogn	0.353723	0.0363466	0.050062
chr6	12749253	12311608	2	Thsd7a	0.354804	0.0167318	0.192782
chr5	122821342	122787459	2	Anapc5	0.354913	0.0349731	0.164574
chr7	30362772	30355514	2	Lrfn3	0.355348	0.0125346	0.222095
chr4	47208012	47313165	1	Col15a1	0.355441	0.0344311	0.221532
chr7	127746775	127768928	1	Fbxl19	0.355758	0.0038351	0.40417
chr8	127064056	127612286	1	Pard3	0.356661	0.00358411	0.602908
chr15	37432664	37421133	2	Gm15941	0.356998	0.0266989	0.21613
chr12	100908198	100876682	2	Gpr68	0.357225	0.0241124	0.124194
chr2	66124793	66082766	2	Galnt3	0.357439	0.0187486	0.0679162
chr17	10840191	10403012	2	Pacrg	0.358729	0.0180413	0.457004
chr2	4652086	4622167	2	Prpf18	0.358754	0.0318255	0.10295
chr12	12669917	12667732	2	Gm34637	0.359161	0.00602204	0.196404
chr9	21424908	21507759	1	Dnm2	0.359372	0.00494852	0.304396
chr2	3713458	3782134	1	Fam107b	0.36003	0.0340958	0.198034
chr13	52096741	52124160	1	4921525O09Rik	0.360901	0.0339357	0.142826
chr10	56431981	56475416	1	Gm36595	0.360954	0.0238658	0.0396001
chr17	15041612	15074993	1	Ermard	0.361079	0.00843842	0.0779502
chr6	143651288	143593353	2	1700060C16Rik	0.361341	0.0267258	0.0636961
chr16	43889902	43964314	1	Ccdc191	0.363053	0.00733961	0.184804
chr12	87266286	87238875	2	Vipas39	0.363611	0.0186208	0.108264
chr13	53286109	53109317	2	Ror2	0.363618	0.0426747	0.150082
chr16	62786716	62734852	2	Nsun3	0.363671	0.0209335	0.0796401
chr8	66697422	66706798	1	Npy1r	0.363746	0.0193412	0.107306
chr6	92706184	92370892	2	Prickle2	0.363948	0.00437972	0.574334
chr5	95956939	95961068	1	Cxcl13	0.364054	0.000789655	0.0963918
chr9	112118711	112118636	2	Mir128-2	0.364747	0.0198488	0.373069
chr6	136518851	136607379	1	Atf7ip	0.365056	0.00782895	0.226804
chr9	42209231	42182238	2	4930546K05Rik	0.365238	0.00982743	0.152056
chr8	77517907	77250366	2	Arhgap10	0.365442	0.00199058	0.23842
chr12	106010263	106077410	1	Vrk1	0.369278	0.0236614	0.313386
chr15	101487983	101431490	2	Krt85	0.371087	0.00834299	0.0497999
chr8	103347534	103343878	2	1600027J07Rik	0.372306	0.0342157	0.146196
chr18	66291838	66047166	2	Ccbe1	0.372806	0.000789655	0.25444
chr16	9992533	9577710	2	Grin2a	0.373106	0.00555404	1.01209
chr13	46418300	46431099	1	Rbm24	0.373942	0.0279291	0.115164
chr13	94358960	94566316	1	Ap3b1	0.37485	0.0273757	0.305089
chr13	95618433	95601789	2	F2r	0.375267	0.0384741	0.0418781
chr3	67892220	68056593	1	Iqcj	0.375273	0.0390454	0.128458
chr18	61911852	61799392	2	Ablim3	0.376259	0.0269966	0.202632
chr18	67933257	68255549	1	Ldlrad4	0.377574	0.0226114	0.57796
chr17	13568888	13487021	2	2700054A10Rik	0.377604	0.0226114	0.068268
chr15	32244813	32696341	1	Sema5a	0.37765	0.00350906	0.45836
chr7	73102068	73097752	2	Gm6567	0.377727	0.0111053	0.11436
chr11	100193246	100186781	2	Krt9	0.378839	0.0442624	0.114056
chr4	20778668	20118874	2	Nkain3	0.38014	0.00834299	0.327311
chr10	128303335	128321358	1	Pan2	0.380699	0.0335505	0.149416
chr1	186558681	186511838	2	A730004F24Rik	0.380749	0.024798	0.074132
chr7	44467980	44471658	1	Josd2	0.381525	0.0447249	0.41458
chr7	127208468	127197459	2	Tbc1d10b	0.382407	1.70356e-05	0.424632
chrX	136104603	136115420	1	5730412P04Rik	0.383777	0.0462576	0.0911559
chr14	31577383	31523084	2	Colq	0.384537	0.0210898	0.067872
chr1	91179822	91225196	1	Ramp1	0.385022	0.00280304	0.231286
chr18	54611744	54639870	1	9330117O12Rik	0.385207	0.0392813	0.108544
chr1	20618057	20057779	2	Pkhd1	0.386487	0.00782895	0.139486
chr18	82475123	82585637	1	Mbp	0.386553	0.0111126	0.47203
chr14	59142893	59133040	2	1700129C05Rik	0.386673	0.00120704	0.040986
chrX	101532735	101601789	1	Taf1	0.387613	0.0227887	0.085136
chr13	51793747	51701248	2	Sema4d	0.387624	0.0383078	0.406388
chr16	11984113	12270904	1	Shisa9	0.387804	0.0133185	0.38317
chr5	104170703	104180127	1	Dspp	0.387823	0.00861822	0.113756
chr1	76489133	76502028	1	Gm17751	0.388707	0.0280773	0.0920001
chr7	129962165	129978669	1	Gm4265	0.389166	0.00403377	0.122318
chr2	122484941	122528040	1	Gm14085	0.390031	0.0157546	0.038098
chr13	40859768	40960892	1	Gcnt2	0.390062	0.0268968	0.1124
chr5	96373955	96784728	1	Fras1	0.390862	0.0199542	0.264684
chrX	52613974	52272426	2	Gpc3	0.392133	0.0110068	0.0864724
chr11	81860677	81894582	1	5530401A14Rik	0.394327	0.0480453	0.112676
chr2	103566310	103718423	1	Abtb2	0.395314	0.0162756	0.204636
chr2	165595028	165771727	1	Eya2	0.395645	0.0276232	0.176038
chr4	81442815	81278499	2	Mpdz	0.395869	0.0416244	0.225864
chr3	70807291	70772379	2	Gm6634	0.39635	0.0154616	0.058998
chr11	57649061	57623698	2	4933424L21Rik	0.397099	0.0347492	0.11831
chr4	98395826	98719603	1	Patj	0.397799	0.0456115	0.171306
chr6	65778962	65936377	1	Prdm5	0.398377	0.000407012	0.151684
chr6	145614273	145365134	2	Lmntd1	0.401954	0.00936053	0.298004
chr14	11553553	12242039	1	Ptprg	0.402259	0.000467185	0.56004
chr7	4740127	4747514	1	Kmt5c	0.402488	0.00133571	0.350284
chr7	114254680	114215559	2	Copb1	0.403404	0.0185299	0.11189
chr8	105827350	105768308	2	Ranbp10	0.404127	0.00919608	0.20515
chr19	23273897	23206441	2	Smc5	0.404365	0.0291298	0.094854
chr16	25286817	25422344	1	Tprg	0.404375	0.0215644	0.127618
chr1	77496768	77496653	2	Mir6352	0.406553	0.0431845	0.393135
chr12	31950535	31926455	2	Hbp1	0.40688	0.000780482	0.335436
chr14	34375504	34404287	1	Mmrn2	0.407316	0.0401229	0.0448899
chr1	191821473	191833049	1	Nek2	0.408276	0.0470327	0.165494
chr3	120886732	120454334	2	6530403H02Rik	0.409154	0.0144032	0.213174
chr7	89632505	89854359	1	Me3	0.409795	0.0434507	0.21097
chr2	113217083	112631380	2	Ryr3	0.410891	0.0210898	0.390736
chr19	21104710	21105538	1	4930554I06Rik	0.411019	0.0072559	0.20421
chr12	71015967	71099351	1	Arid4a	0.411432	0.000120525	0.226618
chr6	25689980	25668523	2	Gpr37	0.411597	0.00640457	0.157908
chr13	54371349	54383917	1	Cplx2	0.411802	0.0430571	0.509368
chr8	56550566	56531522	2	Cep44	0.411859	0.0352194	0.076498
chr6	54430221	54269681	2	9130019P16Rik	0.412407	0.015854	0.265588
chr12	91384409	90998492	2	Cep128	0.41262	0.0190465	0.139246
chrX	8892353	8894964	1	B630019K06Rik	0.412642	0.0159388	0.065964
chr2	154603673	154587044	2	Pxmp4	0.413121	0.0147311	0.208422
chr4	87230540	86983124	2	Slc24a2	0.413337	0.0148347	0.560459
chr9	105395287	105162467	2	Nek11	0.413568	0.0400203	0.162864
chr1	89406133	89360342	2	C030007H22Rik	0.413578	0.00272609	0.110988
chr1	131527903	131539035	1	Fam72a	0.414426	0.000280033	0.4814
chr14	55478758	55490340	1	Dhrs4	0.416394	0.0246848	0.166866
chr5	136567490	136248135	2	Cux1	0.417622	0.0343807	0.257786
chr19	8802496	8804854	1	Zbtb3	0.418282	0.0150044	0.390221
chr6	125690419	126040133	1	Ano2	0.418834	0.0111987	0.192296
chr4	40313232	40317719	1	4930509K18Rik	0.419576	0.0285248	0.06862
chr14	62984510	62977524	2	Defb48	0.420164	0.0010337	0.120718
chr18	74531124	74495678	2	1700120E14Rik	0.420193	3.5732e-05	0.0931282
chr10	106470310	106933468	1	Ppfia2	0.420257	0.0396118	0.533405
chr1	193507530	193507463	2	Mir205	0.420352	0.00956	0.25485
chr1	93346092	93346155	1	Mir6902	0.421044	0.0242993	0.252562
chr19	8798557	8793129	2	Polr2g	0.422493	0.0154616	0.304936
chr15	89841860	89782393	2	Syt10	0.423749	0.0354926	0.0606301
chr9	48605123	48591877	2	Nnmt	0.423759	0.0192877	0.087222
chr9	31280588	31378543	1	Prdm10	0.424018	0.00448605	0.257646
chr10	45807704	45852018	1	D030045P18Rik	0.424056	0.00591598	0.0900201
chr19	22139117	22989884	1	Trpm3	0.424476	0.0011404	0.904552
chr12	87266728	87273952	1	Ahsa1	0.424624	0.015715	0.191404
chr15	44788063	44671856	2	Sybu	0.424855	0.0157193	0.215044
chr2	110950244	110655201	2	Ano3	0.425261	0.004182	0.176555
chr18	57552397	57373455	2	4930511M06Rik	0.426373	0.00217297	0.168326
chr13	98206439	97898595	2	Arhgef28	0.426656	0.0143237	0.54311
chr19	17837632	17432314	2	Pcsk5	0.427406	0.00020005	0.28076
chr19	38264782	38308939	1	Lgi1	0.4281	0.0125166	0.257794
chr7	74554780	74275418	2	Slco3a1	0.428226	0.0210898	0.306502
chr4	138738438	138709837	2	Ubxn10	0.429391	0.0250594	0.235018
chr17	9168022	9147719	2	6530411M01Rik	0.429432	0.0207381	0.106218
chr13	62964893	63326096	1	2010111I01Rik	0.429892	0.0138244	0.403845
chr8	110502356	110495366	2	Gm21283	0.431159	0.0350529	0.0446799
chr14	55015454	55024138	1	Ngdn	0.431827	0.0121348	0.334784
chr7	66839735	67152625	1	Adamts17	0.431868	0.0179254	0.45046
chr19	23652812	23558760	2	1700028P14Rik	0.432597	0.00719191	0.0923321
chr5	97392417	97642179	1	4930467D21Rik	0.432876	0.00271445	0.166678
chr19	11965844	11994114	1	Osbp	0.433054	0.00598736	0.33018
chr14	17082331	16430839	2	Rarb	0.433147	0.0175548	0.242712
chr17	34226175	34588543	1	Notch4	0.434287	0.00719191	0.370929
chr10	123264076	123741204	1	Fam19a2	0.435181	0.00616285	0.45807
chr3	67892220	68626482	1	Iqschfp	0.436458	0.00649738	0.872866
chr2	7396198	6539694	2	Celf2	0.436685	0.000393565	1.62253
chr11	100859351	100885169	1	Stat5a	0.43907	0.028728	0.0534741
chr13	46273721	46300115	1	Stmnd1	0.44057	0.0125051	0.144264
chr16	16213345	16272712	1	Pkp2	0.440724	0.0315033	0.110878
chr6	137170496	137054825	2	Rerg	0.440822	0.000330244	0.216744
chr1	132391386	132356315	2	Tmcc2	0.441085	0.00817704	0.331274
chr2	105904564	105697320	2	Elp4	0.441167	0.0335505	0.110572
chr8	125995102	126030685	1	Kcnk1	0.441532	0.00355348	0.301755
chr7	3423445	3421665	2	3300002P13Rik	0.442554	0.0210898	0.481262
chr8	45507788	45827906	1	Sorbs2	0.442595	0.000311978	0.377462
chr3	107943749	107938848	2	Gstm6	0.442677	0.0242969	0.141036
chr9	112234841	112065091	2	Arpp21	0.444008	0.00437972	0.517239
chr1	178529125	178932857	1	Kif26b	0.444808	0.0424105	0.492128
chr4	103619665	104744844	1	Dab1	0.445377	0.00249111	1.79091
chr3	130131501	130599883	1	Col25a1	0.446471	8.91741e-05	0.413374
chr3	68064802	68626482	1	Schip1	0.447273	0.0132259	0.792032
chr6	50776115	50815033	1	C530044C16Rik	0.448139	0.0293057	0.17394
chr8	4166567	4211257	1	Evi5l	0.448361	0.00108608	0.403912
chr17	9669704	9666497	2	Pabpc6	0.448738	0.00834505	0.213666
chr4	116708385	116702434	2	Mmachc	0.449369	0.00293711	0.330612
chr9	63602493	63421449	2	Iqch	0.450885	0.0277669	0.215182
chr13	93771679	93943016	1	Arsb	0.451406	0.0288243	0.320812
chr5	67941669	67977070	1	Gm5108	0.451625	0.0303771	0.034132
chr2	13010864	13001887	2	C1ql3	0.452334	0.0341892	0.123142
chr1	77515088	77367185	2	Epha4	0.45316	0.00191886	0.446528
chr9	31211815	31149557	2	Aplp2	0.45349	0.014145	0.19163
chr6	139599480	139969284	1	Pik3c2g	0.453906	0.0401229	0.19188
chr6	77382475	77380257	2	6330415B21Rik	0.454228	0.00148151	0.218526
chr15	101438804	101431490	2	Krt87	0.454238	0.0238658	0.042072
chr1	64956824	64785983	2	Plekhm3	0.455446	0.00261923	0.213552
chr13	49421223	49463060	1	Ippk	0.455838	0.00397614	0.289392
chr9	120068296	120048683	2	Cx3cr1	0.455931	0.0219184	0.140344
chr14	19977249	19872559	2	Gng2	0.456679	0.025272	0.283948
chr14	76110815	76086232	2	Gpalpp1	0.456706	0.0434165	0.160662
chr2	130112416	130154232	1	Tgm6	0.457041	0.0342157	0.062174
chr1	190170296	190217276	1	LOC102632463	0.457346	0.0360762	0.192116
chr19	46152558	46286510	1	Gbf1	0.457401	0.0441672	0.234904
chr1	133800754	133702674	2	Atp2b4	0.457844	0.0411406	0.141392
chr14	101729928	101934693	1	Lmo7	0.457991	0.00834505	0.226212
chr18	54992591	54888045	2	Zfp608	0.458108	0.000672547	0.4026
chr9	60794548	60880370	1	Uaca	0.460492	0.00317465	0.13681
chr15	40655042	41104592	1	Zfpm2	0.460837	0.000407012	0.436344
chr12	71540607	71556133	1	4930404H11Rik	0.460874	0.0468788	0.144586
chr19	28678224	28720027	1	D930032P07Rik	0.461332	0.0468289	0.08083
chr8	69716948	69705137	2	Zfp869	0.462259	0.0184363	0.327802
chr17	30612659	30592861	2	Glo1	0.463401	0.0484177	0.303588
chr1	6487231	6860940	1	St18	0.464606	0.00019212	0.262404
chr9	97369958	97349562	2	Trim42	0.465436	0.00311998	0.091434
chr18	37935423	37843601	2	Diaph1	0.465621	0.0408618	0.363378
chr4	116708571	116715104	1	Ccdc163	0.46621	0.00229477	0.322058
chr13	37050244	36867178	2	F13a1	0.466592	0.0124809	0.134968
chr18	15760157	15452175	2	Chst9	0.467772	0.00196399	0.238974
chr17	17294443	17319585	1	Gm6712	0.467993	0.0347492	0.0822321
chr13	37345345	37419036	1	Ly86	0.468275	0.00120704	0.22623
chr18	66219333	66219264	2	Mir694	0.468365	0.00898167	0.224908
chr14	33589270	33640754	1	Ptpn20	0.46995	0.029342	0.116042
chr18	54422295	54453294	1	Redrum	0.471494	0.0137291	0.148164
chr3	108017973	108012250	2	Gstm1	0.47153	0.0372702	0.270962
chr6	145615963	145621477	1	Tuba3b	0.473984	0.035284	0.0881842
chr5	131307522	130874951	2	Galnt17	0.474323	0.00199058	0.977123
chr5	3343893	3531008	1	Cdk6	0.476402	0.0124289	0.169562
chr5	37820564	37822751	1	Msx1os	0.476892	0.0164016	0.0905998
chr9	113741473	113919697	1	Clasp2	0.478115	0.0214501	0.28648
chr1	93343645	93367618	1	Ppp1r7	0.47897	0.023259	0.146068
chr9	103761837	103482936	2	Tmem108	0.479482	0.00555404	0.782488
chr15	10714631	10568978	2	Rai14	0.480804	0.0323097	0.118196
chr1	154725920	154392519	2	Cacna1e	0.480969	0.0320539	0.791846
chr19	12209568	12210506	1	Olfr1431	0.481874	0.0200062	0.0539079
chr10	13008450	13009183	1	Sf3b5	0.483104	0.0164691	0.247164
chr5	132542343	131437682	2	Auts2	0.485005	7.83626e-06	1.87619
chr9	13297958	13709533	1	Maml2	0.485613	1.36348e-05	0.610872
chr1	88754890	88755733	1	Platr5	0.486237	0.00610247	0.241876
chr5	107289595	107106570	2	Tgfbr3	0.486715	0.0150061	0.35463
chr9	51103645	51103562	2	Mir34b	0.487148	0.0292182	0.117962
chr3	126363852	126440374	1	Arsj	0.48772	0.0114941	0.139588
chr1	40225080	40316177	1	Il1r1	0.487812	0.0123779	0.169116
chr2	120455993	120504919	1	Capn3	0.488031	0.0376919	0.09503
chr7	99238611	99219084	2	Mogat2	0.488672	0.0393301	0.138448
chr10	128298084	128296140	2	Il23a	0.48932	0.0314789	0.275556
chr3	117575227	117689508	1	Plppr5	0.489749	0.0306464	0.21245
chr1	23102253	23100473	2	4933415F23Rik	0.490619	0.0296397	0.228058
chr10	82866626	82867930	1	Eid3	0.491248	0.0474727	0.18643
chr1	175620381	175660853	1	Kmo	0.491877	0.0354687	0.120668
chr14	86245970	86283688	1	4930529K09Rik	0.492006	0.0143888	0.10016
chr12	74297474	74300468	1	Dbpht2	0.492079	0.00296638	0.209818
chr2	120563831	120506830	2	Zfp106	0.492235	0.033491	0.191238
chr8	45819297	45723325	2	Sorbs2os	0.49263	0.00449918	0.181716
chr6	92244650	92242061	2	Trh	0.493063	0.0408618	0.106268
chr7	127211608	127214287	1	Mylpf	0.493287	9.05655e-06	0.712748
chr18	35498925	35266396	2	Sil1	0.496075	0.0397918	0.533598
chr11	87108714	87089156	2	Prr11	0.497028	0.00819088	0.2115
chr2	60722603	60598292	2	Itgb6	0.497034	0.0246871	0.095454
chr2	52857868	53134202	1	Fmnl2	0.497611	0.00509979	0.406138
chr3	87174747	87078592	2	Kirrel	0.499064	0.0109668	0.158324
chr6	96113154	96657198	1	Fam19a1	0.500425	0.0132068	0.431585
chr13	93073304	93074755	1	Gm4814	0.500466	0.0416943	0.19034
chr2	79456636	79332491	2	Cerkl	0.502403	0.0131389	0.15848
chr3	89831370	89858846	1	She	0.503003	0.012314	0.12817
chr16	55283283	55225175	2	Zpld1	0.503301	0.0018201	0.07257
chr2	71055606	70964561	2	Mettl8	0.503376	0.00490464	0.164792
chr7	140492640	140493578	1	Olfr535	0.503723	0.0342157	0.178594
chr3	136326066	136053363	2	Bank1	0.50393	0.0038837	0.216124
chr8	23411502	23449632	1	Sfrp1	0.505192	0.0383417	0.0904079
chr3	5218554	5415855	1	Zfhx4	0.505361	0.0129064	0.151332
chr8	105827744	105844676	1	Tsnaxip1	0.505782	0.0013983	0.25025
chr19	41802084	41766588	2	Arhgap19	0.506718	0.0154616	0.179226
chr14	54894143	54898927	1	Pabpn1	0.506772	0.000694958	0.493312
chr9	104547286	105034544	1	Cpne4	0.507098	0.0389701	0.435342
chr13	3804318	3802893	2	Calml3	0.508076	0.0164016	0.145858
chr8	65618040	66471637	1	2025-03-01	0.508672	0.0391728	0.43092
chr7	113369339	113315644	2	Btbd10	0.509239	0.00280544	0.17856
chr8	128359073	128505476	1	Nrp1	0.509882	0.0117032	0.379937
chr4	127021301	127049398	1	Sfpq	0.510032	0.00669523	0.262288
chr2	58195531	58129139	2	Cytip	0.51134	0.0434165	0.0615881
chr14	77904239	78002656	1	Epsti1	0.513268	0.030332	0.167972
chr18	84951524	84947294	2	Timm21	0.513587	0.0238804	0.289698
chr7	25816558	25802471	2	Cyp2s1	0.51456	0.0187486	0.0620261
chr17	24527938	24508850	2	Traf7	0.515253	0.000133058	0.426932
chr6	136828843	136840554	1	BC049715	0.515474	0.00312675	0.241604
chr5	96921272	96934867	1	Gm8013	0.515738	0.0320539	0.131844
chr2	44065324	44059238	2	Arhgap15os	0.516387	0.0359111	0.105292
chr15	44428092	44437685	1	Eny2	0.517584	0.00048142	0.278618
chr9	53975301	53911460	2	Elmod1	0.519609	0.0280773	0.278974
chr8	113635586	113645192	1	Mon1b	0.51976	0.00239008	0.466176
chr10	68321142	68319065	2	4930545H06Rik	0.52081	0.00937255	0.143719
chr2	45117395	44983512	2	Zeb2	0.521705	0.000780482	0.51872
chr1	194222759	194212187	2	4930503O07Rik	0.521787	0.0417284	0.141336
chr11	58954685	58955192	1	Hist3h2a	0.521857	0.000780482	0.632664
chr6	53287303	53700364	1	Creb5	0.522316	0.0157546	0.295102
chr17	34398820	34460734	1	BC051142	0.522447	0.0145886	0.1153
chr6	83121461	83119044	2	Wbp1	0.522599	0.0484301	0.414786
chr6	126166744	126101412	2	Ntf3	0.522612	0.0117184	0.212782
chr12	84009502	84017670	1	Acot1	0.526464	0.0263491	0.161582
chr11	57011618	57330244	1	Gria1	0.530616	2.10709e-05	1.24357
chr6	34317489	34303930	2	Akr1b3	0.533068	0.0214979	0.17558
chr19	46148325	46135685	2	Pitx3	0.533488	0.0103485	0.264996
chr16	43420196	43410518	2	Gm15713	0.533862	0.00189887	0.334228
chr16	96361757	96525789	1	Igsf5	0.534459	0.011187	0.223946
chr2	146259286	146267160	1	A930019D19Rik	0.534859	0.0190465	0.196298
chr2	76406508	76600647	1	Osbpl6	0.53571	0.0293353	0.299
chr10	85386814	85660292	1	Btbd11	0.535836	0.0190465	0.221446
chr2	92915101	92956051	1	Syt13	0.535841	0.0252275	0.346558
chr9	14500482	14462581	2	Kdm4d	0.536308	0.0413887	0.117234
chr7	76229887	77124698	1	Agbl1	0.537965	9.05655e-06	0.312292
chr13	23431017	23427976	2	C230035I16Rik	0.538193	0.000757084	0.411604
chr2	72813717	72745846	2	6430710C18Rik	0.53967	0.0270299	0.133634
chr5	72868448	72755718	2	Tec	0.540126	0.0222249	0.18248
chr9	37208223	37223228	1	Tmem218	0.540276	0.024798	0.201752
chr11	34783905	34226815	2	Dock2	0.541091	0.0180088	0.24286
chr7	127573348	127583307	1	Phkg2	0.541699	0.0382313	0.17147
chr1	190170680	190121775	2	Prox1	0.542314	0.01331	0.295552
chr5	13125414	13603485	1	Sema3a	0.543733	0.0098801	0.192704
chr10	58813359	59138916	1	Sh3rf3	0.543894	0.0176845	0.574678
chr15	66670770	66850721	1	Tg	0.544325	0.000566686	0.330274
chr2	165388259	165377436	2	Zfp334	0.544801	0.0242383	0.16419
chr6	34598544	34775469	1	Cald1	0.545633	0.00429755	0.217621
chr15	44428307	44375227	2	Nudcd1	0.545777	0.000233452	0.229448
chr13	101232127	101247551	1	5930438M14Rik	0.546145	0.0102515	0.173108
chr9	24098018	24316398	1	Npsr1	0.5472	0.0365213	0.173158
chr9	98033167	97444395	2	Clstn2	0.547901	1.87638e-05	1.0147
chr1	153414233	153404186	2	E330020D12Rik	0.548361	0.0377607	0.11836
chr6	126328686	126286649	2	Gm10415	0.548956	0.00465831	0.0995942
chr14	106106198	106135862	1	Trim52	0.549335	0.00917486	0.0455959
chr11	83286726	83275112	2	Slfn14	0.552542	0.0252481	0.19063
chr16	96467606	96525789	1	Pcp4	0.552811	0.0158775	0.195464
chr2	120469367	120455698	2	4931402G19Rik	0.552895	0.0282407	0.081442
chr7	61928195	61705850	2	A230057D06Rik	0.555505	0.00149767	0.207488
chr6	135065662	135084709	1	Gprc5a	0.55728	0.0402639	0.120276
chr16	51987287	51980376	2	Gm29686	0.558013	0.0123758	0.0807681
chr17	12378609	12419384	1	Plg	0.558516	0.0476629	0.12086
chr13	9765314	9684836	2	Zmynd11	0.560624	0.0158019	0.21391
chr19	24674008	24679661	1	Tmem252	0.561849	0.0401229	0.19999
chr18	36783209	36792562	1	Hars2	0.563206	0.015854	0.24261
chr11	57518644	57482990	2	Fam114a2	0.563236	0.00121357	0.216118
chr18	57133090	57297467	1	Megf10	0.564792	0.028091	0.231402
chr3	31310319	31202854	2	Slc7a14	0.566722	0.00113052	0.365376
chr19	59458690	59465357	1	Emx2	0.567161	0.0125346	0.311642
chr7	24777204	24784656	1	Ceacam10	0.568869	0.0218453	0.0675901
chr15	97055956	96994823	2	Slc38a4	0.570444	0.0474727	0.06897
chr16	42875893	43727234	1	Zbtb20	0.571156	7.88809e-10	1.76871
chr7	131174402	131250945	1	5430419D17Rik	0.57184	0.00350909	0.0843022
chr14	22019712	23056088	1	Lrmda	0.574029	0.010369	0.569617
chr19	44407709	44394450	2	Scd1	0.574692	0.002323	0.184326
chr16	43762221	43822932	1	Drd3	0.575127	0.0189742	0.12765
chr2	93403547	93417830	1	Gm13807	0.57548	0.030391	0.176622
chr12	36314169	36318452	1	Sostdc1	0.579324	0.0153544	0.120506
chr4	144786583	144777204	2	Gm438	0.579485	0.0266931	0.031568
chr15	66500910	66379858	2	Lrrc6	0.581074	0.00175814	0.200568
chr2	58276779	58286902	1	Gm13544	0.58132	0.0272231	0.129234
chr10	122119697	122130558	1	Gm4489	0.583023	0.0488562	0.054344
chr10	43593427	43630914	1	F930017D23Rik	0.58345	0.0129214	0.077058
chr2	109890878	109900937	1	Lin7c	0.58368	0.00541846	0.198445
chr13	93790777	93790837	1	Mir5624	0.584566	0.0349557	0.519876
chr2	45111138	45114087	1	Zeb2os	0.584581	0.000105405	0.813494
chr9	89826519	89864028	1	4930524O08Rik	0.585133	0.030391	0.21463
chr5	90640625	90603076	2	Rassf6	0.585706	0.036264	0.0635922
chr15	67226769	67377094	1	1700012I11Rik	0.589673	0.00732171	0.133934
chr2	84678828	84671311	2	Tmx2	0.59276	2.10709e-05	0.419984
chr11	77216425	77460220	1	Ssh2	0.596328	0.0364184	0.339116
chr12	30373376	30174482	2	Sntg2	0.599103	0.0216929	0.232094
chr8	84893921	84886387	2	Gcdh	0.599734	0.0323097	0.187222
chr6	70844515	70905241	1	Eif2ak3	0.599738	0.00449049	0.26675
chr7	39449518	39477416	1	Zfp939	0.602078	0.018977	0.10059
chrX	17572325	17555600	2	Fundc1	0.603032	0.0434165	0.149752
chr10	45577829	45712345	1	Hace1	0.60315	0.0354926	0.133838
chr13	13437602	13512275	1	Nid1	0.603181	0.0140407	0.169526
chr3	89411869	89401896	2	Flad1	0.60343	0.00936053	0.296376
chr15	88314874	88372651	1	B230214G05Rik	0.603625	0.0260696	0.110794
chr2	71118054	71142926	1	Cybrd1	0.604551	0.0270299	0.160448
chr1	133726645	133726558	2	Mir6903	0.605485	0.00196399	0.284436
chr7	16452779	16455490	1	Tmem160	0.607075	0.0136142	0.346252
chr11	87113004	87113089	1	Mir301	0.607499	0.00317065	0.668522
chr9	112227456	112228242	1	2310075C17Rik	0.609225	0.00272609	0.50095
chr1	12425986	12426106	1	Mir6341	0.609343	0.00155855	0.123668
chr2	119618298	119650160	1	Nusap1	0.609521	0.0493208	0.0915819
chr11	87109261	87124635	1	Ska2	0.609846	0.00509979	0.29589
chr4	52438964	52430284	2	Smc2os	0.610428	0.00941553	0.136234
chrX	144688180	144377327	2	Trpc5	0.614188	0.0252481	0.129426
chr12	45074483	44852486	2	Stxbp6	0.616438	7.83626e-06	0.475696
chr8	38252202	38252133	2	Mir383	0.616739	0.00862848	0.109364
chr12	105563172	105593071	1	Bdkrb2	0.618312	0.0241205	0.150972
chr13	93144724	93040713	2	Cmya5	0.618802	0.0401229	0.272332
chr17	30576287	30215524	2	Btbd9	0.618813	0.000439562	1.19554
chr15	37425554	37440644	1	4930447A16Rik	0.619254	0.0131784	0.227308
chrX	7445143	7411817	2	2010204K13Rik	0.619432	0.00863407	0.1297
chr5	88887260	89239656	1	Slc4a4	0.619902	0.00654084	0.634186
chr19	28680077	28258851	2	Glis3	0.621927	8.13307e-05	0.92315
chr2	65239403	65088339	2	Cobll1	0.626694	0.00263942	0.215968
chr5	104435111	104441053	1	Spp1	0.627714	0.0387481	0.140534
chr1	164935510	164931648	2	Xcl1	0.628965	0.0257395	0.368154
chr9	53301670	53381158	1	Exph5	0.629397	0.0492885	0.081202
chr17	24533747	24529054	2	Rab26	0.629673	0.000377209	0.57136
chr9	8246786	8246881	1	Mir1899	0.629762	0.0145267	0.144746
chr7	46180033	46104523	2	Abcc8	0.63159	0.00272609	0.325784
chr17	43158291	43146041	2	E130008D07Rik	0.632036	0.0473965	0.15719
chr7	132859225	132885114	1	Abraxas2	0.63569	0.0236363	0.138316
chr2	78051177	78194430	1	4930440I19Rik	0.636079	0.0111656	0.16408
chr8	85381041	85324929	2	Mylk3	0.636601	0.00440199	0.159544
chr9	114844152	114789345	2	Cmtm8	0.639003	0.0377037	0.145394
chr13	23746734	23747223	1	Hist1h2bb	0.64301	0.0238804	0.330112
chr2	79255426	79333114	1	Itga4	0.643566	0.0101509	0.141654
chr17	83631895	83585957	2	Kcng3	0.643964	0.0144178	0.22168
chr2	12924041	13003454	1	Pter	0.644139	0.000378447	0.10695
chr1	128328318	128284756	2	Lct	0.644822	0.0226114	0.222968
chr1	138876950	138876274	2	1700019P21Rik	0.645208	0.0450509	0.131072
chr2	84678402	84688215	1	Med19	0.645464	1.6944e-05	0.372558
chr8	15046078	15041446	2	BB014433	0.646384	0.0252481	0.167494
chr9	98003420	98012175	1	4921534H16Rik	0.646955	0.0152238	0.153552
chrX	57393036	57383348	2	Rbmx	0.647313	0.0339074	0.0950879
chr14	32159887	32179855	1	Ncoa4	0.647638	0.00791231	0.13326
chr18	37264998	37267454	1	Pcdhb1	0.64917	0.00937255	0.115534
chr19	17372844	17326141	2	Gcnt1	0.650656	0.0152139	0.0874359
chr7	69496094	69499689	1	4930402F11Rik	0.651594	0.0309166	0.135868
chr9	103557090	103565891	1	4932413F04Rik	0.652853	0.000583899	0.469486
chr10	49788754	49099463	2	Grik2	0.654051	0.0462576	0.644108
chr7	126396737	126382854	2	Nfatc2ip	0.654703	2.10709e-05	0.33523
chr7	29773294	29773376	1	Mir1964	0.65494	0.0363837	0.352596
chr2	43748824	44395953	1	Arhgap15	0.65597	0.000253986	0.564072
chrX	8206525	8193846	2	Porcn	0.656186	0.0050746	0.218838
chr15	11964343	11970083	1	1700047G03Rik	0.660856	0.0312702	0.0888299
chr12	71015823	70991615	2	3110056K07Rik	0.661063	2.94551e-05	0.34619
chr3	58163807	58141707	2	1700007F19Rik	0.662328	0.0125166	0.163918
chr19	43986520	43956307	2	Cpn1	0.663322	0.0011404	0.149006
chr9	108428482	108403621	2	Ccdc36	0.665625	0.0429659	0.147482
chr15	96079553	96051616	2	D030018L15Rik	0.668903	0.0372985	0.104912
chr6	117168535	117181368	1	Cxcl12	0.671065	0.000694958	0.265038
chrX	69360331	69868037	1	Aff2	0.671532	0.00591598	0.145726
chr19	16435667	16610818	1	Gna14	0.672097	0.00494852	0.20922
chr2	58357758	58267453	2	Acvr1c	0.673269	0.00791231	0.18521
chr9	55283625	55220222	2	Nrg4	0.677568	0.00113052	0.127174
chr14	88471396	88464747	2	Pcdh20	0.677952	0.00165155	0.214256
chr12	34984761	34986436	1	Prps1l1	0.678998	0.0401229	0.120062
chr3	18054325	18057514	1	Bhlhe22	0.679364	0.0249197	0.230148
chr1	47467125	47467021	2	Mir6350	0.680105	0.0365498	0.0998179
chr13	23574381	23576266	1	Hist1h2ad	0.680902	0.00763233	0.486976
chr6	145387625	145392224	1	1700073E17Rik	0.681289	0.00429755	0.446682
chr7	61837402	61837311	2	Mir344c	0.681333	0.0468946	0.273604
chr6	78468874	78466268	2	Reg3g	0.682473	0.0122811	0.11294
chr9	120092133	120094906	1	Ccr8	0.683779	0.00189887	0.15903
chr13	23571220	23570663	2	Hist1h2ae	0.686784	0.00640457	0.569616
chr10	106602480	106555195	2	4930532I03Rik	0.688273	0.00834299	0.265106
chr19	23448322	23302609	2	Mamdc2	0.689248	0.00155344	0.241816
chr16	12811390	12848653	1	1700003L19Rik	0.691852	0.0102309	0.188118
chrX	8193512	8185329	2	Ebp	0.692044	0.0193829	0.180468
chr2	84425266	84330626	2	Calcrl	0.693305	0.0434165	0.11332
chr18	81992080	81992010	2	Mir5127	0.693828	0.0117184	0.262904
chr10	116674591	116679303	1	Gm26579	0.695392	0.0242564	0.136524
chr12	79208913	79222664	1	Rdh12	0.696329	0.00266551	0.0624942
chr16	43640655	43640737	1	Mir568	0.700696	4.4033e-05	0.776524
chr6	4505618	4541543	1	Col1a2	0.701146	0.00155344	0.0866901
chr13	23752380	23752840	1	Hist1h3b	0.702986	0.0337646	0.387186
chr13	88821472	89323225	1	Edil3	0.70365	0.0376058	0.443323
chr13	105443693	105448133	1	Htr1a	0.703916	0.010364	0.211328
chr17	30396180	30394825	2	Gm6402	0.706871	0.004182	0.45085
chr3	137552622	137550045	2	Gm4861	0.708154	0.00104007	0.37007
chr14	119749227	119751564	1	1700006F04Rik	0.710844	0.0311493	0.1614
chr2	147710693	147717632	1	A530006G24Rik	0.710975	0.000980352	0.193534
chr15	10600293	10611651	1	Gm10389	0.712364	0.0110042	0.163076
chr2	152540041	152538714	2	Defb29	0.713281	0.0113047	0.191026
chr7	140690907	140691842	1	Olfr45	0.713746	0.0335505	0.169158
chr1	144177372	144138667	2	Rgs13	0.713809	0.00669707	0.148708
chr15	32177289	32178294	1	Tas2r119	0.714658	0.00681699	0.257266
chr18	62741387	62607540	2	Spink13	0.718833	0.0484666	0.148034
chr8	64205993	64014770	2	Tll1	0.721995	0.00862848	0.127688
chr13	53648585	53650081	1	4930555G21Rik	0.726615	0.0035637	0.202548
chr19	38524197	38785105	1	Plce1	0.728113	0.0111672	0.299818
chr11	34314822	34422640	1	Fam196b	0.734503	0.00738174	0.136016
chr8	45165145	45160494	2	Gm6329	0.735872	0.0491697	0.097282
chr16	36041190	36042974	1	Wdr5b	0.737014	0.00370179	0.343822
chr9	49250531	49280594	1	Gm4894	0.741576	0.0186208	0.112852
chr3	137341078	137431069	1	Emcn	0.74586	2.55902e-05	0.25992
chr13	23751088	23751592	1	Hist1h2ab	0.747012	0.00968404	0.444415
chr9	112234277	112348925	1	2900079G21Rik	0.749948	0.00520127	0.248962
chr14	77874917	77826217	2	Dnajc15	0.752657	0.0407498	0.183616
chr6	129507165	129485247	2	Olr1	0.753612	0.0327723	0.053414
chr1	155742027	155701692	2	Lhx4	0.756637	0.0210336	0.150884
chr2	57998155	58039228	1	Galnt5	0.756752	0.000771197	0.189276
chr12	26834873	26820097	2	4933409F18Rik	0.757287	0.0446063	0.139328
chr13	21716143	21715713	2	Hist1h2bl	0.758158	0.00196399	0.472942
chr15	101193869	101193931	1	Mir6962	0.761296	0.0198139	0.317558
chrX	162159441	161836430	2	Nhs	0.764765	0.0125583	0.184376
chr15	40527277	40511322	2	Gm16294	0.765108	0.00331127	0.079996
chr8	66688094	66679965	2	Npy5r	0.765733	0.0100719	0.102258
chr7	131322292	131308554	2	Cuzd1	0.766491	0.0417284	0.066206
chr7	120173858	120183716	1	Anks4b	0.767441	0.0345498	0.12184
chr2	153161301	153210463	1	Tm9sf4	0.77913	0.000780482	0.241768
chr11	83223576	83226584	1	AI662270	0.783782	0.0227968	0.0816561
chr7	100285520	100319699	1	P4ha3	0.788405	0.0269966	0.204372
chr16	77599657	77599750	1	Mirlet7c-1	0.790135	0.0119963	0.35238
chrX	57391509	57391448	2	Snord61	0.790175	0.0446063	0.178812
chr13	97747411	97733498	2	5330416C01Rik	0.790677	7.70482e-05	0.401894
chr13	21722044	21722526	1	Hist1h2bm	0.794232	0.000982618	0.47363
chr17	24528251	24528744	1	Rab26os	0.799758	3.45895e-08	1.10932
chr2	119618505	119609532	2	Oip5	0.805032	0.00819088	0.17517
chr19	60468304	60466733	2	Prlhr	0.806296	0.0198879	0.292718
chr2	84827021	84830213	1	Timm10	0.81833	0.0115604	0.389352
chr4	124937048	124944661	1	9930104L06Rik	0.820057	0.00145885	0.240174
chr16	58670208	58680391	1	Cpox	0.821381	0.0492289	0.196986
chr14	71856709	71920438	1	4930434J06Rik	0.822569	0.0291454	0.147794
chr11	56040987	56024990	2	Nmur2	0.827022	0.0468788	0.183588
chr16	76122613	76156086	1	4930578N18Rik	0.830614	0.00656003	0.0904021
chr14	61258490	61219115	2	Sgcg	0.83423	0.0242223	0.139238
chrX	157415286	157162075	2	Phex	0.845652	0.00014794	0.188496
chr7	119459272	119442544	2	Gp2	0.845775	0.00331127	0.0785399
chr1	53061640	53068079	1	Mstn	0.848832	0.025546	0.171024
chr2	163492318	163502612	1	R3hdml	0.850806	0.0106321	0.0787502
chr9	106096691	105990318	2	Col6a4	0.851075	0.00437972	0.21952
chr13	23684199	23692480	1	Hist1h2bc	0.853629	0.00263942	0.346964
chr14	26221904	26235742	1	Cphx3	0.856974	0.0448411	0.022906
chr1	74194631	74191785	2	Cxcr1	0.861935	0.0209252	0.365782
chr19	20390671	20373434	2	Anxa1	0.867079	0.0186208	0.056412
chr11	23519942	23516203	2	1700093K21Rik	0.867383	0.0346596	0.1138
chr6	55174990	55170627	2	Inmt	0.88246	0.0113149	0.212748
chr2	58163974	58177063	1	Gm13546	0.885647	0.0388891	0.08807
chr1	173905631	173747293	2	Ifi204	0.887539	0.00610247	0.086032
chr13	23544052	23544954	1	Hist1h3f	0.88815	0.010879	0.352612
chr17	33358878	33333728	2	Zfp81	0.888807	0.00427209	0.126384
chr11	55312257	55250610	2	Fat2	0.893257	0.0115604	0.16804
chr14	78089007	78081024	2	Fam216b	0.898142	0.0154616	0.195492
chr17	34264832	34316674	1	H2-Eb1	0.900258	0.00968404	0.228998
chr19	41077113	41063420	2	Opalin	0.900458	0.0131818	0.189046
chr9	53850251	53853849	1	Sln	0.904564	0.00272609	0.42871
chr13	47910435	47934301	1	G630093K05Rik	0.906295	0.00682828	0.136318
chr6	53221164	53226599	1	Gm4872	0.908366	0.034567	0.12964
chr16	77598936	77599000	1	Mir99a	0.909049	0.0323278	0.318126
chr5	136375803	136375716	2	Mir721	0.923146	0.00249111	0.348734
chr16	43664184	43648861	2	Tigit	0.925351	0.000908936	0.122834
chr4	88634186	88627320	2	C87499	0.929141	8.82176e-05	0.232256
chr10	40570362	40604132	1	Slc22a16	0.937111	0.00097592	0.267574
chr4	88644459	88643641	2	Ifna13	0.938932	6.09128e-05	0.354402
chr2	107059651	107055986	2	Fshb	0.957653	0.00712308	0.185258
chr3	57692537	57667422	2	Ankub1	0.963213	0.00586898	0.194336
chr3	81975728	81958412	2	Tdo2	0.968021	0.00019212	0.176644
chr1	76509560	76509643	1	Mir6343	0.968582	7.57581e-06	0.683238
chr11	99581016	99579977	2	Krtap1-5	0.977188	0.0204947	0.193624
chr9	74110334	74283203	1	Wdr72	0.981487	0.0371085	0.217438
chr13	23543444	23542923	2	Hist1h2bh	0.990767	0.00241987	0.432025
chr3	83026153	83033627	1	Fga	0.997683	0.0157425	0.12733
chr2	85414877	85413933	2	Olfr993	0.999001	0.0154616	0.161662
chr3	95588934	95619247	1	Golph3l	1.00288	9.12551e-07	0.28147
chr4	103382500	103492188	1	Gm12718	1.01769	0.00331127	0.217456
chr13	23683959	23683473	2	Hist1h2ac	1.02276	9.10226e-05	0.696348
chrX	8843994	8849607	1	Gm6592	1.0263	0.00719191	0.0739341
chr18	34751533	34732993	2	Cdc25c	1.03207	0.0117471	0.20839
chr18	52615915	52639830	1	Zfp474	1.04856	0.00331127	0.115636
chr7	61877864	61877770	2	Mir344	1.06169	0.00509979	0.498348
chr11	76902159	76916586	1	Tmigd1	1.08563	0.0011404	0.301986
chr2	85430827	85429883	2	Olfr994	1.11269	0.00843842	0.204166
chr5	89527429	89583740	1	Npffr2	1.14151	0.0339301	0.130176
chr8	104734003	104741634	1	Ces2a	1.16875	0.00561326	0.168028
chr14	51203695	51204156	1	Ear14	1.17822	0.0160338	0.245084
chr12	78691535	78734519	1	Fam71d	1.19848	0.00191886	0.112404
chr3	95559677	95587860	1	Hormad1	1.23609	3.74855e-09	0.284532
chr17	34287771	34282751	2	H2-Aa	1.24898	0.00308812	0.250752
chr7	140704253	140705191	1	Olfr541	1.2778	0.0158358	0.25916
chr7	86364335	86363376	2	Olfr305	1.2907	0.0102515	0.137524
chr10	33083483	33476709	1	Trdn	1.29405	0.0327941	0.28982
chr8	104831644	104838652	1	Ces2b	1.29984	0.00649738	0.104236
chr9	92192936	92209698	1	Plscr5	1.32394	0.023259	0.111006
chr9	118429839	118437048	1	4933432G23Rik	1.33591	0.0278744	0.131576
chr7	61726328	61726249	2	Mir344d-3	1.33802	0.0333023	0.153706
chr17	34325675	34341410	1	H2-Eb2	1.47987	0.00331127	0.152898
chr8	33517324	33585585	1	Tex15	1.58851	0.0488562	0.208944
chr7	38379383	38443215	1	Gm28453	1.65616	0.0494883	0.029974
chr6	43167060	43167992	1	Olfr437	1.71904	0.0277669	0.108016
chr6	43153307	43154239	1	Olfr237-ps1	1.74368	0.0173727	0.076386
chr16	59362216	59361316	2	Olfr209	1.76271	0.00681937	0.078454
chr9	36582635	36581278	2	Gm17689	2.07099	0.0405026	0.016124
chr1	130800902	130814740	1	Fcamr	2.08319	0.0249197	0.172988
chr2	85849420	85850498	1	Olfr1020	2.35568	0.0388891	0.0479379
chr7	102578469	102579506	1	Olfr550	2.58431	0.0296863	0.040468
Table S4 Down-regulated DAGs in snATAC
821genes
seqnames	start	end	strand	name	Log2FC	FDR	MeanDiff
chr1	86359455	86344719	2	Ncl	-0.833328	4.51e-06	-0.350522
chr5	110771033	110779260	1	Gm15559	-0.781952	7.84e-06	-0.602368
chr11	119040913	119038436	2	Cbx8	-0.834483	7.93e-06	-0.895736
chr2	3284212	3328877	1	Nmt2	-0.562196	9.06e-06	-0.184706
chr5	140705011	140719379	1	Brat1	-0.905066	1.69e-05	-0.61311
chr1	86359574	86367964	1	C130036L24Rik	-0.871131	1.7e-05	-0.372914
chr1	86356327	86356260	2	Snord82	-0.828239	1.97e-05	-0.737282
chr11	20201602	20226856	1	Rab1a	-0.775619	2.11e-05	-0.335204
chr13	48538272	48538179	2	Mirlet7a-1	-0.531384	2.11e-05	-0.412322
chr15	102073773	102097173	1	Eif4b	-0.671273	2.13e-05	-0.218368
chr8	70234422	70220192	2	Armc6	-0.455766	3.57e-05	-0.11592
chr11	116843515	116850360	1	Mettl23	-0.923798	4.01e-05	-0.336186
chr1	75317637	75307940	2	Dnpep	-0.377222	4.17e-05	-0.323572
chr17	35979825	35972539	2	Prr3	-0.687942	4.28e-05	-0.324547
chr7	28437447	28446895	1	Gmfg	-0.530544	4.28e-05	-0.294224
chr4	33248787	33245423	2	Pnrc1	-0.45078	4.28e-05	-0.318518
chr4	3938888	3951382	1	Chchd7	-0.719363	4.56e-05	-0.231864
chr11	120824547	120805958	2	Fasn	-0.756294	5.14e-05	-0.245526
chr5	24447846	24445463	2	Tmub1	-0.898605	5.48e-05	-0.567967
chr11	116843449	116837432	2	Jmjd6	-0.899509	5.62e-05	-0.342254
chr5	110770717	110664373	2	Ep400	-0.51437	6.33e-05	-0.302198
chr13	54693960	54679399	2	Rnf44	-0.491068	6.75e-05	-0.369226
chr3	40846999	40875609	1	Gm2011	-0.734627	7.16e-05	-0.11186
chr3	138437200	138455499	1	Adh5	-0.615141	7.44e-05	-0.155266
chr5	140702378	140663505	2	Iqce	-0.578865	8.13e-05	-0.435734
chr7	141328130	141337155	1	Tmem80	-0.673546	9.52e-05	-0.274122
chr2	30981941	30972833	2	BC005624	-0.666849	0.000101382	-0.316392
chr11	23498039	23487882	2	Ahsa2	-0.630865	0.000105405	-0.212294
chr3	142882495	142894644	1	9530052C20Rik	-1.22673	0.000110922	-0.218386
chr7	28436191	28399522	2	Samd4b	-0.322307	0.000118308	-0.159396
chr2	76650273	76658554	1	Pjvk	-0.746194	0.000137792	-0.26037
chr10	79704358	79711979	1	Bsg	-0.654149	0.00014794	-0.358476
chr7	97325964	97309380	2	Usp35	-1.27124	0.0001494	-0.178328
chr19	29806009	29714402	2	9930021J03Rik	-0.580973	0.0001494	-0.139816
chr7	45716148	45720835	1	Rpl18	-0.476307	0.000153263	-0.33925
chr10	81328703	81335174	1	Tbxa2r	-2.17082	0.000163434	-0.441946
chr9	21291209	21288463	2	Cdkn2d	-0.544792	0.00024124	-0.567798
chr4	55350042	55392237	1	Rad23b	-0.578395	0.000280033	-0.167234
chr17	48410000	48417270	1	Oard1	-0.526174	0.000286539	-0.4545
chr2	30982279	31022655	1	Usp20	-0.599854	0.000304225	-0.255382
chr13	100651343	100656060	1	Taf9	-1.38898	0.000409747	-0.161904
chr1	74506060	74530842	1	Cnot9	-0.708064	0.000511313	-0.180622
chr3	40846854	40818172	2	Mfsd8	-0.589801	0.000566686	-0.0920939
chr2	76647994	76629937	2	Prkra	-0.710456	0.000572058	-0.202578
chr14	18239106	18204056	2	Nr1d2	-0.565207	0.00058451	-0.216998
chr8	70234226	70264294	1	Sugp2	-0.709143	0.000589062	-0.249404
chr7	38107490	38097984	2	Ccne1	-0.638525	0.000589062	-0.385252
chr17	34850391	34856372	1	Nelfe	-1.16956	0.000624302	-0.318162
chr10	91083039	91102613	1	Ikbip	-0.859315	0.000627599	-0.14387
chr8	70608872	70597490	2	Ssbp4	-0.819571	0.000630575	-0.373225
chr17	34850204	34839226	2	Skiv2l	-1.10613	0.000643262	-0.293424
chr1	93803965	93822101	1	Ing5	-0.55541	0.000672547	-0.210264
chr3	103020546	103058186	1	Csde1	-0.653379	0.000684058	-0.18842
chr17	34845167	34845101	2	Mir6970	-1.3112	0.000712055	-0.473738
chr7	141455188	141460743	1	Pnpla2	-1.06365	0.000712055	-0.382358
chr5	115158176	115142981	2	Mlec	-0.575343	0.000750076	-0.36872
chr7	141461094	141466602	1	Cracr2b	-0.881775	0.000780482	-0.36969
chr3	139075201	138925897	2	Rap1gds1	-0.616983	0.000780482	-0.200764
chr6	50572398	50572508	1	Mir6371	-0.649791	0.000782156	-0.265302
chr13	17695413	17699105	1	Mplkip	-0.623276	0.000789446	-0.354696
chr3	135438665	135436220	2	4930539J05Rik	-0.411476	0.000789655	-0.322622
chr5	120613130	120628592	1	Ddx54	-0.576662	0.000821445	-0.467832
chr4	40722468	40734965	1	Dnaja1	-0.573733	0.000857272	-0.143146
chr14	61556886	61531851	2	Spryd7	-0.635462	0.000866887	-0.162008
chr9	20879710	20873809	2	Angptl6	-0.471619	0.000974766	-0.239488
chr7	45718002	45709463	2	Sphk2	-0.45919	0.000980352	-0.325494
chr10	63023849	63014664	2	Hnrnph3	-0.502953	0.000991682	-0.171226
chr5	120612589	120609058	2	Rita1	-0.576401	0.0010122	-0.68136
chr1	66700831	66719805	1	Rpe	-1.43613	0.0010337	-0.178698
chr13	17747473	17747593	1	Mir466i	-0.634039	0.00113052	-0.208646
chr10	115384959	115432771	1	Zfc3h1	-0.560838	0.00113052	-0.158996
chr4	3938405	3901158	2	Plag1	-0.551632	0.0011404	-0.144482
chr7	109519195	109522369	1	Rpl27a	-0.757039	0.00116564	-0.257646
chr17	35979955	35989462	1	Gnl1	-0.710085	0.00118086	-0.227354
chr7	127876823	127865359	2	Zfp668	-0.851797	0.00118196	-0.296854
chr18	36281162	36288245	1	Pura	-0.437918	0.00120478	-0.218128
chr11	93886106	93946984	1	Mbtd1	-0.578642	0.00120704	-0.150882
chr10	80167841	80171653	1	Cirbp	-0.272988	0.00120704	-0.298017
chr8	71371298	71373689	1	Ocel1	-0.329875	0.00120841	-0.245404
chr6	83794270	83793352	2	Gm7443	-1.11851	0.00121357	-0.509751
chr12	36157124	36197291	1	Ankmy2	-0.792536	0.00121357	-0.177392
chr13	17805097	17715962	2	Cdk13	-0.674487	0.0012513	-0.184318
chr4	40722841	40720154	2	Gm6297	-0.556647	0.0012513	-0.200142
chr15	75909735	75914535	1	Tigd5	-0.819339	0.00126985	-0.399334
chr14	69732784	69767113	1	4930480K23Rik	-0.794136	0.00130901	-0.146504
chr7	109520132	109520251	1	Snora3	-0.72702	0.00135195	-0.33442
chr8	11555762	11563251	1	Ing1	-0.406401	0.00141278	-0.523656
chr1	150392838	150449935	1	Tpr	-0.664725	0.00148151	-0.174312
chr6	50566474	50562563	2	Cycs	-0.618714	0.0015332	-0.200654
chr16	20672727	20692883	1	Eif4g1	-0.377443	0.00167828	-0.138556
chr17	48409820	48386885	2	Nfya	-0.565921	0.00169623	-0.360988
chr1	165461208	165481214	1	Mpc2	-0.414181	0.0017031	-0.225454
chr16	3884619	3904781	1	Naa60	-1.0289	0.00173798	-0.243268
chr13	74350317	74365783	1	Ccdc127	-0.88498	0.0018201	-0.112596
chr8	72492614	72477995	2	Slc35e1	-0.642065	0.0018201	-0.247518
chr10	80148272	80158368	1	Midn	-0.36993	0.0018201	-0.450648
chr10	80676293	80665318	2	Mknk2	-0.4974	0.00188655	-0.33826
chr3	36613389	36573143	2	Bbs7	-0.623831	0.00190787	-0.130334
chr7	127876796	127885996	1	Zfp646	-0.802788	0.00191885	-0.273298
chr17	3084183	3064318	2	Pisd-ps2	-1.18796	0.00199058	-0.089008
chr2	130274412	130279313	1	Nop56	-0.25294	0.00199058	-0.116162
chr6	83795057	83802556	1	Nagk	-0.955155	0.00204246	-0.297406
chr11	82890624	82871960	2	Rad51d	-0.219033	0.00210053	-0.0449559
chr8	4238740	4247897	1	Map2k7	-0.663509	0.00210905	-0.20629
chr8	70776862	70777606	1	2010320M18Rik	-0.818936	0.00214205	-0.66042
chr3	90509498	90498539	2	Chtop	-0.787843	0.00214205	-0.200862
chr7	90475995	90468833	2	Tmem126b	-0.579193	0.00214205	-0.2129
chr1	143777051	143750790	2	Trove2	-0.647563	0.00215342	-0.10616
chr10	4388108	4367074	2	Zbtb2	-0.571387	0.00217297	-0.195112
chr10	81384428	81391553	1	Dohh	-0.398695	0.00217297	-0.336184
chr4	40722917	40722995	1	Mir207	-0.64017	0.00217846	-0.261602
chr14	61682373	61602836	2	Dleu2	-0.580135	0.00223952	-0.205384
chr3	135438297	135467178	1	Ube2d3	-0.278254	0.00225415	-0.104426
chr10	127041394	127032905	2	Eef1akmt3	-1.08687	0.00230905	-0.205096
chr15	98567324	98570864	1	9330020H09Rik	-0.724167	0.00230905	-0.313232
chr5	24445235	24438440	2	Fastk	-0.656956	0.00230905	-0.286434
chr13	100651343	100666415	1	Ak6	-1.07318	0.00231543	-0.110212
chr2	130275515	130275573	1	Snord110	-0.369933	0.002323	-0.20148
chr4	19709004	19608296	2	Wwp1	-0.561859	0.0024142	-0.0999157
chr8	70776712	70768181	2	Pik3r2	-0.814765	0.00241987	-0.501458
chr7	24482023	24504533	1	Cadm4	-0.817997	0.00245073	-0.232812
chr2	130278026	130278088	1	Snord57	-0.53638	0.00248364	-0.311952
chr10	62651198	62616023	2	Ddx50	-0.537593	0.00249111	-0.14094
chr4	141623834	141618824	2	Slc25a34	-1.41437	0.00255666	-0.232004
chr10	13193137	13178637	2	Ltv1	-0.799118	0.00255666	-0.0956778
chr1	165236958	165212286	2	Tiprl	-0.419316	0.00261923	-0.116562
chr11	53770014	53778374	1	Irf1	-1.18882	0.00266551	-0.228542
chr13	112987802	112990778	1	Ccno	-0.969384	0.00266551	-0.211838
chr10	20312469	20344613	1	Bclaf1	-0.367311	0.00272609	-0.121392
chr19	29325318	29321354	2	Insl6	-0.844971	0.00280544	-0.045928
chr12	101958243	101918901	2	Atxn3	-0.479415	0.00280544	-0.101508
chr7	126503302	126491708	2	Atxn2l	-0.295075	0.00280544	-0.151636
chr10	81378370	81366879	2	Fzr1	-0.462589	0.00286546	-0.33465
chr14	75844964	75842918	2	Gm4285	-0.584655	0.00290259	-0.269286
chr12	108836973	108837068	1	Mir345	-0.47178	0.00290259	-0.306201
chr16	15637400	15623897	2	Mcm4	-0.629652	0.00292039	-0.162748
chr17	46680453	46683126	1	Mea1	-0.366245	0.00294336	-0.231934
chr2	121140698	121137292	2	Lcmt2	-0.900612	0.00296638	-0.222786
chr1	92910689	92908380	2	5033417F24Rik	-0.667193	0.00299631	-0.336102
chr15	76723845	76721465	2	C030006K11Rik	-0.535914	0.00299631	-0.377842
chr8	84901928	84905295	1	Klf1	-0.62831	0.00307476	-0.122298
chr6	113077244	113067428	2	Gt(ROSA)26Sor	-0.489857	0.00307476	-0.198844
chr15	75909556	75894796	2	Eef1d	-0.589872	0.00308812	-0.320284
chr11	116131128	116124282	2	Trim65	-1.17812	0.00317465	-0.421396
chr17	47694736	47688474	2	Prickle4	-0.495151	0.00324679	-0.298628
chr10	61680290	61674527	2	1700022H01Rik	-0.680457	0.00325487	-0.200458
chr19	6914286	6914196	2	Mir6990	-0.634701	0.00326843	-0.363674
chr4	45408766	45395923	2	Slc25a51	-0.72698	0.00328029	-0.236694
chr18	12972252	12992948	1	Impact	-0.438847	0.00329169	-0.194434
chr11	22990593	23003336	1	Cct4	-0.58375	0.00331127	-0.142904
chr14	21847578	21856926	1	A430057M04Rik	-0.34111	0.00331127	-0.110314
chr1	93478993	93509733	1	2025-09-02	-0.450002	0.00338094	-0.167798
chr14	20734562	20723730	2	Ndst2	-0.300808	0.00338094	-0.07499
chr5	29569242	29676077	1	Ube3c	-0.643332	0.00343834	-0.17583
chr11	4160293	4141123	2	Ccdc157	-0.899884	0.00343962	-0.228474
chr13	24831659	24842153	1	Tdp2	-0.671274	0.00352567	-0.106958
chr7	44538178	44538106	2	Mir7053	-0.49388	0.00352825	-0.205384
chr4	135963730	135968178	1	Gale	-0.484925	0.00352825	-0.250688
chr17	46650338	46664364	1	Cul7	-0.74556	0.00365728	-0.242236
chr10	127060184	127056050	2	2025-03-09	-0.449082	0.00365728	-0.399132
chr3	142882004	142790902	2	Pkn2	-0.596796	0.00370179	-0.10219
chr5	77310086	77294169	2	Noa1	-0.548122	0.00370179	-0.12909
chr15	76722173	76715276	2	Lrrc24	-0.509615	0.00370179	-0.391086
chr16	20717826	20722265	1	Polr2h	-0.411463	0.0037089	-0.248974
chr5	118245227	118263114	1	2410131K14Rik	-0.542881	0.00371977	-0.298646
chr11	116138868	116131817	2	Mrpl38	-0.763241	0.00375548	-0.341176
chr3	137864487	137866922	1	H2afz	-0.606563	0.00375584	-0.412518
chr11	59208361	59210736	1	2310033P09Rik	-0.723926	0.0038351	-0.30411
chr1	180813605	180802560	2	H3f3a	-0.368426	0.00397614	-0.172521
chr10	63024512	63058812	1	Pbld2	-0.398174	0.00397947	-0.10171
chr8	70697739	70700616	1	Jund	-0.833662	0.00399384	-0.774807
chr1	91413222	91411483	2	Hes6	-0.736367	0.00400238	-0.2221
chr9	110798185	110803744	1	Prss42	-1.0541	0.00409956	-0.104924
chr17	56757530	56751325	2	Nrtn	-0.675375	0.00416557	-0.236966
chr5	4104697	4080674	2	Cyp51	-0.583143	0.00437972	-0.116134
chr11	69666170	69664213	2	Cd68	-0.415962	0.00441446	-0.306799
chr2	39005131	39001581	2	Rpl35	-0.846282	0.00441948	-0.469972
chr6	30169551	30169446	2	Mir96	-3.65969	0.00448605	-0.207178
chr4	141618633	141614233	2	Tmem82	-1.29216	0.00448605	-0.209712
chr5	33721724	33737068	1	Fgfr3	-0.719552	0.00448605	-0.248792
chr5	134688590	134656039	2	Limk1	-0.54373	0.00448605	-0.168932
chr7	141338783	141297176	2	Deaf1	-0.355454	0.00448605	-0.134474
chr17	46680930	46674550	2	Klhdc3	-0.299432	0.00461374	-0.153646
chr1	93478917	93405940	2	Hdlbp	-0.4427	0.00466009	-0.179154
chr12	111417430	111431680	1	Exoc3l4	-1.24443	0.00469704	-0.245818
chr12	69296681	69310687	1	Klhdc2	-1.1048	0.00469704	-0.192706
chr15	76091626	76085594	2	Nrbp2	-0.797956	0.00469704	-0.209628
chr17	47695207	47704286	1	Frs3	-0.510772	0.00473423	-0.18731
chr12	116405161	116401947	2	D430020J02Rik	-0.75512	0.00490122	-0.24714
chr5	123907275	123928832	1	Denr	-0.442714	0.00493225	-0.123014
chr4	123105161	123132097	1	Bmp8b	-0.967413	0.00494852	-0.130164
chr11	4160354	4182541	1	Sf3a1	-0.578527	0.00494852	-0.159852
chr15	76660208	76643395	2	Cyhr1	-0.407886	0.00494852	-0.225374
chr6	85451970	85446785	2	Pradc1	-0.536095	0.00501873	-0.296936
chr18	61726390	61728254	1	1500015A07Rik	-1.03005	0.0050429	-0.12611
chr8	121590468	121598047	1	Map1lc3b	-0.725139	0.00508608	-0.366705
chr9	59481741	59477745	2	Gm20199	-0.586397	0.00513915	-0.183154
chr7	80294451	80316259	1	Prc1	-0.591214	0.0051859	-0.145952
chr3	58576658	58593544	1	Selenot	-1.04153	0.00520307	-0.12808
chr4	139530548	139620382	1	Iffo2	-0.266949	0.00522054	-0.18012
chr4	153975561	154007225	1	Cep104	-0.577635	0.00531516	-0.131804
chr8	126593436	126588296	2	Irf2bp2	-0.221939	0.00535625	-0.377067
chr7	81529916	81529988	1	Mir1839	-0.501282	0.00546896	-0.0868816
chr2	120027483	120034670	1	Jmjd7	-0.971413	0.00566346	-0.185098
chr3	40745613	40790365	1	Hspa4l	-0.694774	0.00566346	-0.084406
chrX	94367110	94417093	1	Apoo	-0.642665	0.00566346	-0.11635
chr10	115384435	115369966	2	Thap2	-0.453988	0.00572759	-0.1587
chrX	155338460	155323918	2	Prdx4	-0.890814	0.00578704	-0.0791779
chr5	118245025	118190736	2	Rnft2	-0.498928	0.00586898	-0.228246
chr7	44548815	44532744	2	Pold1	-0.415125	0.00590151	-0.185658
chr6	38551334	38609470	1	Luc7l2	-0.385949	0.00597185	-0.136108
chr12	112678840	112682747	1	Zbtb42	-1.03955	0.00605978	-0.696
chr7	141414125	141408184	2	Gatd1	-0.373115	0.00610247	-0.211944
chr1	92910825	92920585	1	Rnpepl1	-0.629486	0.00612514	-0.25244
chr4	53011924	53022059	1	Nipsnap3b	-0.404953	0.006212	-0.11058
chr13	74364000	74359582	2	Lrrc14b	-1.4224	0.00627142	-0.076424
chr7	45721220	45729492	1	Fam83e	-0.424446	0.00640457	-0.218156
chr4	148152135	148145716	2	Fbxo6	-0.765714	0.00647906	-0.303242
chr3	58525884	58521969	2	Serp1	-0.524746	0.00649738	-0.164632
chr15	98092589	98132447	1	Pfkm	-0.34592	0.00654135	-0.0973857
chr2	120027483	120043033	1	Gm28042	-1.25707	0.00665239	-0.239298
chr17	28350805	28331671	2	Tead3	-0.870312	0.00665239	-0.166748
chr17	46646221	46650132	1	Mrpl2	-0.780714	0.00665239	-0.322608
chr11	88864586	88830792	2	Akap1	-0.695387	0.00678753	-0.249593
chr8	11550771	11514017	2	Cars2	-0.409019	0.00681699	-0.270024
chr7	35555928	35547185	2	Nudt19	-0.807322	0.00681937	-0.18232
chr9	21287969	21273457	2	Kri1	-0.332124	0.00685995	-0.249516
chr7	45621811	45627906	1	Izumo1	-0.76259	0.00686862	-0.0798019
chr10	80226598	80245144	1	Mum1	-0.227846	0.00690884	-0.137938
chr3	129836739	129875328	1	Cfi	-1.11132	0.00698007	-0.12331
chr12	116405402	116463531	1	Ncapg2	-0.680792	0.00698007	-0.122102
chr14	69732570	69716979	2	Chmp7	-0.387225	0.00698982	-0.120636
chr2	173659845	173702182	1	Rab22a	-0.470952	0.00712308	-0.11615
chr1	93801934	93792576	2	Dtymk	-0.439492	0.00719191	-0.192492
chr6	87980883	87984180	1	Gm5577	-0.520312	0.0072559	-0.103066
chr10	80047166	80056439	1	Gpx4	-0.26893	0.0072559	-0.107578
chr11	116199045	116171883	2	Acox1	-0.926355	0.00726361	-0.2873
chr8	95331950	95326136	2	Zfp319	-0.573113	0.00731503	-0.15936
chr17	34031690	34027203	2	Slc39a7	-0.424634	0.00731503	-0.240298
chr10	80301201	80318256	1	Apc2	-0.538061	0.00733961	-0.288904
chr5	33275004	33247723	2	Ctbp1	-0.306198	0.00733961	-0.132666
chr2	173276533	173224465	2	Pmepa1	-0.52297	0.00735768	-0.245718
chr10	91123963	91116578	2	Slc25a3	-0.496088	0.00740159	-0.185048
chr1	55052770	55072702	1	Coq10b	-0.420778	0.00740159	-0.110334
chr14	61632110	61632027	2	Mir15a	-0.654398	0.00742232	-0.291158
chr6	85451505	85468477	1	Cct7	-0.455267	0.00749767	-0.191146
chr11	59202431	59197793	2	2610507I01Rik	-0.633243	0.00764151	-0.176582
chr7	13038275	13035120	2	Ube2m	-0.612353	0.00764151	-0.44023
chr19	6980461	6977739	2	Fkbp2	-0.464733	0.00778436	-0.533244
chr10	127030814	127022332	2	Tsfm	-0.743264	0.00784832	-0.0817458
chr5	77310484	77349328	1	Polr2b	-0.488075	0.00787282	-0.083086
chr8	107065644	107061484	2	Tmed6	-2.79278	0.00791231	-0.154752
chr9	110243783	110262576	1	Cspg5	-0.823229	0.00791231	-0.245676
chr9	108578670	108572313	2	Wdr6	-0.410181	0.00792656	-0.185958
chr15	75616684	75625300	1	Zfp41	-0.361954	0.00793689	-0.188872
chr5	123522695	123522637	2	Mir7647	-0.86814	0.00794839	-0.234886
chr11	102319096	102304563	2	Ubtf	-0.257544	0.00799978	-0.155886
chr1	55088148	55091317	1	Hspe1	-0.793755	0.00810742	-0.236244
chr4	133967991	133964739	2	Hmgn2	-0.403595	0.00813611	-0.282356
chr2	173659539	173579320	2	Ppp4r1l-ps	-0.711205	0.00825788	-0.179862
chr11	75513541	75526580	1	Scarf1	-0.538056	0.00829849	-0.140286
chr15	4027406	4020111	2	BC037032	-0.369387	0.00829849	-0.101646
chr8	83997672	84000386	1	Samd1	-0.609728	0.00831479	-0.197114
chr9	108567342	108565865	2	Ndufaf3	-0.442444	0.00843842	-0.340526
chr5	73481055	73560794	1	Dcun1d4	-0.19635	0.00849646	-0.129428
chr7	30589380	30589437	1	Mir3569	-0.493662	0.00855522	-0.360524
chr17	33909445	33915590	1	Daxx	-0.535748	0.00866179	-0.404778
chr1	10038218	10136768	1	Cspp1	-1.00085	0.00872026	-0.209138
chr7	143052750	143067930	1	Cd81	-0.391733	0.00882169	-0.13953
chr11	88851604	88881395	1	4930556N13Rik	-0.953378	0.00888086	-0.265654
chr4	155812489	155824543	1	Ccnl2	-0.523935	0.00889851	-0.133654
chr4	138216612	138244683	1	Hp1bp3	-0.534987	0.00898167	-0.18894
chr8	84978748	84976909	2	Junb	-0.453694	0.00898167	-0.485252
chr4	140810648	140785369	2	Padi3	-1.53616	0.00936053	-0.0894659
chr7	25687002	25705077	1	Tgfb1	-0.906306	0.00936053	-0.232992
chr1	55087932	55077834	2	Hspd1	-0.790144	0.00936053	-0.153858
chr5	86065583	86012024	2	Cenpc1	-0.612893	0.00936053	-0.128306
chr2	129198773	129211615	1	Slc20a1	-0.591037	0.00936053	-0.15513
chr7	13034777	13032006	2	Chmp2a	-0.500215	0.00936053	-0.360072
chr6	124769673	124760053	2	Eno2	-0.710982	0.00942736	-0.240512
chr12	69197211	69199868	1	9330151L19Rik	-1.14496	0.00953821	-0.162058
chr11	119086237	119077571	2	Cbx4	-0.724029	0.00953821	-0.56725
chr4	155222535	155154075	2	Ski	-0.310557	0.00956	-0.2927
chr5	5559501	5537457	2	Gtpbp10	-1.17922	0.00968404	-0.11023
chr8	83608175	83612653	1	Dnajb1	-0.569313	0.00968404	-0.351598
chr7	30563184	30561865	2	Psenen	-0.496971	0.00968404	-0.257192
chr1	165460463	165329500	2	Dcaf6	-0.254697	0.00982327	-0.139928
chr15	76069784	76047163	2	Scrib	-0.24468	0.00982327	-0.0496239
chr17	66077046	65967501	2	Ankrd12	-0.317966	0.00982743	-0.0682996
chr8	84001706	84004770	1	1700067K01Rik	-0.834673	0.00984772	-0.353688
chr6	87851106	87842615	2	Cnbp	-0.773115	0.0098743	-0.141848
chr9	15306448	15283337	2	4931406C07Rik	-0.918489	0.0098801	-0.14031
chr17	28207778	28228608	1	Def6	-0.555239	0.0098801	-0.17226
chr4	153957237	153961925	1	A430005L14Rik	-0.630731	0.00997731	-0.207981
chr13	112927380	112867780	2	Mtrex	-0.661009	0.0100719	-0.135984
chr8	123442956	123463899	1	Def8	-0.634062	0.0100719	-0.11664
chr8	60993193	61131346	1	Nek1	-0.68832	0.0101174	-0.146646
chr8	107048614	107046289	2	Pdf	-0.810154	0.0102515	-0.197942
chr8	107096545	107069402	2	Terf2	-0.751722	0.0102515	-0.164966
chr15	93275084	93239742	2	Gxylt1	-0.325981	0.010369	-0.112958
chr7	127244526	127254801	1	Zfp771	-0.4282	0.0104516	-0.19497
chr3	122984447	122933601	2	Usp53	-0.656883	0.0106202	-0.127622
chr8	70631635	70629394	2	Gdf15	-0.627949	0.0106321	-0.254966
chr2	118901615	118924524	1	Bahd1	-0.596207	0.0107401	-0.186524
chr17	33909178	33908182	2	BC051226	-0.689538	0.0107517	-0.482454
chr15	89149606	89142482	2	Mapk11	-0.468074	0.010795	-0.0865919
chr8	107096106	107096025	2	Mir7075	-0.85359	0.0109405	-0.403222
chr7	141194004	141189934	2	Hras	-0.248086	0.0109797	-0.101762
chr10	77902536	77897575	2	Lrrc3	-1.09183	0.0110035	-0.178146
chr19	8941920	8952300	1	Mta2	-1.06179	0.0110035	-0.300378
chr4	140810993	140817511	1	Gm13032	-2.77174	0.0110068	-0.117158
chr2	30721210	30721293	1	Mir3089	-0.218352	0.0110068	-0.496429
chr6	30169737	30169668	2	Mir183	-3.61403	0.0111053	-0.193648
chr2	39008139	39015872	1	Arpc5l	-0.731	0.0111595	-0.33998
chr13	119690351	119708260	1	Hmgcs1	-0.515079	0.0111595	-0.20285
chr10	61680321	61693297	1	Sar1a	-0.635111	0.0111656	-0.164136
chr1	139422383	139453007	1	Zbtb41	-1.3966	0.011187	-0.117516
chr5	74535482	74597124	1	Fip1l1	-0.493654	0.011187	-0.0926941
chr4	94593650	94600319	1	Gm12657	-0.345544	0.0113047	-0.0438561
chr6	124712178	124704370	2	Emg1	-0.48826	0.0113066	-0.192556
chr5	23434353	23431808	2	5031425E22Rik	-0.389561	0.0113443	-0.409126
chr1	13589910	13564693	2	Tram1	-0.636572	0.0114712	-0.096416
chr1	30949755	30940303	2	Ptp4a1	-0.610177	0.0114986	-0.150548
chr17	56584982	56606294	1	Safb	-0.212827	0.0114986	-0.0918101
chr3	137867675	137908931	1	Dnajb14	-0.437823	0.0116461	-0.14975
chr16	18622403	18620319	2	Gp1bb	-0.475744	0.0116518	-0.373348
chr5	136105522	136105603	1	Mir7035	-1.22554	0.0116832	-0.228524
chr8	106870242	106882902	1	Has3	-1.16353	0.0116832	-0.151326
chr17	56584583	56560973	2	Safb2	-0.18582	0.0116832	-0.0802361
chr8	25017211	25023260	1	Tm2d2	-0.554952	0.0117032	-0.266464
chr2	24949777	24960870	1	Zmynd19	-0.795896	0.0117184	-0.178818
chr7	100932161	100869746	2	Arhgef17	-0.454039	0.0117184	-0.214044
chr16	20695057	20703036	1	Fam131a	-0.359303	0.0117184	-0.287156
chr3	83049863	83042246	2	Fgb	-0.631147	0.0117459	-0.191666
chr14	20393555	20391231	2	Mrps16	-0.39106	0.0117573	-0.159764
chr10	111506286	111508649	1	Phlda1	-0.525143	0.0119327	-0.236684
chr5	139200637	139249839	1	Sun1	-0.610506	0.011954	-0.23547
chr4	98383265	98355370	2	Tm2d1	-0.348993	0.0120394	-0.046114
chr5	123524164	123509766	2	Diablo	-0.89218	0.0122811	-0.182094
chr7	31055656	31051678	2	Fxyd1	-0.405628	0.0122811	-0.15503
chr14	21848910	21845861	2	Comtd1	-0.213192	0.0124289	-0.11297
chr12	110850279	110869998	1	Zfp839	-0.77783	0.0124809	-0.236506
chr8	70152761	70167488	1	Mef2b	-0.731469	0.0124809	-0.14628
chr4	22490548	22493126	1	Gm30731	-0.695257	0.0124809	-0.379458
chr17	28328471	28331033	1	Rpl10a	-0.514092	0.0125166	-0.190756
chr9	66060169	66066629	1	Ppib	-0.416126	0.0125166	-0.166844
chr4	94603247	94565139	2	Plaa	-0.179291	0.0125166	-0.0222961
chr7	30973469	30957770	2	Lsr	-0.595218	0.0125346	-0.114388
chr7	5062143	5079945	1	U2af2	-0.383313	0.0125346	-0.235924
chr17	56673225	56711769	1	Ranbp3	-0.386021	0.0126237	-0.186398
chr1	84840516	84721189	2	Trip12	-0.515814	0.012725	-0.15881
chr12	101082451	101088927	1	D130020L05Rik	-0.443804	0.0128418	-0.0834501
chr19	29047483	29048729	1	1700018L02Rik	-0.469747	0.0129267	-0.107458
chr8	84946991	84956603	1	Rtbdn	-0.430271	0.0131357	-0.08125
chr3	37420186	37404982	2	Nudt6	-0.340023	0.0132468	-0.14959
chr8	111056339	111057664	1	Exosc6	-0.913719	0.0132538	-0.327356
chr1	24100341	24010758	2	Fam135a	-0.485397	0.0132787	-0.118374
chr11	116198855	116215318	1	Ten1	-0.872871	0.0132873	-0.25389
chr5	114130435	114139321	1	Ung	-0.88822	0.013304	-0.32479
chr19	41981136	41943707	2	Mms19	-0.396326	0.0134047	-0.14122
chr6	128438631	128430107	2	Fkbp4	-0.731181	0.0134833	-0.124878
chr11	68871855	68821434	2	Ndel1	-0.334213	0.0135359	-0.101118
chr8	104443047	104417674	2	Dync1li2	-0.491667	0.0136997	-0.157134
chr9	15306214	15316997	1	Taf1d	-0.764216	0.0137291	-0.13859
chr4	107253533	107233514	2	Lrrc42	-0.332599	0.0137291	-0.0946278
chr12	111538101	111546753	1	Eif5	-0.44359	0.0137756	-0.313112
chr4	140957902	140947666	2	Gm13031	-0.29206	0.0137907	-0.149816
chr11	59202486	59206135	1	Mrpl55	-0.612616	0.0137951	-0.124328
chr15	76522129	76516203	2	Scrt1	-0.580599	0.0137956	-0.33561
chr5	135353296	135367654	1	Trim50	-1.42599	0.0138918	-0.066386
chr15	88862194	88865726	1	Pim3	-0.397563	0.0138918	-0.40423
chr17	56476480	56412426	2	Ptprs	-0.354301	0.0139268	-0.332
chr4	140961271	140979193	1	Sdhb	-0.380668	0.0139621	-0.214588
chr11	116168178	116142285	2	Fbf1	-0.787629	0.0140501	-0.34249
chr1	160212892	160202367	2	Cacybp	-0.534285	0.0140501	-0.203718
chr19	53140443	53247326	1	Add3	-0.462481	0.0140501	-0.328666
chr11	102296629	102289300	2	Atxn7l3	-0.332244	0.0140501	-0.144968
chr2	152736251	152737410	1	Id1	-0.651779	0.0141432	-0.287726
chr7	67222544	67228468	1	Lysmd4	-0.535643	0.014197	-0.147708
chr4	124862171	124855239	2	Maneal	-0.373452	0.014306	-0.0984738
chr10	81600900	81590905	2	Tle6	-1.08801	0.0143888	-0.141422
chr8	105225188	105253053	1	D230025D16Rik	-0.671435	0.0143888	-0.100294
chr15	97767666	97744770	2	Rapgef3	-0.488404	0.0143888	-0.20615
chr10	79970724	79977190	1	Grin3b	-1.01766	0.0144091	-0.177426
chr19	4283137	4270180	2	Ankrd13d	-0.400515	0.0144091	-0.122164
chr3	89430214	89435131	1	Pygo2	-0.688404	0.0144178	-0.24924
chr12	110979021	110975353	2	Ankrd9	-0.627508	0.0144178	-0.13823
chr10	127063603	127067283	1	Cdk4	-0.392291	0.0144178	-0.361576
chr1	86526736	86530698	1	Ptma	-0.269948	0.0144178	-0.583955
chr5	115300990	115297110	2	Dynll1	-0.432372	0.0144348	-0.344242
chr8	84908624	84911461	1	Dnase2a	-0.533949	0.0145267	-0.186366
chr9	110763681	110769794	1	Myl3	-1.06315	0.0148195	-0.13431
chr4	148160094	148152799	2	Fbxo44	-0.440417	0.0148195	-0.350716
chr10	62340607	62349866	1	Hk1os	-0.202512	0.0148195	-0.0947123
chr15	99670718	99701130	1	Asic1	-0.583335	0.014845	-0.213582
chr18	10706860	10711832	1	4930563E18Rik	-0.599295	0.0150441	-0.0672641
chr7	46845804	46855627	1	Ldha	-0.475703	0.0150841	-0.159796
chr5	149184560	149215434	1	Uspl1	-0.424343	0.0150841	-0.18947
chr1	66817595	66719243	2	Kansl1l	-0.549693	0.0151453	-0.132866
chr2	121956001	122015326	1	Ctdspl2	-0.704499	0.0152139	-0.0464579
chr8	70315775	70331592	1	Gdf1	-0.424558	0.0152395	-0.236723
chr12	118301440	118231686	2	Sp4	-0.376014	0.0153544	-0.129338
chr15	82224339	82221744	2	Tnfrsf13c	-1.22678	0.0153824	-0.219132
chr5	135064206	135065365	1	Dnajc30	-0.950542	0.0154616	-0.274932
chr9	118040522	118069794	1	Azi2	-0.529341	0.0154616	-0.143218
chr11	100620284	100627602	1	Nkiras2	-0.462895	0.0154616	-0.231228
chr14	20388910	20384638	2	Dnajc9	-0.370448	0.0154616	-0.160876
chr8	11635736	11635694	2	Mir7238	-0.546245	0.0155587	-0.419161
chr4	155469114	155470858	1	Tmem52	-0.57809	0.0157006	-0.133428
chr17	47688386	47686645	2	Tomm6	-0.493424	0.0157174	-0.277084
chr17	56875633	56888838	1	1700061G19Rik	-0.574687	0.0157193	-0.0550601
chr11	33163206	33152498	2	Npm1	-0.237131	0.0157979	-0.0854558
chr8	95332284	95347513	1	Usb1	-0.317399	0.0158166	-0.086588
chr12	69198429	69182734	2	Dnaaf2	-0.798607	0.015854	-0.19853
chr4	134000864	133969057	2	Dhdds	-0.538177	0.015854	-0.204412
chr15	82147269	82204960	1	Srebf2	-0.374979	0.015854	-0.187358
chr7	30729534	30727701	2	Tmem147	-0.444512	0.0159633	-0.151376
chr15	76659909	76668196	1	Kifc2	-0.403537	0.0159752	-0.258104
chr7	111083030	111067985	2	Eif4g2	-0.473911	0.0160338	-0.167452
chr18	61726331	61712424	2	Grpel2	-0.686245	0.0162068	-0.0675579
chr7	16309583	16318334	1	Bbc3	-0.387961	0.0164016	-0.219856
chr3	58525821	58557501	1	Eif2a	-0.504532	0.0165575	-0.1003
chr3	129831396	129824912	2	Gar1	-1.17455	0.0165605	-0.234274
chr8	72470089	72470016	2	Mir7068	-0.417303	0.0166719	-0.219963
chr9	100546134	100494302	2	Nck1	-0.156201	0.0167905	-0.0351839
chr8	123042575	123044602	1	2810013P06Rik	-0.553914	0.0168194	-0.39232
chr7	105811087	105803782	2	Mrpl17	-0.437236	0.0168239	-0.167362
chr7	29784790	29794540	1	Zfp30	-0.563672	0.0170279	-0.11217
chr2	180024987	180035461	1	Lsm14b	-0.178438	0.0170279	-0.0395919
chr4	135946453	135962617	1	Hmgcl	-0.359226	0.0170579	-0.170712
chr11	84829003	84820728	2	Dhrs11	-0.299837	0.0171943	-0.0771761
chr15	76710660	76715091	1	Lrrc14	-0.629181	0.0172301	-0.328518
chr5	146832890	146837032	1	Rpl21	-0.666336	0.0173434	-0.27599
chr7	24546295	24573438	1	Xrcc1	-0.86343	0.0174533	-0.247822
chr7	80232893	80241420	1	Gdpgp1	-0.808464	0.0174533	-0.179028
chr1	84839841	84900486	1	Fbxo36	-0.54513	0.0175783	-0.0958819
chr2	180171588	180176283	1	Adrm1	-0.714496	0.0176108	-0.23127
chr10	79682195	79688398	1	Cdc34	-0.718428	0.0176603	-0.454068
chr6	125186431	125186361	2	Scarna10	-0.625265	0.01779	-0.259532
chr5	43233463	43289724	1	Cpeb2	-0.51657	0.0178581	-0.184912
chr11	97781766	97781639	2	Snora21	-0.620577	0.0178847	-0.244544
chr8	70905974	70917529	1	Map1s	-0.595614	0.0178847	-0.16631
chr9	20914164	20914090	2	Mir7081	-0.139388	0.0179195	-0.0317898
chr17	29491045	29495465	1	Pim1	-0.397374	0.0182447	-0.263616
chr15	98632328	98644536	1	Cacnb3	-0.312404	0.0183871	-0.13376
chr2	121171125	121158273	2	Zscan29	-1.07751	0.0184363	-0.109942
chr8	47675159	47667178	2	Ing2	-0.486523	0.0184363	-0.255072
chr7	127027019	127022134	2	Maz	-0.423431	0.0184805	-0.266706
chr12	108334381	108362234	1	Cyp46a1	-0.151902	0.0185299	-0.0692219
chr15	98778150	98771752	2	Wnt10b	-0.880733	0.0185499	-0.115394
chr19	5118408	5107746	2	Klc2	-0.568992	0.0185499	-0.250034
chr14	55854115	55874736	1	Nynrin	-1.17092	0.0186208	-0.179706
chr17	23740330	23736186	2	Paqr4	-0.785593	0.0187486	-0.305356
chr7	24546005	24541658	2	Pinlyp	-0.688139	0.0187486	-0.316236
chr7	80186841	80226524	1	Sema4b	-0.505033	0.0187486	-0.273258
chr2	144011263	143947395	2	Rrbp1	-0.168922	0.0187486	-0.0476502
chr13	100651061	100617164	2	Rad17	-0.855364	0.01884	-0.081768
chr17	35960814	35960730	2	Mir877	-0.613428	0.01884	-0.186682
chr9	108569892	108572771	1	Dalrd3	-0.411665	0.0188469	-0.299102
chr1	134415378	134433351	1	Adipor1	-0.591273	0.0190157	-0.144678
chr19	36926079	37014057	1	Btaf1	-0.162207	0.0190285	-0.0669019
chr1	136260873	136258914	2	Gpr25	-0.70528	0.0190465	-0.152568
chr15	76710559	76703553	2	Recql4	-0.613615	0.0190465	-0.317042
chr10	115362262	115339674	2	Tmem19	-0.529885	0.0190465	-0.094148
chr11	115334734	115346926	1	Otop3	-1.707	0.0192877	-0.24037
chr8	88697028	88751946	1	Cyld	-0.369496	0.0193412	-0.146136
chr11	5762376	5713417	2	Urgcp	-0.344463	0.0193412	-0.106934
chr15	76607591	76595808	2	Cpsf1	-0.971285	0.0196769	-0.210134
chr9	120930802	120924455	2	4930593C16Rik	-0.693396	0.0197948	-0.122858
chr14	119098965	119115074	1	Gm16835	-0.888165	0.0198488	-0.096056
chr10	4429297	4455140	1	Armt1	-0.655082	0.0198488	-0.112056
chr7	100882409	100882306	2	Mir3102	-0.587872	0.0198488	-0.364362
chr5	135064666	135052957	2	Bud23	-0.773853	0.0198767	-0.131726
chr17	56109802	56100591	2	Plin4	-0.350485	0.0198879	-0.0854518
chr12	112644828	112649152	1	Siva1	-0.462449	0.0199592	-0.369022
chr12	113098278	113137206	1	Mta1	-0.427816	0.0199941	-0.188458
chr6	124965529	124958411	2	Cops7a	-0.347482	0.0200476	-0.070012
chr9	22468356	22448311	2	Rp9	-0.284947	0.0200476	-0.067806
chr5	112276691	112315361	1	Tpst2	-0.3095	0.0206282	-0.21132
chr14	54417702	54369442	2	Slc7a7	-0.66838	0.0206714	-0.0762761
chr17	34028055	34026033	2	H2-Ke6	-0.255995	0.0206714	-0.172724
chr15	98571004	98589588	1	4930415O20Rik	-0.442924	0.0209335	-0.15259
chr7	3655962	3656047	1	Mir3572	-1.6804	0.0210739	-0.188912
chr8	70072924	70080066	1	Tm6sf2	-1.22949	0.0210898	-0.113462
chr19	4943092	4931855	2	Peli3	-0.784997	0.0210898	-0.172594
chr3	90266514	90280665	1	Dennd4b	-0.661357	0.0210898	-0.124174
chr10	128370037	128363097	2	Coq10a	-0.49768	0.0210898	-0.195062
chr7	44553965	44549616	2	Nr1h2	-0.467353	0.0210898	-0.314492
chr13	25020317	24992295	2	Mrs2	-1.45985	0.0212907	-0.0739399
chr15	75982285	75979872	2	Ccdc166	-0.931661	0.021442	-0.25115
chr9	106203108	106215387	1	Twf2	-0.679864	0.021442	-0.247626
chr19	6363690	6378038	1	Sf1	-0.416166	0.021442	-0.249956
chr8	105686274	105698165	1	Carmil2	-0.279064	0.0214502	-0.0621297
chr14	34310503	34237033	2	Shld2	-0.558351	0.0215528	-0.08383
chr12	69357176	69311543	2	Nemf	-0.525843	0.0215528	-0.124648
chr8	45999850	45996908	2	Ankrd37	-0.382063	0.0215644	-0.129248
chr2	91265115	91277371	1	Arfgap2	-0.238295	0.0215644	-0.0977719
chr11	116853295	116875660	1	Mfsd11	-0.624407	0.0216278	-0.248986
chr2	156008125	156018279	1	Ergic3	-0.714084	0.0216962	-0.16909
chr8	8690537	8666576	2	Arglu1	-0.399607	0.021787	-0.0664199
chr8	105701095	105695860	2	Acd	-0.410401	0.021799	-0.181292
chr8	121829569	121796308	2	Klhdc4	-0.730394	0.0218552	-0.255226
chr7	12834810	12850584	1	Zfp110	-1.09304	0.0219183	-0.113792
chr13	21292686	21286429	2	Gpx5	-0.183685	0.0219184	-0.0580839
chr14	18270986	18267823	2	Rpl15	-0.528249	0.0224143	-0.243816
chr12	4907520	4879032	2	Ubxn2a	-0.949475	0.0226114	-0.0947037
chr17	33916176	33919325	1	Zbtb22	-0.616425	0.0226114	-0.381614
chr17	17827158	17843009	1	Spaca6	-0.466206	0.0226114	-0.253982
chr1	75210829	75215606	1	Stk16	-0.376204	0.0226114	-0.101916
chr8	71381952	71374119	2	Nr2f6	-0.795165	0.0227947	-0.219126
chr10	75037089	75054100	1	Rab36	-0.852631	0.0227968	-0.248248
chr9	20728214	20667986	2	Olfm2	-0.521165	0.0228928	-0.222404
chr4	155086577	155145507	1	Morn1	-0.442029	0.0228928	-0.28376
chr11	98446834	98455373	1	Grb7	-0.685763	0.0229686	-0.068932
chr12	116263025	116207050	2	Wdr60	-0.648933	0.0231891	-0.0871859
chr17	56140343	56123085	2	Sema6b	-0.432998	0.0235433	-0.144526
chr11	69672423	69666936	2	Eif4a1	-0.318329	0.0235433	-0.238926
chr4	116807734	116819431	1	Mutyh	-0.364991	0.023586	-0.123768
chr17	35000907	35016329	1	Vars	-1.2292	0.0237381	-0.237306
chr5	137533229	137483020	2	Epo	-0.380077	0.0238492	-0.275522
chr14	34310727	34345033	1	Glud1	-0.566607	0.0238658	-0.119096
chr2	155276364	155278073	1	Map1lc3a	-0.390977	0.0238658	-0.123764
chr18	73572705	73592578	1	Mex3c	-0.256925	0.0238658	-0.146672
chr5	135023482	135051100	1	Stx1a	-0.946775	0.0238804	-0.220036
chr11	55097985	55113029	1	Gm2a	-0.269088	0.0238804	-0.13476
chr10	128565934	128557766	2	Pa2g4	-0.369827	0.0238843	-0.170508
chr16	5255956	5244155	2	Eef2kmt	-0.497137	0.024072	-0.218346
chr12	11265886	11319785	1	Smc6	-0.507337	0.0241124	-0.0692139
chr2	120033433	120043033	1	Pla2g4b	-0.831453	0.0241361	-0.245106
chr6	146577835	146549632	2	Ints13	-0.329021	0.0242383	-0.0978481
chr12	54646012	54645933	2	Mir1892	-0.328362	0.0242383	-0.0773918
chr9	121777607	121783819	1	Klhl40	-0.341471	0.0242494	-0.133318
chr2	27507662	27445581	2	Brd3	-0.517085	0.0242732	-0.128999
chr16	18284637	18284550	2	Gm24572	-0.735956	0.0244739	-0.275186
chr17	56117548	56111601	2	Plin5	-0.639735	0.0247622	-0.168708
chr14	55884969	55896781	1	Khnyn	-0.883932	0.024781	-0.177118
chr12	108275417	108206345	2	Ccdc85c	-0.45052	0.024781	-0.297718
chr9	108568319	108568861	1	Mir425	-0.361374	0.024781	-0.267996
chr17	34025092	34024983	2	Mir219a-1	-0.259387	0.024781	-0.16351
chr12	44210068	44205897	2	Dnajb9	-0.614112	0.024798	-0.243906
chr7	44310264	44358353	1	Shank1	-0.31897	0.024798	-0.3851
chr7	118243637	118131312	2	Smg1	-0.346468	0.0248	-0.123082
chr10	121365090	121397245	1	Gns	-0.302161	0.0252394	-0.0841
chr4	148160668	148166417	1	Fbxo2	-0.400226	0.0254544	-0.482232
chr5	23434429	23504229	1	Kmt2e	-0.245105	0.0255311	-0.160856
chr16	18248694	18239979	2	Ranbp1	-0.487508	0.0255547	-0.164416
chr4	116807559	116804003	2	Toe1	-0.276896	0.026065	-0.11553
chr5	33629635	33600353	2	Fam53a	-0.497666	0.0260696	-0.161358
chr12	102757975	102777701	1	Ubr7	-0.232179	0.0260946	-0.0496161
chr11	50238532	50236461	2	Ltc4s	-0.422555	0.0261997	-0.202553
chr13	119428600	119460323	1	Paip1	-0.285479	0.0261997	-0.0320157
chr6	11907446	11900373	2	Ndufa4	-0.964247	0.026226	-0.13459
chr4	99715630	99763460	1	Alg6	-0.926991	0.0262712	-0.07211
chr8	11635757	11611581	2	Ankrd10	-0.368454	0.0266665	-0.15865
chr3	88532395	88541394	1	Mex3a	-0.699941	0.0266931	-0.336284
chr7	127422034	127418966	2	Zfp688	-0.85761	0.0267015	-0.23664
chr6	47835661	47868257	1	Zfp398	-0.658574	0.0267015	-0.128498
chr16	18248883	18254772	1	Trmt2a	-0.494276	0.0267015	-0.179852
chr6	48593883	48599082	1	Repin1	-0.474741	0.026838	-0.117746
chr5	143732280	143710325	2	Usp42	-0.545494	0.0269791	-0.11605
chr3	89365253	89350219	2	Dcst1	-0.556522	0.0270299	-0.13813
chr18	37955559	37959179	1	Rell2	-0.491631	0.0270299	-0.181474
chr14	70545251	70548935	1	Reep4	-1.01024	0.0272231	-0.276002
chr10	79766952	79758515	2	Rnf126	-0.710115	0.0273332	-0.40907
chr19	6909645	6906819	2	Prdx5	-0.308224	0.0273332	-0.172666
chr2	156007977	156000443	2	6430550D23Rik	-0.6931	0.0275791	-0.172192
chr5	25530018	25531466	1	1700096K18Rik	-0.504382	0.0276058	-0.29276
chr8	84937353	84911475	2	Mast1	-0.480554	0.0276496	-0.13885
chr17	56183920	56176541	2	Mydgf	-0.611613	0.0276932	-0.200361
chr8	70718543	70722635	1	Gm3336	-1.00293	0.0277669	-0.223344
chr14	47277143	47291591	1	Socs4	-0.16768	0.0277669	-0.0216043
chr16	91044379	91014037	2	Paxbp1	-0.461726	0.0280067	-0.137694
chr14	20707552	20723619	1	Zswim8	-0.500295	0.0280773	-0.159222
chr2	11777753	11790325	1	Ankrd16	-0.344006	0.0280773	-0.133094
chr4	148146996	148146936	2	Mir7022	-0.561205	0.0281957	-0.252086
chr8	13785615	13798538	1	Upf3a	-0.244718	0.0282658	-0.058984
chr11	69696098	69682577	2	Tnfsfm13	-0.210637	0.0282915	-0.073506
chr7	80232805	80227156	2	Cib1	-0.746358	0.0286357	-0.17144
chr2	91932297	91929805	2	Mdk	-0.832654	0.0286816	-0.232882
chr1	180851151	180868113	1	Sde2	-0.256115	0.0286816	-0.11764
chr11	121259683	121309896	1	Foxk2	-0.267675	0.0287877	-0.0820819
chr13	58403343	58391132	2	Hnrnpk	-0.529817	0.0291298	-0.148866
chr4	108619956	108634122	1	Cc2d1b	-0.464904	0.0292182	-0.113754
chr3	123508336	123507552	2	Snhg8	-0.35898	0.0292182	-0.277988
chr8	122611626	122615591	1	Trappc2l	-0.257541	0.0292182	-0.147936
chr17	25837127	25834465	2	Rhbdl1	-0.636929	0.0292493	-0.406234
chr11	74830924	74845725	1	Mnt	-0.233617	0.0293887	-0.262644
chr5	137518880	137527935	1	Gigyf1	-0.719688	0.0294611	-0.23563
chr11	116853094	116849897	2	Srsf2	-0.593444	0.0295361	-0.45415
chr9	20959888	20907206	2	Dnmt1	-0.286107	0.0296763	-0.0633339
chr13	47043217	47023543	2	Tpmt	-0.226186	0.0296763	-0.0544158
chr8	120114152	120165307	1	6430548M08Rik	-0.473016	0.0296863	-0.227596
chr6	88874979	88842558	2	Podxl2	-0.362583	0.0296883	-0.20191
chr10	127041932	127045461	1	Mettl1	-0.936787	0.0300441	-0.195902
chr5	72914362	72978841	1	Slain2	-0.298171	0.0300441	-0.084174
chr2	24975098	24972470	2	Mrpl41	-0.299456	0.0300565	-0.224404
chr3	88334433	88328653	2	Tmem79	-0.589314	0.0303771	-0.118462
chr5	86172743	86110720	2	Uba6	-0.611793	0.030391	-0.0927678
chr4	156203284	156206028	1	AW011738	-0.35111	0.030391	-0.106288
chr7	45154303	45160064	1	Pih1d1	-0.469996	0.030471	-0.211172
chr15	102136215	102116528	2	Spryd3	-0.288972	0.0304799	-0.0792639
chr17	47687610	47691092	1	Tomm6os	-0.474257	0.0305055	-0.222402
chr6	47830505	47819266	2	Zfp786	-0.37028	0.0306964	-0.161213
chr6	50566643	50594865	1	5430402O13Rik	-0.432674	0.0309161	-0.122702
chr18	34861207	34864956	1	Egr1	-0.283601	0.030919	-0.368178
chr4	148088064	148077061	2	Agtrap	-0.831726	0.0309296	-0.286778
chr11	6626067	6615598	2	Tbrg4	-0.514058	0.0310139	-0.124332
chr11	117849237	117855743	1	Birc5	-0.526	0.0311017	-0.142126
chr12	108835876	108825878	2	Slc25a29	-0.284299	0.0313742	-0.121815
chr4	99656299	99658671	1	Foxd3	-0.77896	0.0314085	-0.0933081
chr11	75510094	75513168	1	Rilp	-0.64931	0.0314789	-0.19849
chr10	18831930	18797299	2	4930444F02Rik	-0.389995	0.0314789	-0.0210121
chr16	20717746	20702966	2	Clcn2	-0.265594	0.0314867	-0.17789
chr8	94838417	94854895	1	Coq9	-0.718559	0.0316651	-0.16969
chr7	141194130	141210055	1	Lrrc56	-0.205592	0.0317584	-0.064396
chr4	11191351	11204779	1	Ccne2	-0.699536	0.0317793	-0.0701319
chr12	69184158	69186773	1	Mgat2	-0.886318	0.0319282	-0.231714
chr5	135383810	135383730	2	Mir7033	-0.631397	0.0319282	-0.148668
chr17	46890621	46892463	1	Tbcc	-0.209569	0.0319282	-0.247158
chr13	64903888	64737591	2	Cntnap3	-0.2884	0.0323055	-0.0222759
chr16	56037774	56033720	2	Trmt10c	-1.24832	0.0323097	-0.122564
chr7	19083849	19093821	1	Dmpk	-0.643126	0.0324281	-0.21005
chr12	69184067	69182734	2	Rpl36al	-0.875792	0.0324566	-0.26001
chr5	135394546	135376140	2	Pom121	-0.381049	0.0325132	-0.067874
chr6	35177616	35247599	1	Nup205	-0.177446	0.0325132	-0.0261718
chr15	79346621	79359076	1	Maff	-0.616017	0.0327271	-0.08372
chr16	31422297	31458901	1	Bdh1	-0.474138	0.0327372	-0.353532
chr16	4964237	4941415	2	Anks3	-0.51632	0.0327723	-0.311194
chr6	72355483	72359762	1	Tmem150a	-0.341081	0.0327941	-0.1161
chr2	25365626	25361492	2	Uap1l1	-0.353832	0.0330262	-0.0670039
chr16	38452689	38445399	2	Adprh	-0.807385	0.0332906	-0.14742
chr15	37961055	37923952	2	Rrm2b	-0.346078	0.0334075	-0.115486
chr17	56935388	56892611	2	Mllt1	-0.575335	0.0334598	-0.203628
chr7	24399628	24422777	1	Smg9	-0.307044	0.033491	-0.125124
chr7	45154538	45141840	2	Aldh16a1	-0.58181	0.0335505	-0.213272
chr10	80260968	80258151	2	Gamt	-0.538413	0.0335505	-0.458734
chr3	157534397	157548339	1	Zranb2	-0.951287	0.033581	-0.10241
chr4	41640302	41638144	2	Enho	-0.29479	0.033688	-0.117922
chr15	76511818	76502015	2	Dgat1	-0.504294	0.0339301	-0.261474
chr12	84316859	84344439	1	Zfp410	-0.597316	0.0340203	-0.09873
chr4	46451117	46472523	1	Anp32b	-0.599696	0.0342157	-0.126026
chr4	3835655	3831584	2	Rps20	-0.220158	0.0342325	-0.0644697
chr14	55884256	55878920	2	Cbln3	-0.97294	0.0343818	-0.221322
chr8	84178961	84178873	2	Mir181c	-0.601382	0.0344017	-0.281968
chr11	72215138	72218450	1	4930563E22Rik	-0.498685	0.0344017	-0.186576
chr11	98438988	98437708	2	Mien1	-1.10893	0.0344311	-0.204236
chr17	35089291	35102987	1	Abhd16a	-0.815438	0.0344976	-0.264452
chr17	14961260	14944994	2	Phf10	-0.586579	0.0347427	-0.048618
chr2	121171168	121198770	1	Tubgcp4	-0.898742	0.0347492	-0.134664
chr5	52834135	52866734	1	Anapc4	-0.47446	0.0347492	-0.142886
chr17	34031812	34038403	1	Rxrb	-0.31235	0.0347492	-0.186044
chr10	105841479	105847510	1	Ccdc59	-0.258854	0.0347492	-0.0753519
chr7	127042420	127027731	2	Kif22	-0.469212	0.0349354	-0.151368
chr11	107479528	107498036	1	Psmd12	-0.565217	0.034952	-0.143486
chr8	122282141	122337247	1	Zfpm1	-0.240135	0.034952	-0.22616
chr11	116012719	116008357	2	Galk1	-0.998164	0.0350092	-0.288532
chr5	20882453	20886870	1	Tmem60	-0.391372	0.0350092	-0.209546
chr3	122924397	122926194	1	1810037I17Rik	-0.575419	0.0350529	-0.185834
chr16	91646972	91621395	2	Gart	-0.534881	0.035284	-0.182406
chr4	22488366	22482095	2	Pou3f2	-0.702531	0.0354371	-0.266148
chr4	41755228	41759224	1	Galt	-0.562518	0.0354926	-0.20061
chr17	33685458	33646233	2	Hnrnpm	-0.65009	0.035529	-0.128324
chr1	74394310	74394394	1	Mir26b	-0.884671	0.0356439	-0.419588
chr5	129942109	129986692	1	Vkorc1l1	-0.521907	0.0357905	-0.19006
chr5	23787711	23820369	1	Rint1	-0.594281	0.0360935	-0.13818
chr8	45999308	46029476	1	Lrp2bp	-0.379622	0.0360935	-0.0741359
chr2	152398046	152393611	2	Sox12	-0.294887	0.0361455	-0.31144
chr19	6909698	6911028	1	Trmt112	-0.234195	0.036264	-0.162066
chr12	113140236	113145506	1	Crip2	-0.568477	0.0363957	-0.31798
chr10	4432352	4403169	2	Rmnd1	-0.356668	0.0365229	-0.092904
chr9	21265285	21274837	1	Atg4d	-0.643763	0.0365801	-0.19696
chr11	51263114	51281770	1	Clk4	-0.503739	0.0366027	-0.09217
chr3	90052515	89999589	2	Ubap2l	-0.264615	0.0366273	-0.08021
chr11	106066107	106073612	1	Taco1	-0.514688	0.0369796	-0.127234
chr17	47924632	47867133	2	Foxp4	-0.690002	0.0370138	-0.384303
chr13	112993868	113000394	1	Mcidas	-0.67515	0.0370561	-0.154748
chr19	42090435	42122218	1	Pi4k2a	-0.309296	0.0370657	-0.135756
chr15	102279456	102281744	1	Mfsd5	-0.596695	0.0371085	-0.19813
chr5	135078266	135072900	2	Vps37d	-1.32568	0.0371782	-0.352088
chr17	46646022	46630631	2	Klc4	-0.508434	0.0372282	-0.204136
chr3	87930314	87940686	1	Isg20l2	-0.658426	0.0374273	-0.217632
chr6	30165992	30165918	2	Mir182	-3.63981	0.0374342	-0.12717
chr11	68220892	68221011	1	Mir6406	-0.238178	0.0376206	-0.0696139
chr9	119209105	119192974	2	Slc22a13	-1.64087	0.0377168	-0.075916
chr10	61648621	61674165	1	Ppa1	-0.49185	0.0377607	-0.093136
chr15	74709322	74702412	2	Jrk	-0.697961	0.0377742	-0.288752
chr15	79141251	79134655	2	1700088E04Rik	-0.645475	0.0377742	-0.123154
chr8	122376609	122417365	1	Zc3h18	-0.213788	0.0382205	-0.0607958
chr1	177796509	177763178	2	Adss	-0.736928	0.0382562	-0.154222
chr12	32824116	32826919	1	Gdap10	-0.724643	0.0382866	-0.41255
chr12	54695865	54673467	2	Eapp	-0.385979	0.0385259	-0.138966
chr3	34649995	34652461	1	Sox2	-0.689494	0.0385387	-0.285362
chr5	43782149	43744618	2	Fbxl5	-0.349188	0.0386103	-0.0650959
chr2	32381915	32379101	2	1110008P14Rik	-0.922125	0.0387175	-0.0739101
chr5	115301120	115320082	1	Gm13830	-0.318185	0.038719	-0.19462
chr8	70760921	70758649	2	Mpv17l2	-0.476634	0.0387481	-0.333498
chr2	152344060	152337425	2	Trib3	-0.814947	0.03887	-0.125442
chr6	125192165	125194392	1	Mrpl51	-0.551358	0.0388891	-0.204504
chr4	134535387	134525555	2	Mtfr1l	-0.253288	0.0388891	-0.0799518
chr7	5014728	5007056	2	Fiz1	-0.45178	0.0388962	-0.374596
chr7	66689889	66717256	1	Lins1	-0.363916	0.0391314	-0.160628
chr4	41503075	41495601	2	AI464131	-0.661274	0.0391428	-0.266614
chr11	6620419	6620319	2	Snora5c	-0.461037	0.0391728	-0.176756
chr18	74216212	74221491	1	Cxxc1	-0.342808	0.0392373	-0.155092
chr10	77581767	77598732	1	Pttg1ip	-0.554216	0.0393301	-0.176058
chr17	34024680	34020792	2	Ring1	-0.223179	0.0393319	-0.104886
chr11	69822165	69820871	2	Spem1	-1.3367	0.039432	-0.112798
chr6	83115506	83118898	1	Mogs	-0.535489	0.039432	-0.126784
chr17	23677449	23675445	2	Tnfrsf12a	-0.433606	0.0396637	-0.0970539
chr8	70594481	70597290	1	Isyna1	-0.266217	0.039744	-0.0742898
chr2	18057846	18057903	1	Mir7655	-0.317146	0.0398118	-0.278058
chr6	57702455	57739449	1	Lancl2	-0.40341	0.0398124	-0.070478
chr4	127077383	127124374	1	Zmym6	-0.675151	0.0398606	-0.128752
chr17	55624672	55592341	2	Vmn2r118	-1.29854	0.0399847	-0.037876
chr2	121140428	121156680	1	Adal	-0.72919	0.0400203	-0.125942
chr3	30969415	30899295	2	Phc3	-0.584962	0.0400332	-0.136448
chr19	5106996	5099207	2	Rab1b	-0.304514	0.0400332	-0.149756
chr3	90270149	90270212	1	Mir7012	-0.760709	0.0400453	-0.267268
chr11	20543253	20653023	1	Sertad2	-0.408734	0.0400453	-0.282262
chr9	15279867	15260351	2	Med17	-0.780922	0.0400898	-0.12492
chr8	71272714	71360712	1	Myo9b	-0.466843	0.0400898	-0.144754
chr7	30588726	30568855	2	Kmt2b	-0.309631	0.0400898	-0.128512
chr19	8929694	8941582	1	Eml3	-1.0024	0.0401229	-0.237196
chr1	29421488	29421612	1	Mir6342	-0.794981	0.0401229	-0.0501219
chr1	74285034	74353692	1	Pnkd	-0.45671	0.0401229	-0.380494
chr3	45378260	45280439	2	2610316D01Rik	-0.38701	0.0401229	-0.0597539
chr2	128818303	128854261	1	Tmem87b	-0.291415	0.0401229	-0.0904279
chr1	105663676	105518422	2	Pign	-0.565398	0.0402367	-0.119566
chr12	73286711	73280410	2	Trmt5	-0.52156	0.0407551	-0.0956041
chr5	100039222	100033577	2	Hnrnpdl	-0.5492	0.0407931	-0.261166
chr7	127233130	127232418	2	Gm4532	-0.657882	0.0408618	-0.241998
chr15	73090412	73094075	1	Chrac1	-0.525373	0.0408618	-0.272992
chr5	123182686	123171807	2	Hpd	-0.42118	0.0408618	-0.054352
chr8	71597646	71608149	1	Fam129c	-0.457497	0.0409292	-0.155172
chr5	137745969	137768453	1	Tsc22d4	-0.400582	0.0409292	-0.215766
chr7	131362698	131342718	2	2310057M21Rik	-0.570879	0.0410656	-0.0908558
chr12	112674276	112653821	2	Akt1	-0.90987	0.0411419	-0.441013
chr2	27450630	27450549	2	Mir7578	-0.634192	0.0412075	-0.205695
chr7	4658950	4631495	2	Ppp6r1	-0.519926	0.0413887	-0.15238
chr16	32644643	32683493	1	Tnk2	-0.509944	0.0413887	-0.208052
chr4	40269579	40270221	1	Smim27	-0.409135	0.0413887	-0.198394
chr19	4263878	4263818	2	Mir6985	-0.818078	0.0415571	-0.139816
chr12	51691914	51608541	2	Strn3	-0.366605	0.0416413	-0.124142
chr16	91011249	91016503	1	4930404I05Rik	-0.674068	0.0418431	-0.2222
chr17	27512832	27422387	2	Grm4	-0.567146	0.0421155	-0.21011
chrX	91932980	91931946	2	Gm5071	-0.358696	0.0429659	-0.00550195
chr10	128706258	128720238	1	Pmel	-0.627777	0.0431685	-0.07942
chr16	3976632	3946933	2	Nlrc3	-1.16159	0.0431845	-0.189466
chr12	112920541	112920483	2	Mir6941	-0.902565	0.0431845	-0.22116
chr3	97658212	97673083	1	Prkab2	-0.422283	0.0431845	-0.154132
chr1	178319153	178322693	1	Cox20	-0.34458	0.0431845	-0.200528
chr9	108079375	108051672	2	Rnf123	-0.332327	0.0431845	-0.130556
chr5	117976770	118010191	1	Fbxo21	-0.292633	0.0431845	-0.131494
chr17	12992539	12966799	2	Wtap	-0.270277	0.0431845	-0.0514719
chr1	134405990	134411738	1	Cyb5r1	-0.772108	0.0434165	-0.0699398
chr7	41448641	41399732	2	Vmn2r57	-0.509414	0.0434165	-0.004626
chr17	35969750	35956819	2	Abcf1	-0.469624	0.0434165	-0.133368
chr3	89160157	89146775	2	Hcn3	-0.737431	0.0434632	-0.146178
chr13	112464070	112506860	1	Il6st	-0.341677	0.0434911	-0.0626699
chr9	66795423	66775487	2	Aph1b	-0.604027	0.0435054	-0.18321
chr2	154613368	154646817	1	Zfp341	-0.745029	0.0441318	-0.191102
chr11	69846372	69852058	1	Plscr3	-0.547929	0.0441318	-0.130524
chr5	138272754	138264925	2	Gal3st4	-0.530552	0.0441318	-0.0657638
chr6	87887940	87913595	1	Copg1	-0.512397	0.0441318	-0.166486
chr2	26640244	26637176	2	Snhg7	-0.642889	0.0442734	-0.19521
chr10	71344849	71330494	2	Cisd1	-0.393119	0.0444537	-0.127198
chr16	4964289	4978962	1	4930451G09Rik	-0.450627	0.0445583	-0.259226
chr5	135149711	135162662	1	Tbl2	-0.53163	0.0447249	-0.22443
chr2	174472941	174465091	2	Prelid3b	-0.424524	0.0447249	-0.142126
chr11	115824058	115855780	1	Llgl2	-0.289806	0.0447249	-0.0555019
chr11	115814710	115823102	1	Tsen54	-0.489168	0.0447412	-0.170292
chr7	5020376	5033223	1	Zfp865	-0.491922	0.0448622	-0.348708
chr11	69765912	69784026	1	Zbtb4	-0.526492	0.0450339	-0.143214
chr4	156200818	156199424	2	Isg15	-0.221019	0.0451708	-0.0582838
chr4	117126813	117128730	1	Tctex1d4	-0.7072	0.0458159	-0.421636
chr8	119862305	119876989	1	Klhl36	-0.184723	0.0458806	-0.055408
chr1	171535294	171518123	2	Itln1	-1.49484	0.045901	-0.0285079
chr4	155086297	155074112	2	Rer1	-0.672721	0.0459353	-0.205042
chr13	17944217	17880575	2	Rala	-0.374036	0.0460768	-0.0886859
chr17	31658754	31647082	2	U2af1	-0.369481	0.0460906	-0.136234
chr7	125444620	125462269	1	Kdm8	-0.249793	0.0462546	-0.0921781
chr16	31948521	31947051	2	0610012G03Rik	-0.914279	0.0463217	-0.282091
chr15	76064888	76064828	2	Mir6952	-0.487525	0.0464031	-0.136532
chr11	101119843	101096322	2	Retreg3	-0.188877	0.0464031	-0.0717997
chr12	30911612	30893326	2	Acp1	-0.899085	0.0466987	-0.112492
chr8	94386500	94395358	1	Herpud1	-0.437161	0.0468015	-0.175354
chr8	13288013	13322924	1	Tmco3	-0.559131	0.0468289	-0.112348
chr11	4139364	4139446	1	Mir3060	-0.517091	0.0468289	-0.15047
chr10	81321103	81326251	1	Cactin	-0.457	0.0468289	-0.517173
chr17	34837019	34839186	1	Dxo	-0.777729	0.0468788	-0.246724
chr2	34772090	34776529	1	Hspa5	-0.426986	0.0468788	-0.233816
chr7	30956803	30945248	2	Usf2	-0.269294	0.0468788	-0.0674679
chr11	95587698	95568818	2	Ngfr	-0.31659	0.0468934	-0.0755678
chr6	108660629	108666925	1	Bhlhe40	-0.292483	0.0469376	-0.25774
chr17	35064437	35065596	1	G6bos	-0.670265	0.0470327	-0.121174
chr19	7383003	7383561	1	1700105P06Rik	-0.295794	0.0470327	-0.124644
chr17	35016579	35026741	1	Vwa7	-0.952771	0.0470557	-0.228184
chr2	26140506	26136807	2	Tmem250-ps	-0.324523	0.0471178	-0.168676
chr6	86480830	86470277	2	A430078I02Rik	-0.610122	0.0471376	-0.203038
chr10	85957793	85938637	2	Rtcb	-0.75397	0.0472078	-0.0984777
chr7	5038446	5034446	2	Zfp784	-0.856218	0.0472907	-0.271762
chr4	34687438	34663257	2	Slc35a1	-0.57503	0.0472907	-0.0824258
chr2	32775633	32757026	2	Ttc16	-0.335908	0.0473338	-0.159302
chr8	83972978	83996444	1	Prkaca	-0.339788	0.0473731	-0.157962
chr10	85917142	85891966	2	Prdm4	-0.319503	0.0474195	-0.0877438
chr10	127048246	127053006	1	Cyp27b1	-0.910061	0.0476629	-0.172268
chr8	111033842	111055569	1	Aars	-0.295493	0.0477481	-0.10175
chr10	117792705	117750643	2	Nup107	-0.153812	0.0481473	-0.0255062
chr1	191325965	191352925	1	Tmem206	-0.703187	0.0483217	-0.140552
chr7	79714186	79698098	2	Kif7	-0.311209	0.048704	-0.040368
chr14	52237572	52198151	2	Chd8	-0.53502	0.0487235	-0.0554299
chr6	30741299	30741396	1	Mir335	-0.690998	0.0490588	-0.165078
chr13	76018712	76001535	2	Rfesd	-0.654056	0.0490588	-0.127826
chr13	21453727	21442175	2	Zscan26	-0.438855	0.0490588	-0.0495138
chr14	21831561	21845879	1	Vdac2	-0.357396	0.0490588	-0.136082
chr5	146794956	146734812	2	Usp12	-0.442781	0.0492408	-0.274472
chr4	11322131	11265079	2	Dpy19l4	-0.369961	0.0492885	-0.040144
chr13	69533864	69497959	2	Tent4a	-0.321457	0.049439	-0.17611
chr17	28365143	28351519	2	Tulp1	-0.909141	0.0494466	-0.0985877
chr2	71529445	71533981	1	Dlx1	-0.643596	0.0494466	-0.064338
chr5	123046820	123037127	2	Morn3	-0.542026	0.0494466	-0.184912

## Sheet: DAGs in 14 cell types
Mature Granule	up-regulated DAGs	3469genes							Immature Granule	up-regulated DAGs	2288genes							Pyramidal neurons	up-regulated DAGs	2119genes							Oligodendrocyte	up-regulated DAGs	317genes							Astrocytes	up-regulated DAGs	897genes							GABAergic neurons	up-regulated DAGs	496genes
seqnames	start	end	strand	name	Log2FC	FDR	MeanDiff		seqnames	start	end	strand	name	Log2FC	FDR	MeanDiff		seqnames	start	end	strand	name	Log2FC	FDR	MeanDiff		seqnames	start	end	strand	name	Log2FC	FDR	MeanDiff		seqnames	start	end	strand	name	Log2FC	FDR	MeanDiff		seqnames	start	end	strand	name
chr11	66526126	66211725	2	Shisa6	0.984432	1.45181e-16	1.4264		chr11	57011618	57330244	1	Gria1	0.423452	9.34184e-13	1.28793		chr11	57011618	57330244	1	Gria1	0.434981	1.5811e-09	1.75631		chr17	10456216	10493057	1	A230009B12Rik	0.447415	3.59216e-13	1.33963		chr2	102550021	102643041	1	Pamr1	0.627622	9.2751e-12	1.17682		chr3	95559677	95587860	1	Hormad1
chr16	42875893	43727234	1	Zbtb20	0.947285	1.45181e-16	2.32614		chr16	42875893	43727234	1	Zbtb20	0.496399	9.34184e-13	1.91383		chr13	108654105	109955969	1	Pde4d	0.327804	1.5811e-09	0.740032		chr13	80940403	80948597	1	5430425K12Rik	0.743748	1.88371e-07	0.917566		chr11	88718267	88339382	2	Msi2	0.412239	1.95786e-10	2.17692		chr7	127208468	127197459	2	Tbc1d10b
chr16	72663149	73046100	1	Robo1	0.880923	7.34095e-16	0.936558		chr12	41024090	41955588	1	Immp2l	0.482298	2.84215e-11	0.448528		chr3	149274737	149279980	1	Gm1653	0.656528	1.5811e-09	0.358794		chr17	10840191	10403012	2	Pacrg	0.314497	9.61985e-07	1.23024		chr13	107469822	107479188	1	AI197445	0.770864	1.95786e-10	0.386412		chr3	95588934	95619247	1	Golph3l
chr7	123983181	124398989	1	Hs3st4	0.741217	4.4958e-15	1.31362		chr12	79297282	79814690	1	Rad51b	0.600934	2.84215e-11	0.408842		chr6	108213096	108551116	1	Itpr1	0.378535	1.5811e-09	0.878644		chrX	136822746	136838582	1	Plp1	0.677036	3.55538e-06	0.855284		chr4	105157347	105232767	1	Plpp3	0.525629	1.95786e-10	1.18758		chr17	24528251	24528744	1	Rab26os
chr11	66168013	66301237	1	Gm12296	0.914824	2.97928e-14	0.683698		chr17	10840359	12063366	1	Prkn	0.509083	2.84215e-11	1.07312		chr6	77979667	76881637	2	Ctnna2	0.286448	2.47814e-09	0.69317		chr7	127211608	127214287	1	Mylpf	0.478328	3.96829e-06	1.28124		chr4	96664119	96627432	2	Cyp2j5	0.854066	1.13738e-09	0.210966		chr7	127211608	127214287	1	Mylpf
chr1	159523769	159924922	1	Tnr	0.532094	3.59182e-14	0.789904		chr2	162661147	161521988	2	Ptprt	0.337252	2.84215e-11	0.266708		chr11	93098410	93601751	1	Car10	0.54882	4.06846e-09	0.428272		chr16	42875762	42725702	2	4932412D23Rik	0.481798	4.52992e-06	0.438244		chr11	88619251	88623426	1	0610039H22Rik	0.420731	1.26333e-09	1.42809		chr2	84678402	84688215	1	Med19
chr14	11553553	12242039	1	Ptprg	0.547529	1.34212e-13	1.15157		chr9	29963129	28995964	2	Ntm	0.528968	3.22406e-11	0.632844		chr9	29963129	28995964	2	Ntm	0.408886	4.06846e-09	1.40155		chr4	116708385	116702434	2	Mmachc	0.612542	4.52992e-06	0.992444		chr16	42875893	43727234	1	Zbtb20	0.438165	2.3539e-09	1.59163		chr3	87885562	87858903	2	Prcc
chr7	75455534	75754609	1	Akap13	0.598785	1.92572e-13	0.55112		chr1	61638824	62642284	1	Pard3b	0.766906	9.40802e-11	0.75013		chr12	91384409	90998492	2	Cep128	0.443785	1.32666e-08	0.133624		chr7	127208468	127197459	2	Tbc1d10b	0.394288	4.52992e-06	0.750799		chr16	39984371	42174242	1	Lsamp	0.613392	5.53019e-09	2.14373		chr15	102406316	102436404	1	Sp1
chr14	11162035	9550094	2	Fhit	0.535462	1.18271e-12	0.806305		chr4	103619665	104744844	1	Dab1	0.413922	2.56574e-10	1.97672		chr14	22019712	23056088	1	Lrmda	0.423115	7.99195e-08	0.452389		chr17	24528251	24528744	1	Rab26os	0.723996	9.07481e-06	1.33042		chr1	168432169	168119364	2	Pbx1	0.696779	6.83408e-09	0.978498		chr5	127030789	127088529	1	4933438B17Rik
chr2	45117395	44983512	2	Zeb2	0.701098	1.18271e-12	0.53335		chr2	43748824	44395953	1	Arhgap15	0.660803	9.29739e-10	0.709039		chr2	84678402	84688215	1	Med19	0.663405	7.99195e-08	0.321598		chr4	116708571	116715104	1	Ccdc163	0.622426	1.13179e-05	0.909196		chr7	96171244	96911093	1	Tenm4	0.456187	7.14528e-09	0.81319		chr4	88644459	88643641	2	Ifna13
chr16	43420196	43410518	2	Gm15713	1.06759	1.75093e-12	0.548144		chr4	97581943	98118876	1	Nfia	0.399509	1.96478e-09	0.737774		chr6	34029448	34134034	1	Lrguk	0.514414	7.99195e-08	0.208412		chr7	4740127	4747514	1	Kmt5c	0.619032	1.26507e-05	0.76288		chr4	96785160	96723887	2	Gm12695	0.68136	2.71768e-08	0.36655		chr14	80000302	80021930	1	Olfm4
chr11	57011618	57330244	1	Gria1	0.568511	3.34543e-12	1.42464		chr2	42653598	40596773	2	Lrp1b	0.324824	2.11103e-09	0.743731		chr7	49975350	50863289	1	Nell1	0.39211	9.48343e-08	0.841297		chr15	78174108	78159463	2	Ift27	0.517883	1.77948e-05	0.469622		chr19	9135566	9111719	2	Asrgl1	0.639434	4.15818e-08	0.577632		chr5	91402994	91357261	2	Btc
chr14	27622442	28478537	1	Erc2	0.591656	1.11365e-11	2.02189		chr9	117629913	116572746	2	Rbms3	0.753318	2.11103e-09	0.411904		chr13	95696920	95702768	1	F2rl2	0.482615	1.02675e-07	0.405182		chr14	67233292	67430952	1	Ebf2	0.424176	4.07789e-05	0.26386		chr4	97581943	98118876	1	Nfia	0.371314	6.92028e-08	1.27441		chr13	68999541	68620043	2	Adcy2
chr6	119196409	118587240	2	Cacna1c	0.580173	2.29959e-11	1.59657		chr1	126830632	125913636	2	Nckap5	0.471829	2.48643e-09	0.498636		chr16	42875893	43727234	1	Zbtb20	0.322348	1.06304e-07	0.902622		chr15	102406316	102436404	1	Sp1	0.361595	6.4657e-05	0.56343		chr1	20890622	20938756	1	Paqr8	0.553977	7.70328e-08	0.685726		chr16	42875762	42725702	2	4932412D23Rik
chr6	137170496	137054825	2	Rerg	0.72366	4.52041e-11	0.41938		chr16	39984371	42174242	1	Lsamp	0.568119	3.10432e-09	2.04176		chr11	81968396	80880163	2	Asic2	0.294399	1.17158e-07	0.919769		chr11	71750703	71789647	1	Wscd1	0.429481	7.2936e-05	0.824167		chr1	166254139	166316832	1	Ildr2	0.680739	1.22418e-07	0.619316		chr16	42875893	43727234	1	Zbtb20
chr16	43640655	43640737	1	Mir568	0.920687	4.83639e-11	0.837234		chr17	91092952	90033644	2	Nrxn1	0.41158	6.01695e-09	0.807724		chr7	91090786	92449246	1	Dlg2	0.445564	1.17158e-07	2.59988		chr17	24533747	24529054	2	Rab26	0.658986	0.000101715	0.604974		chr8	54779434	55060878	1	Gpm6a	0.78735	1.27177e-07	0.871254		chr2	72285637	72442610	1	Map3k20
chr2	45111138	45114087	1	Zeb2os	0.711445	6.71151e-11	0.673502		chr6	53287303	53700364	1	Creb5	0.341614	8.01111e-09	0.13861		chr17	67026235	67026147	2	Mir5709	0.626636	1.21064e-07	0.336184		chr2	126034658	126091185	1	Fgf7	0.772006	0.000101715	0.416558		chr2	102746715	102743651	2	Gm13872	0.645476	1.40451e-07	1.75089		chr4	88634186	88627320	2	C87499
chr9	42944371	42520412	2	Grik4	0.630289	8.50054e-11	1.73051		chr12	88722876	90334935	1	Nrxn3	0.414893	1.18731e-08	0.677894		chr6	96113154	96657198	1	Fam19a1	0.464187	1.21064e-07	0.881402		chr10	63430098	65003667	1	Ctnna3	0.626759	0.000168368	0.922704		chr8	103347534	103343878	2	1600027J07Rik	0.958776	1.69383e-07	0.366446		chr1	56018978	56020203	1	1700003I22Rik
chr13	43716791	43719038	1	Gm20751	0.728806	1.17673e-10	0.722206		chr7	49975350	50863289	1	Nell1	0.573826	1.50088e-08	0.271418		chr18	68951528	68889487	2	4930546C10Rik	0.435829	1.88992e-07	0.331281		chr7	126396737	126382854	2	Nfatc2ip	0.716766	0.000274068	0.425734		chr12	71831068	71992376	1	Daam1	0.384387	1.87132e-07	0.605235		chr5	137629123	137641099	1	Lrch4
chr7	91090786	92449246	1	Dlg2	0.447533	3.23189e-10	2.18764		chr6	77979667	76881637	2	Ctnna2	0.342821	1.72882e-08	0.783715		chr14	46882965	47105817	1	Samd4	0.502082	1.91155e-07	0.262302		chr1	132391386	132356315	2	Tmcc2	0.414788	0.000303182	0.763192		chr1	131527361	131285251	2	Srgap2	0.484468	3.34502e-07	0.604648		chr2	84678828	84671311	2	Tmx2
chr16	9992533	9577710	2	Grin2a	0.465153	5.26297e-10	1.41201		chr7	4740127	4747514	1	Kmt5c	0.604089	2.37399e-08	0.518383		chr13	95891922	95627177	2	Iqgap2	0.352468	1.92799e-07	0.655359		chr8	69716948	69705137	2	Zfp869	0.6813	0.000443052	0.604768		chr19	50678646	50143301	2	Sorcs1	1.10345	4.06477e-07	0.371558		chr11	107915055	107874605	2	Cacng5
chr7	76229887	77124698	1	Agbl1	0.583626	7.32675e-10	0.427282		chr6	144781977	143828425	2	Sox5	0.962755	2.96435e-08	0.722138		chr3	137341078	137431069	1	Emcn	0.306992	1.92799e-07	0.160284		chr12	31950535	31926455	2	Hbp1	0.355622	0.000487182	0.44816		chr1	42694825	42648200	2	Pantr1	0.498947	4.2427e-07	0.87299		chr5	137625078	137612505	2	Fbxo24
chr1	10719945	10324719	2	Cpa6	0.611365	9.00364e-10	0.175446		chr9	16378231	15910193	2	Fat3	0.446817	2.98448e-08	0.399958		chr5	65861220	65896700	1	Rhoh	0.740357	1.92799e-07	0.152204		chr16	42875893	43727234	1	Zbtb20	0.433544	0.000487182	1.07511		chr2	102658683	102790784	1	Slc1a2	0.514166	7.30119e-07	1.91311		chr19	41802084	41766588	2	Arhgap19
chr17	72604307	71868988	2	Alk	0.637789	9.00364e-10	0.615156		chr18	72351069	71253632	2	Dcc	0.37294	3.19325e-08	0.377777		chr1	132068062	132022811	2	Mfsd4a	0.47402	2.15609e-07	0.306016		chr3	87885562	87858903	2	Prcc	0.493398	0.000487182	0.406774		chr11	109363654	109354778	2	Gm11696	0.600983	7.99111e-07	0.984675		chr13	20090507	20608353	1	Elmo1
chr5	141241534	142213791	1	Sdk1	0.47828	9.08617e-10	0.693618		chr7	76229887	77124698	1	Agbl1	0.717072	3.68021e-08	0.46756		chr2	17731068	17346734	2	Nebl	0.389482	2.39847e-07	0.477882		chr4	45018609	45034279	1	Polr1e	0.46085	0.000487182	0.272004		chr11	107470720	107207892	2	Pitpnc1	0.451974	9.78867e-07	0.942676		chr11	101551955	101488764	2	Brca1
chr16	5884793	7412480	1	Rbfox1	0.465006	9.7486e-10	3.18962		chr17	10840191	10403012	2	Pacrg	0.62505	5.02986e-08	0.350479		chr7	107595051	107748583	1	Ppfibp2	0.635801	2.97817e-07	0.160724		chr8	95081201	95099874	1	Katnb1	0.462984	0.000487182	0.452168		chr19	36705641	36614052	2	Hectd2os	0.529354	1.05527e-06	0.590704		chr5	42067960	42216784	1	Gm16223
chr10	23350786	23104168	2	Eya4	0.761282	9.81473e-10	0.216038		chr9	27791269	28925058	1	Opcml	0.347988	5.02986e-08	0.795925		chr3	136326066	136053363	2	Bank1	0.367719	3.31013e-07	0.297088		chr1	131527903	131539035	1	Fam72a	0.448929	0.000499588	0.667794		chr2	128698997	128802188	1	Mertk	0.620658	1.17033e-06	0.75432		chr11	74283809	74289646	1	Olfr59
chr14	123660140	123974079	1	Itgbl1	0.745625	1.07255e-09	0.258816		chr5	44799746	44472133	2	Ldb2	0.560188	5.74924e-08	0.22594		chr7	127208468	127197459	2	Tbc1d10b	0.522859	3.47162e-07	0.516053		chr2	105126510	105076538	2	Wt1os	0.822698	0.00055534	0.32579		chr9	29963129	28995964	2	Ntm	0.409179	1.19589e-06	1.34597		chrX	74270816	74273135	1	Rpl10
chr15	50890041	50654757	2	Trps1	0.79111	1.15322e-09	0.403362		chr7	96171244	96911093	1	Tenm4	0.419264	6.41423e-08	0.407008		chr5	49524904	48389503	2	Kcnip4	0.471418	4.22664e-07	0.859767		chr9	50555138	50533087	2	Bco2	1.12046	0.00061109	0.307864		chr6	32588192	32144543	2	Plxna4	0.55148	1.42362e-06	0.483708		chr5	137629123	137642902	1	Gm20605
chr6	92940582	93272977	1	9530026P05Rik	0.645923	1.24614e-09	0.341489		chr17	81738387	81266210	2	Slc8a1	0.562485	7.38223e-08	0.339289		chr2	4017734	4614043	1	Frmd4a	0.219058	4.78724e-07	0.445397		chr13	102693558	102706631	1	Cd180	0.338414	0.000619793	0.158098		chr12	82616925	83162056	1	Rgs6	0.458538	2.31404e-06	0.543311		chr6	6869533	6820546	2	Dlx6os1
chr11	66168551	65831324	2	Dnah9	0.520307	1.38357e-09	0.505082		chr11	93098410	93601751	1	Car10	0.292955	7.60564e-08	0.274725		chr5	151190193	151037515	2	Stard13	0.315709	4.78724e-07	0.199652		chr10	40570362	40604132	1	Slc22a16	0.573401	0.000697212	0.232384		chr18	23310020	23659719	1	Dtna	0.548629	2.32511e-06	0.911241		chr5	136567490	136248135	2	Cux1
chr12	37880174	38633410	1	Dgkb	0.593634	1.40883e-09	0.753112		chr2	140395430	142390050	1	Macrod2	0.326679	8.67864e-08	0.813276		chr4	88644459	88643641	2	Ifna13	0.929156	5.63572e-07	0.3489		chr11	87109261	87124635	1	Ska2	0.867642	0.000712737	0.463654		chr6	85587531	85702751	1	Alms1	0.422238	2.32511e-06	0.112666		chr16	19884274	19876567	2	A930003A15Rik
chr14	74355527	74369741	1	4933402J15Rik	0.953922	1.62691e-09	0.123034		chr9	104547286	105034544	1	Cpne4	0.293049	9.00094e-08	0.313198		chr12	45074483	44852486	2	Stxbp6	0.481772	6.38726e-07	0.186958		chr2	45023177	45023100	2	Mir5129	0.475066	0.000716646	0.892958		chr19	46148325	46135685	2	Pitx3	0.745576	2.48408e-06	0.429694		chrX	74272492	74272620	1	Snora70
chr7	43797945	43695209	2	2310002F09Rik	0.525362	2.88169e-09	0.204296		chr19	46148325	46135685	2	Pitx3	0.75691	9.03411e-08	0.39467		chr15	68928420	69101211	1	Khdrbs3	0.481073	7.24478e-07	0.793237		chr11	87108714	87089156	2	Prr11	0.852376	0.000783142	0.412624		chr4	97778048	97567875	2	E130114P18Rik	0.364976	2.48408e-06	0.610842		chr14	79869176	79860521	2	Gm10845
chr1	129273304	130219278	1	Thsd7b	0.645086	2.90176e-09	0.904391		chr9	68653786	69388246	1	Rora	0.537497	1.02909e-07	0.60049		chr6	45060061	47301388	1	Cntnap2	0.367623	7.24478e-07	0.98982		chr2	58052752	58045115	2	Ermn	0.602139	0.000846922	0.593716		chr5	119834663	119885218	1	Tbx5	0.225103	3.54915e-06	0.0486141		chr13	99087921	99076528	2	2310020H05Rik
chr4	58553491	58435252	2	Lpar1	0.489578	3.07594e-09	0.151014		chr12	99964499	100062682	1	Kcnk13	0.76674	1.09917e-07	0.30888		chr6	139599480	139969284	1	Pik3c2g	0.279687	8.33609e-07	0.149516		chr7	41633531	41651534	1	Zfp788	0.671652	0.000972487	0.358314		chr2	50909684	50911846	1	Gm13498	0.682148	3.69811e-06	0.288508		chr3	63850991	63696234	2	Plch1
chr13	57908332	57421195	2	Spock1	0.367197	3.08783e-09	0.843616		chr16	9992533	9577710	2	Grin2a	0.337025	1.09917e-07	1.33111		chr1	55931241	55972098	1	9130227L01Rik	0.583238	9.60069e-07	0.10679		chr2	162661147	161521988	2	Ptprt	0.451413	0.000983454	0.536036		chr6	85513542	85511122	2	Egr4	0.739608	3.96245e-06	0.748913		chr3	95624980	95632117	1	Ensa
chr15	51395610	51231640	2	Gm19303	0.978202	3.08783e-09	0.181632		chr9	103761837	103482936	2	Tmem108	0.425321	1.09917e-07	0.964617		chr13	93144724	93040713	2	Cmya5	0.284805	1.16348e-06	0.214862		chr17	24527938	24508850	2	Traf7	0.502304	0.00106298	0.47528		chr9	13297958	13709533	1	Maml2	0.388912	5.76225e-06	0.521424		chr1	159523769	159924922	1	Tnr
chr8	68062286	67689082	2	Psd3	0.528787	3.24044e-09	0.668362		chr5	132542343	131437682	2	Auts2	0.314684	1.14534e-07	1.68424		chr16	39984371	42174242	1	Lsamp	0.364027	1.16348e-06	2.05662		chr11	87113004	87113089	1	Mir301	0.852051	0.00108643	1.04594		chr9	80465438	80313330	2	Impg1	0.918523	6.53137e-06	0.327262		chr12	71831068	71992376	1	Daam1
chr2	45023177	45023100	2	Mir5129	0.744736	3.44119e-09	0.513663		chr17	72604307	71868988	2	Alk	0.605084	1.22067e-07	0.363389		chr15	32244813	32696341	1	Sema5a	0.31073	1.23809e-06	0.18336		chr12	79297282	79814690	1	Rad51b	0.405607	0.00111243	0.456931		chr7	117380979	117667630	1	Xylt1	0.424118	7.45067e-06	1.03481		chr9	32344237	32314783	2	Kcnj5
chr12	79297282	79814690	1	Rad51b	0.655964	4.5327e-09	0.620862		chr11	47988969	46896253	2	Sgcd	0.656148	1.57003e-07	0.338442		chr9	37854820	37855755	1	Olfr877	0.786603	1.25691e-06	0.32554		chr12	84451024	84430717	2	Aldh6a1	0.513848	0.00115508	0.398946		chr19	18749983	18892511	1	Trpm6	0.689283	8.94957e-06	0.419392		chr6	6865150	6863797	2	Dlx6os2
chr7	89632505	89854359	1	Me3	0.657807	4.5327e-09	0.405754		chr17	24528251	24528744	1	Rab26os	0.692642	1.71838e-07	1.04242		chr13	45002096	44922079	2	Dtnbp1	0.487064	1.31264e-06	0.326678		chr12	84451508	84531533	1	Lin52	0.606415	0.00127687	0.464926		chr18	54992591	54888045	2	Zfp608	0.46134	1.32735e-05	0.52221		chr9	62282179	62270729	2	Spesp1
chr17	57769570	58410342	1	Cntnap5c	0.694093	4.6531e-09	0.515034		chr17	57249451	57263697	1	Trip10	0.424049	1.72389e-07	0.334382		chr16	25286817	25422344	1	Tprg	0.42516	1.31264e-06	0.267724		chr11	12037420	11930499	2	Grb10	0.479202	0.00142143	0.29291		chr12	53248677	54072175	1	Npas3	0.44829	1.37692e-05	1.59353		chr13	20794113	21024254	1	Aoah
chr5	102207198	102897937	1	Arhgap24	0.443175	4.6531e-09	0.35495		chr6	96113154	96657198	1	Fam19a1	0.614194	1.88986e-07	0.560637		chr16	34514027	33969073	2	Kalrn	0.207821	1.31264e-06	1.20793		chr17	69969368	70821413	1	Dlgap1	0.568923	0.00145117	0.548656		chr5	77211471	77205106	2	Spink2	0.5088	1.49668e-05	0.320992		chr11	81573539	81572502	2	1700071K01Rik
chr7	83745726	83643063	2	Il16	0.44033	4.6531e-09	0.20596		chr14	11162035	9550094	2	Fhit	0.579071	2.14595e-07	0.656929		chr15	93927111	93904856	2	9430014N10Rik	0.512423	1.34009e-06	0.19845		chr3	95624980	95632117	1	Ensa	0.635308	0.00145117	0.621657		chr2	4017734	4614043	1	Frmd4a	0.404263	1.50316e-05	0.900139		chr5	102207198	102897937	1	Arhgap24
chrX	53240111	53070002	2	Plac1	1.25961	4.66464e-09	0.109958		chr17	57247689	57234914	2	Gpr108	0.419771	2.40085e-07	0.339898		chr2	84678828	84671311	2	Tmx2	0.519143	1.4901e-06	0.338734		chr10	79097600	79064374	2	2610008E11Rik	0.640146	0.0014683	0.192326		chr1	20890473	20888650	2	6720483E21Rik	0.493465	1.56935e-05	0.809216		chr1	77496768	77496653	2	Mir6352
chr13	21292686	21286429	2	Gpx5	0.605782	5.03378e-09	0.22774		chr14	123168503	123176176	1	AA536875	0.577943	2.44116e-07	0.12067		chrX	167070370	167063449	2	Gm8817	0.534577	1.54744e-06	0.234474		chr6	36811361	36715663	2	Ptn	0.496909	0.0014683	0.467364		chr10	92375373	92171301	2	Gm20757	0.559245	1.56935e-05	0.497222		chr17	43270347	43324406	1	Adgrf1
chr7	136349415	136332216	2	C230079O03Rik	0.647824	5.03378e-09	0.09664		chr8	75448694	75984508	1	Iqcm	0.521041	2.4988e-07	0.284712		chr7	54835245	55268888	1	Luzp2	0.390876	1.63751e-06	0.174554		chr11	107996848	107996916	1	Mir7223	0.351365	0.00158188	0.384283		chr12	52480609	52475739	2	Gm35135	0.43655	1.56935e-05	0.717706		chr13	23683959	23683473	2	Hist1h2ac
chr1	173905631	173747293	2	Ifi204	1.02957	5.18061e-09	0.0987081		chr14	22019712	23056088	1	Lrmda	0.455595	2.62466e-07	0.298646		chr18	46045260	45683487	2	A330093E20Rik	0.294251	1.6955e-06	0.360362		chr13	55369732	55384687	1	Rgs14	0.755827	0.00195989	0.584044		chr2	85331896	85330967	2	Olfr987	0.846617	1.56935e-05	0.38247		chr11	102377020	102375551	2	Bloodlinc
chr9	117629913	116572746	2	Rbms3	0.556562	5.20416e-09	0.534176		chr15	11064790	11346867	1	Adamts12	0.531699	2.96323e-07	0.146168		chr17	67354459	66666848	2	Ptprm	0.356226	1.76419e-06	0.269978		chr6	54992867	54985095	2	Ggct	0.63384	0.00211878	0.16964		chr6	36811361	36715663	2	Ptn	0.545737	1.56935e-05	0.622862		chr13	21292686	21286429	2	Gpx5
chr12	71831068	71992376	1	Daam1	0.513326	6.27758e-09	0.474184		chr13	108654105	109955969	1	Pde4d	0.405237	3.70405e-07	0.507763		chr7	127211608	127214287	1	Mylpf	0.494204	1.7917e-06	0.642145		chr8	4166567	4211257	1	Evi5l	0.287343	0.00213301	0.493796		chr4	45018609	45034279	1	Polr1e	0.523742	1.66988e-05	0.301162		chr8	14095875	14847687	1	Dlgap2
chr10	27616942	26981285	2	Lama2	0.652602	6.43607e-09	0.360354		chr7	61928195	61705850	2	A230057D06Rik	0.389268	3.70405e-07	0.17981		chr7	134670687	135173647	1	Dock1	0.309658	1.7917e-06	0.251488		chr1	88754890	88755733	1	Platr5	0.994916	0.00220345	0.578565		chr19	53677306	53867080	1	Rbm20	0.508071	2.11772e-05	0.543426		chr7	126396737	126382854	2	Nfatc2ip
chr5	28458274	28933995	1	9530036O11Rik	0.510979	6.77454e-09	0.261546		chr8	65618040	66471637	1	2025-03-01	0.662851	5.2974e-07	0.592482		chr17	68273797	68780086	1	L3mbtl4	0.374659	1.85539e-06	0.211204		chr9	50554857	50581837	1	Il18	1.01125	0.00226505	0.270226		chr14	60086834	59647741	2	Atp8a2	0.583931	2.45954e-05	0.567968		chr7	91090786	92449246	1	Dlg2
chr16	76122613	76156086	1	4930578N18Rik	0.943234	9.2903e-09	0.149704		chrX	43429126	42532391	2	Tenm1	0.449834	5.75712e-07	0.277896		chr1	149961290	149829618	2	Pla2g4a	0.502166	2.1026e-06	0.221524		chr10	69533708	70027436	1	Ank3	0.147603	0.00226521	0.344553		chr4	103619665	104744844	1	Dab1	0.373659	2.62493e-05	0.849298		chr5	21424903	21482124	1	Fam185a
chr17	7827302	7738568	2	Fndc1	0.508782	1.15877e-08	0.19466		chr9	10904775	9660891	2	Cntn5	0.412812	6.1839e-07	0.455668		chr17	10840359	12063366	1	Prkn	0.219438	2.1026e-06	0.838788		chr3	31149920	31164326	1	Cldn11	0.430052	0.00237859	0.824024		chr5	77115123	77086986	2	Hopx	0.284897	2.72887e-05	0.380702		chr5	129096750	129204599	1	Adgrd1
chr3	103575282	103645567	1	Syt6	0.925424	1.15877e-08	0.233024		chr12	34917095	34047582	2	Hdac9	0.604542	6.19361e-07	0.603295		chr17	49615172	49909847	1	Kif6	0.438173	2.13177e-06	0.362268		chr8	61928087	62037701	1	Ddx60	3.04597	0.0024862	0.089576		chr1	154201187	154205674	1	Zfp648	0.326509	2.88539e-05	0.595001		chr14	29721864	28904943	2	Cacna2d3
chr7	49975350	50863289	1	Nell1	0.419247	1.26468e-08	0.556156		chr8	77517907	77250366	2	Arhgap10	0.495718	6.19361e-07	0.455547		chr1	126830632	125913636	2	Nckap5	0.279639	2.19481e-06	0.482205		chr6	124231784	124191596	2	Vmn2r27	2.16985	0.00253492	0.070198		chr17	72604307	71868988	2	Alk	0.474874	2.88539e-05	0.932338		chr19	28680077	28258851	2	Glis3
chr7	134670687	135173647	1	Dock1	0.474847	1.52538e-08	0.41613		chr10	27616942	26981285	2	Lama2	0.33614	6.79437e-07	0.181232		chr7	76229887	77124698	1	Agbl1	0.446241	2.19481e-06	0.264748		chr6	70844515	70905241	1	Eif2ak3	0.464222	0.00263008	0.250818		chr2	110305725	110265083	2	Bbox1	0.690851	2.88539e-05	0.205232		chr17	9168022	9147719	2	6530411M01Rik
chr2	93334487	93201760	2	Tspan18	0.728226	1.67258e-08	0.42974		chr8	81342562	82127917	1	Inpp4b	0.553102	7.20428e-07	0.422288		chr17	72604307	71868988	2	Alk	0.239816	2.2151e-06	0.245802		chr2	126152004	125983483	2	Fam227b	0.596911	0.00282366	0.356204		chr7	96341964	96339483	2	Gm15412	0.736448	2.93147e-05	0.327338		chr8	45165145	45160494	2	Gm6329
chr19	31765033	30564487	2	Prkg1	0.450778	1.72609e-08	0.783671		chr14	29721864	28904943	2	Cacna2d3	0.51894	7.27801e-07	0.796173		chr8	77517907	77250366	2	Arhgap10	0.269961	3.06007e-06	0.241756		chr18	57533780	57731065	1	Ccdc192	0.501379	0.00308526	0.475546		chr11	81860677	81894582	1	5530401A14Rik	0.44093	3.17196e-05	0.213404		chr15	53346183	53068261	2	Ext1
chr16	23224740	23360350	1	St6gal1	0.442609	1.79926e-08	0.151802		chr2	101649532	101560781	2	B230118H07Rik	0.856242	7.27801e-07	0.236274		chr6	148614309	148606786	2	Gm6313	0.496268	3.08833e-06	0.20651		chr10	21593145	21622375	1	1700020N01Rik	0.594513	0.00312793	0.321796		chr8	126945921	126930664	2	Tomm20	0.445545	3.21003e-05	0.327508		chr17	50190497	49993307	2	Rftn1
chr7	134376828	134266262	2	D7Ertd443e	0.800492	1.93708e-08	0.177826		chr19	28680077	28258851	2	Glis3	0.367089	8.08485e-07	0.961277		chr2	154603673	154587044	2	Pxmp4	0.455157	3.50518e-06	0.194258		chr7	18910404	18890884	2	Ccdc61	0.584818	0.00394684	0.306628		chr19	28680077	28258851	2	Glis3	0.48145	3.32102e-05	0.682349		chr13	22035821	22036320	1	Hist1h2bk
chr6	34598544	34775469	1	Cald1	0.684008	1.95261e-08	0.16798		chr9	106096691	105990318	2	Col6a4	0.866331	9.5453e-07	0.161842		chr19	59493136	59559391	1	2700089I24Rik	0.438913	3.653e-06	0.134764		chr8	31150316	31164703	1	Tti2	0.572373	0.00407619	0.365444		chr2	90580647	90429756	2	Ptprj	0.452143	3.49003e-05	0.237068		chr2	101649532	101560781	2	B230118H07Rik
chr15	11064790	11346867	1	Adamts12	0.474484	2.06507e-08	0.130294		chr3	153725133	153202509	2	St6galnac3	0.3506	9.58483e-07	0.992579		chr6	77382475	77380257	2	6330415B21Rik	0.611108	3.653e-06	0.478504		chr2	96318169	97631664	1	Lrrc4c	0.44823	0.00412206	0.539745		chr1	163313650	163245119	2	Prrx1	0.473906	3.85569e-05	0.246306		chr14	11162035	9550094	2	Fhit
chr17	5492600	5753891	1	Zdhhc14	0.372899	2.29636e-08	0.482194		chr1	175625635	175601378	2	Fh1	0.448416	1.13948e-06	0.235411		chr12	50649223	50341231	2	Prkd1	0.220823	3.7984e-06	0.120162		chr14	103650243	103704802	1	Slain1	0.432229	0.00440663	0.591216		chr6	85831890	85830387	2	Nat8	0.545514	3.94743e-05	0.908218		chr1	175620381	175660853	1	Kmo
chr6	92901441	92772699	2	Adamts9	0.667563	2.29636e-08	0.292342		chr13	105054930	104947153	2	Rgs7bp	0.435199	1.13948e-06	0.422008		chr13	41847616	41763148	2	Adtrp	0.46656	3.7984e-06	0.176234		chr11	61956763	62223013	1	Specc1	0.452616	0.00444978	0.618338		chr3	5218554	5415855	1	Zfhx4	0.641079	4.20081e-05	0.24679		chr5	22746193	23275597	1	Lhfpl3
chr10	58813359	59138916	1	Sh3rf3	0.370566	2.59447e-08	0.514156		chr17	17064103	17089631	1	Zfp960	1.08112	1.22029e-06	0.14272		chr6	77242717	77257791	1	Lrrtm1	0.419187	3.81296e-06	0.214479		chr10	103367808	103419379	1	Slc6a15	0.500642	0.00463758	0.052388		chr6	85869137	85865422	2	Nat8f2	0.546593	4.2069e-05	0.767882		chr14	51091077	51106151	1	Rnase4
chr2	5714762	5293457	2	Camk1d	0.369662	2.68554e-08	0.785984		chr2	78051177	78194430	1	4930440I19Rik	0.712592	1.24814e-06	0.228652		chr14	116925297	117979529	1	Gpc6	0.165882	4.18687e-06	0.2113		chr14	52104028	52073380	2	Hnrnpc	0.435035	0.00466498	0.285992		chr14	27114899	27403911	1	Arhgef3	0.714881	4.69783e-05	0.364776		chr17	73399296	73306464	2	Capn13
chr13	21179931	21194723	1	Trim27	0.477289	2.69384e-08	0.296464		chr15	32244813	32696341	1	Sema5a	0.401396	1.28229e-06	0.825811		chr9	111690348	111561437	2	Stac	0.19305	4.20305e-06	0.127722		chr9	49250531	49280594	1	Gm4894	0.402947	0.0046942	0.189296		chr16	38902345	39027159	1	Igsf11	0.609132	4.76973e-05	0.839705		chr11	101552107	101581951	1	Nbr1
chr2	103566310	103718423	1	Abtb2	0.660981	2.80202e-08	0.27943		chr4	88644459	88643641	2	Ifna13	0.985527	1.32938e-06	0.455388		chr9	41581926	41582002	1	Mir125b-1	0.455975	4.42816e-06	0.481081		chr10	15791777	15807065	1	C330004P14Rik	0.429141	0.00485893	0.0731761		chr14	29721864	28904943	2	Cacna2d3	0.933984	4.81986e-05	0.788264		chr17	8988333	9008319	1	1700010I14Rik
chr16	75586061	75540514	2	Lipi	0.793553	2.88016e-08	0.103106		chr5	21424677	21292961	2	Ccdc146	0.643774	1.32938e-06	0.1483		chr11	32000419	32059211	1	Nsg2	0.319789	4.84681e-06	0.317012		chr11	101551955	101488764	2	Brca1	0.451685	0.0049275	0.2772		chr14	22019712	23056088	1	Lrmda	0.988395	5.09987e-05	1.09692		chr1	131527903	131539035	1	Fam72a
chr6	40110253	40248353	1	Tmem178b	0.456088	2.88016e-08	0.476056		chr12	118199043	117877982	2	Dnah11	1.08768	1.33694e-06	0.299772		chr13	21292686	21286429	2	Gpx5	0.372868	5.08077e-06	0.154484		chr12	73997761	74267916	1	Syt16	0.443951	0.00497644	0.227892		chr6	28480348	28888832	1	Snd1	0.527716	5.09987e-05	0.621988		chr9	34486126	35036307	1	Kirrel3
chr5	17574816	17730268	1	Sema3c	0.722628	2.94178e-08	0.118296		chr17	9775866	9750752	2	4930452A19Rik	0.726873	1.45749e-06	0.268368		chr18	4920540	5119293	1	Svil	0.449389	5.08077e-06	0.228054		chr13	14063401	14050929	2	Ggps1	0.37809	0.00497644	0.409754		chr3	121723537	121735052	1	F3	0.499527	5.1496e-05	0.689024		chr9	102354693	101922128	2	Ephb1
chr14	65666403	65764826	1	Scara5	0.457146	3.10347e-08	0.109684		chr13	23533911	23534378	1	Hist1h2af	0.664362	1.64571e-06	0.848204		chr11	52764706	53187347	1	Fstl4	0.160884	5.39373e-06	0.181839		chr10	21690845	21693978	1	Gm5420	0.646169	0.00498982	0.483844		chrX	166238943	166389033	1	Gpm6b	0.522054	5.5322e-05	0.543452		chr1	90203980	90215724	1	Ackr3
chr1	80758553	80501068	2	Dock10	0.331654	3.16812e-08	0.16636		chr13	93144724	93040713	2	Cmya5	0.623297	1.70159e-06	0.279344		chr2	14604306	14987908	1	Cacnb2	0.439089	5.69534e-06	0.77066		chr19	46148325	46135685	2	Pitx3	0.573464	0.00512251	0.334244		chr10	126793710	126788851	2	4930484H19Rik	0.408713	5.88224e-05	0.381506		chr1	174448625	174449602	1	Olfr220
chr10	11082331	10686059	2	Grm1	0.533335	3.39008e-08	0.43053		chr8	127064056	127612286	1	Pard3	0.468826	1.70159e-06	0.990451		chr7	98361328	98350668	2	Tsku	0.553978	6.39172e-06	0.209206		chr5	136883107	136741764	2	Col26a1	0.626579	0.00514337	0.196722		chr8	126849020	126851833	1	A630001O12Rik	0.616887	5.88224e-05	0.896344		chr15	44428092	44437685	1	Eny2
chr1	20618057	20057779	2	Pkhd1	0.405143	3.52758e-08	0.159		chr13	23535418	23535909	1	Hist1h3g	0.637971	1.72908e-06	0.843548		chr4	88634186	88627320	2	C87499	0.827255	6.42953e-06	0.218342		chr2	22654283	22654350	1	Mir3967	1.21827	0.005761	0.122394		chr11	81968396	80880163	2	Asic2	0.310794	5.96973e-05	0.52256		chr1	188262023	188965041	1	Ush2a
chr7	112225836	112355194	1	Mical2	0.345739	3.82501e-08	0.66283		chr6	33249150	33972943	1	Exoc4	0.345514	1.81182e-06	0.562541		chr3	86920884	86786150	2	Dclk2	0.405311	6.76147e-06	0.42121		chr2	15526479	16255557	1	Malrd1	0.375155	0.00593258	0.074746		chr1	20820213	20803014	2	Mcm3	0.738016	6.16597e-05	0.438036		chr6	24168092	24088283	2	Slc13a1
chr18	54992591	54888045	2	Zfp608	0.468504	4.23718e-08	0.281848		chr4	88634186	88627320	2	C87499	0.935921	1.82391e-06	0.269014		chr11	35121456	35708507	1	Slit3	0.266747	6.79804e-06	1.02174		chr2	29827389	29844996	1	Urm1	0.44014	0.00600194	0.91665		chr9	15874556	15862377	2	Mtnr1b	0.774577	6.32989e-05	0.131392		chr6	53978673	53873279	2	Cpvl
chr4	58285962	58374303	1	Musk	0.594633	4.23718e-08	0.096374		chr2	140066805	139833479	2	Tasp1	0.390909	1.86762e-06	0.135554		chr11	101551955	101488764	2	Brca1	0.444573	6.79804e-06	0.212378		chr9	14500482	14462581	2	Kdm4d	0.342919	0.00600194	0.165494		chr17	9775866	9750752	2	4930452A19Rik	0.436846	6.66175e-05	0.681826		chr19	8802496	8804854	1	Zbtb3
chr13	23313407	23276204	2	4930557F10Rik	0.906836	4.3333e-08	0.17444		chr12	71540607	71556133	1	4930404H11Rik	0.547385	1.90519e-06	0.183446		chr14	11162035	9550094	2	Fhit	0.225076	6.79804e-06	0.30626		chr15	54920146	54838901	2	Enpp2	0.351027	0.00625714	0.216476		chr10	71980690	71979885	2	1700049L16Rik	0.920655	6.70455e-05	0.183926		chr13	25269996	25252039	2	Nrsn1
chr3	87174747	87078592	2	Kirrel	0.640232	4.8099e-08	0.215868		chr6	50776115	50815033	1	C530044C16Rik	0.750314	1.90519e-06	0.332464		chr14	71856709	71920438	1	4930434J06Rik	0.733684	6.79804e-06	0.183292		chr6	37442148	37331021	2	Creb3l2	0.38646	0.00644489	0.521175		chr4	109218413	109254577	1	Calr4	0.513146	6.70455e-05	0.46959		chr17	24527938	24508850	2	Traf7
chr4	87230540	86983124	2	Slc24a2	0.485204	4.8099e-08	0.759498		chrX	129749742	130465834	1	Diaph2	0.351898	1.94565e-06	0.162386		chr16	87553330	87595336	1	Map3k7cl	0.400603	6.79804e-06	0.0702178		chr19	7040026	7020696	2	Stip1	0.38463	0.00649239	0.378138		chr9	14276301	14326134	1	Sesn3	0.569861	7.06882e-05	0.394626		chr4	45018609	45034279	1	Polr1e
chr5	127241826	127565790	1	Tmem132c	0.548557	5.32896e-08	0.260792		chr3	143712143	143670892	2	Gm6260	0.9222	1.98663e-06	0.19573		chr3	137552622	137550045	2	Gm4861	0.441964	6.79804e-06	0.27206		chr9	24098018	24316398	1	Npsr1	0.42708	0.006509	0.297374		chr17	24528251	24528744	1	Rab26os	0.722003	7.183e-05	1.42618		chr9	44454767	44452715	2	Upk2
chr13	21897049	21896918	2	Mir1983	0.597423	5.93113e-08	0.403274		chr1	61378432	61395904	1	9530026F06Rik	0.713456	2.04303e-06	0.141056		chr13	88821472	89323225	1	Edil3	0.56055	7.1629e-06	0.245694		chr8	36156010	36161588	1	Gm38414	0.435319	0.00653093	0.668744		chr2	162661147	161521988	2	Ptprt	0.441565	7.21176e-05	0.856484		chr13	112288451	112384002	1	Ankrd55
chr2	68861557	69111290	1	Cers6	0.538066	5.93113e-08	0.537771		chr17	17294443	17319585	1	Gm6712	0.738064	2.28929e-06	0.156026		chr2	140395430	142390050	1	Macrod2	0.270516	7.1629e-06	0.732441		chr10	73099342	74649737	1	Pcdh15	0.67598	0.00656841	0.880855		chr2	65239403	65088339	2	Cobll1	0.762529	7.27261e-05	0.15373		chr18	37264998	37267454	1	Pcdhb1
chr8	58911627	57774052	2	Galntl6	0.38291	6.04422e-08	0.451723		chr1	163313650	163245119	2	Prrx1	1.10931	2.39683e-06	0.17181		chr7	127746775	127768928	1	Fbxl19	0.302322	7.1629e-06	0.397374		chr7	19181465	19181562	1	Mir330	0.352025	0.00662934	0.998118		chr1	121087405	121120975	1	Celrr	0.81749	7.31936e-05	0.385528		chr13	23533911	23534378	1	Hist1h2af
chr13	43615797	43670944	1	Rnf182	0.469078	7.23969e-08	0.261686		chr12	84451508	84531533	1	Lin52	0.552956	2.41234e-06	0.347546		chr9	41376526	41615185	1	3110039I08Rik	0.339762	7.60104e-06	0.294444		chr5	9725352	9485236	2	Grm3	0.451665	0.00682413	0.355704		chr19	12502145	12466336	2	Dtx4	0.663182	7.66534e-05	0.426474		chr13	23431017	23427976	2	C230035I16Rik
chr17	9669704	9666497	2	Pabpc6	1.10802	7.76732e-08	0.338626		chr2	105224342	105379860	1	Them7	0.740699	2.56244e-06	0.133706		chr5	123749726	123821593	1	Kntc1	0.366365	7.63233e-06	0.182072		chr15	102004342	101996711	2	Krt8	0.590786	0.00708305	0.285514		chr11	45116928	45102866	2	Gm12159	1.1262	7.91233e-05	0.255654		chr7	124708935	124625670	2	3100003L05Rik
chr18	66291838	66047166	2	Ccbe1	0.597412	8.41829e-08	0.511264		chr6	5383386	5433022	1	Asb4	0.494307	2.56244e-06	0.0842901		chr3	137623672	137628332	1	Ddit4l	0.38846	7.72014e-06	0.22217		chr7	4120728	4074125	2	9430041J12Rik	0.274218	0.00710076	0.249276		chr3	89411869	89401896	2	Flad1	0.73519	7.96941e-05	0.4363		chr19	8798557	8793129	2	Polr2g
chr9	104547286	105034544	1	Cpne4	0.517317	8.68416e-08	0.743525		chr2	45111138	45114087	1	Zeb2os	0.434771	2.66571e-06	0.637857		chr13	96924689	96950914	1	Gcnt4	0.379051	7.84862e-06	0.0878579		chrX	73064787	73068191	1	Pnma3	1.13178	0.0076319	0.143228		chr18	15410982	15389394	2	Aqp4	0.419923	8.03528e-05	0.328664		chr5	68031835	68166398	1	Grxcr1
chr16	43664184	43648861	2	Tigit	0.829946	8.7546e-08	0.129486		chr11	26210576	25616846	2	5730522E02Rik	0.271481	2.78116e-06	0.328579		chr2	146855889	146970089	1	Kiz	0.749011	7.84862e-06	0.24842		chr13	92611138	92711947	1	Serinc5	0.321579	0.00769811	0.397382		chr13	58806569	59133970	1	Ntrk2	0.267839	8.35055e-05	0.709355		chr5	128433077	127783491	2	Tmem132d
chr3	120886732	120454334	2	6530403H02Rik	0.362153	8.84594e-08	0.243784		chr10	106602480	106555195	2	4930532I03Rik	0.460461	2.99706e-06	0.29323		chr5	5380251	4803384	2	Cdk14	0.249685	7.84862e-06	0.405215		chr12	100110202	100123364	1	Psmc1	0.235534	0.00808017	0.188118		chr1	139377076	139198254	2	Crb1	0.706784	8.53977e-05	0.250556		chr5	90640625	90603076	2	Rassf6
chr2	80617214	80631661	1	Dusp19	0.583349	9.08702e-08	0.18659		chr11	81968396	80880163	2	Asic2	0.25388	2.99706e-06	0.613326		chr9	102506138	102546239	1	Ky	0.223633	7.84862e-06	0.0808881		chr13	23562365	23561896	2	Hist1h3e	1.06529	0.00825166	0.523086		chr2	146259286	146267160	1	A930019D19Rik	0.337388	8.53977e-05	0.165682		chr3	67892220	68056593	1	Iqcj
chr15	52295553	52335733	1	Slc30a8	0.603469	9.12786e-08	0.095426		chr7	127211608	127214287	1	Mylpf	0.541157	3.0991e-06	0.853135		chr14	47116161	47097679	2	Gm10371	0.605389	7.87048e-06	0.0955278		chr10	7589800	7625483	1	Lrp11	0.591497	0.00850441	0.266956		chr13	46418300	46431099	1	Rbm24	1.00928	8.55586e-05	0.193616		chr17	9775866	9750752	2	4930452A19Rik
chr3	86920884	86786150	2	Dclk2	0.409037	9.57384e-08	0.334228		chr13	47910435	47934301	1	G630093K05Rik	0.946878	3.144e-06	0.14555		chr5	147725988	147562196	2	Flt1	0.474014	8.03028e-06	0.148408		chr3	83574118	83555367	2	1700028M03Rik	2.12047	0.00867346	0.229718		chr2	49787686	49948846	1	Lypd6b	0.296362	8.55586e-05	0.185882		chr1	181511451	181509633	2	Ccdc121
chr2	43748824	44395953	1	Arhgap15	0.34138	1.00277e-07	0.301322		chr5	5380251	4803384	2	Cdk14	0.182755	3.19906e-06	0.289057		chr16	74410912	73892306	2	Robo2	0.402322	8.72061e-06	0.32812		chr1	171250422	171259922	1	Adamts4	0.272449	0.00908596	0.537472		chr11	109362794	109401369	1	Gna13	0.45833	8.70456e-05	0.47405		chr14	51091077	51102009	1	Ang
chr12	37241639	37581932	1	Agmo	0.729837	1.0525e-07	0.148964		chr9	103557090	103565891	1	4932413F04Rik	0.532804	3.49728e-06	0.504804		chr9	92718716	92795711	1	4933400C23Rik	0.415052	8.72061e-06	0.171504		chr14	66868600	66802864	2	Dpysl2	0.358599	0.0097298	0.55944		chr12	44328885	44601846	1	Nrcam	0.470697	8.86233e-05	0.475162		chr6	145615963	145621477	1	Tuba3b
chr2	146259286	146267160	1	A930019D19Rik	0.514599	1.11803e-07	0.19773		chr19	38524197	38785105	1	Plce1	0.411395	3.56093e-06	0.142778		chr18	62179981	62177713	2	Adrb2	0.158937	8.83896e-06	0.0767077		chr19	11965844	11994114	1	Osbp	0.35317	0.00996142	0.342292		chr18	21300139	21127342	2	Garem1	0.40521	8.9849e-05	0.61351		chrX	166662025	166689812	1	Gm1720
chr18	43207697	43317481	1	Stk32a	0.704172	1.34811e-07	0.107576		chr15	44788063	44671856	2	Sybu	0.39509	3.61893e-06	0.270939		chr3	120886732	120454334	2	6530403H02Rik	0.40407	9.57533e-06	0.261962		chr6	34476356	34505610	1	Bpgm	0.39048	0.00996142	0.438882		chr11	69605960	69599750	2	Atp1b2	0.458071	9.106e-05	0.93736		chr4	45012412	44991242	2	Zbtb5
chr11	94849593	94844831	2	Gm11544	0.776176	1.37638e-07	0.170094		chr16	25286817	25422344	1	Tprg	0.552909	4.10691e-06	0.110712		chr16	16213345	16272712	1	Pkp2	0.723468	9.65599e-06	0.340134		chr6	37299976	36846022	2	Dgki	0.65069	0.00996142	0.816493		chr18	66291838	66047166	2	Ccbe1	0.874459	9.18429e-05	0.200352		chr15	42676977	42424667	2	Angpt1
chr11	108343888	107933387	2	Prkca	0.428607	1.37638e-07	0.928884		chr17	49615172	49909847	1	Kif6	0.511564	4.11807e-06	0.250406		chr16	12811390	12848653	1	1700003L19Rik	0.310393	9.69536e-06	0.0858099		chr2	84678828	84671311	2	Tmx2	0.466243	0.0101101	0.399165		chr9	60511035	59966931	2	Thsd4	0.567665	9.18429e-05	0.817044		chr17	57249451	57263697	1	Trip10
chr2	4017734	4614043	1	Frmd4a	0.410735	1.51663e-07	0.78117		chr12	116485720	117278167	1	Ptprn2	0.422992	4.20263e-06	0.969724		chr9	9239013	8994953	2	Arhgap42	0.344463	9.91712e-06	0.113242		chr6	73221631	73017606	2	Dnah6	0.783113	0.0101736	0.16717		chr8	48674690	48225665	2	Tenm3	0.340446	9.65021e-05	0.339182		chr2	160016653	160040620	1	9130015L21Rik
chr6	118880158	118885543	1	4931430N09Rik	0.619577	1.58618e-07	0.384828		chr9	13297958	13709533	1	Maml2	0.431298	4.20263e-06	0.748989		chr6	40110253	40248353	1	Tmem178b	0.308014	1.00165e-05	0.280252		chr2	164805114	164822127	1	Zswim3	0.594108	0.0101849	0.280928		chr11	78323073	78327781	1	Aldoc	0.452998	9.95364e-05	0.96204		chr7	76229887	77124698	1	Agbl1
chr12	118199043	117877982	2	Dnah11	0.577508	1.64526e-07	0.1613		chr17	67354459	66666848	2	Ptprm	0.496791	4.37342e-06	0.277424		chr3	85574129	85654470	1	Gatb	0.40226	1.0309e-05	0.305262		chr15	98953501	98949847	2	Tuba1a	0.418131	0.0104248	0.633264		chr13	15463235	15730026	1	Gli3	0.483299	9.95364e-05	0.662238		chr1	92518515	92511048	2	Olfr1414
chr7	130266808	130162451	2	Fgfr2	0.81246	1.65163e-07	0.316054		chr4	78211895	75941237	2	Ptprd	0.406223	4.48758e-06	0.853488		chr1	131527903	131539035	1	Fam72a	0.308566	1.03738e-05	0.298525		chr2	59484653	59505020	1	Dapl1	0.344142	0.0111353	0.116906		chr8	64693109	64592542	2	Cpe	0.421355	0.000107529	0.647382		chr1	36683183	36562696	2	Fam178b
chr17	86145175	85984665	2	Srbd1	0.532085	1.81334e-07	0.2617		chr16	76122613	76156086	1	4930578N18Rik	0.458585	4.62233e-06	0.0597961		chr1	131527361	131285251	2	Srgap2	0.309734	1.0449e-05	0.322863		chr12	99964499	100062682	1	Kcnk13	0.412513	0.0112711	0.532411		chr14	8317565	8296278	2	Fam107a	0.431108	0.000112804	0.609065		chr16	89571183	89570176	2	Krtap11-1
chr16	16213345	16272712	1	Pkp2	0.911449	1.81504e-07	0.309592		chr16	24393350	24992578	1	Lpp	0.234971	5.02804e-06	0.390904		chr16	29209695	29230530	1	Hrasls	0.436378	1.0449e-05	0.140278		chr7	90426312	90428664	1	Ccdc89	1.06702	0.0113428	0.39866		chr14	24014491	23298694	2	Kcnma1	0.71741	0.00011572	0.817117		chr13	23488857	23477063	2	Btn2a2
chr16	39984371	42174242	1	Lsamp	0.335603	2.0383e-07	1.75517		chr6	78468874	78466268	2	Reg3g	0.703154	5.30794e-06	0.161174		chr3	87618751	87738033	1	Arhgef11	0.492974	1.13305e-05	0.25996		chr13	13437602	13512275	1	Nid1	0.469067	0.0118843	0.25968		chr11	34208089	34204341	2	Foxi1	0.628133	0.000116798	0.338866		chr14	37054830	37064938	1	Lrit1
chr6	45060061	47301388	1	Cntnap2	0.508648	2.09856e-07	1.22156		chr4	83052167	82897920	2	Frem1	0.630928	5.57252e-06	0.30786		chr4	100095791	100444806	1	Ror1	0.204036	1.20483e-05	0.246692		chr3	55242526	55539068	1	Dclk1	0.480057	0.0121675	0.337622		chr9	15709769	15738789	1	Slc36a4	0.600233	0.000117622	0.126426		chr11	12464960	12236676	2	Cobl
chr7	109865679	109798690	2	Scube2	0.65393	2.09856e-07	0.245436		chr9	55283625	55220222	2	Nrg4	0.628472	5.57252e-06	0.16562		chr4	88122040	88122125	1	Mir491	0.470444	1.23387e-05	0.273077		chr1	177983423	178172704	1	Catspere2	0.442363	0.0125659	0.154902		chr6	136173511	135729795	2	Grin2b	0.399504	0.000119104	0.625376		chr13	23535418	23535909	1	Hist1h3g
chr6	53287303	53700364	1	Creb5	0.613159	2.11687e-07	0.295214		chr9	120068296	120048683	2	Cx3cr1	0.167042	5.57252e-06	0.029538		chr14	46954928	46954830	2	Mir378c	0.392205	1.24071e-05	0.121268		chr13	14063784	14199603	1	Arid4b	0.404207	0.0130647	0.320284		chr9	102354693	101922128	2	Ephb1	0.275562	0.000120466	0.485458		chr13	25966316	25921033	2	Gm11351
chr12	82616925	83162056	1	Rgs6	0.302459	2.18725e-07	0.363389		chr12	53248677	54072175	1	Npas3	0.182017	5.71731e-06	0.135332		chr13	58610877	58553307	2	Slc28a3	0.399308	1.26845e-05	0.27046		chr3	34638464	34638542	1	Mir1897	0.518221	0.0130647	0.986332		chr2	110050479	110031250	2	Ccdc34os	0.47167	0.000137997	0.140688		chr5	119834663	119885218	1	Tbx5
chr8	14095875	14847687	1	Dlgap2	0.40905	2.18725e-07	1.40669		chr7	120982509	121014787	1	Mfsd13b	0.719004	6.10011e-06	0.200548		chr2	146512004	146241296	2	Ralgapa2	0.296173	1.26845e-05	0.29633		chr1	131527361	131285251	2	Srgap2	0.21372	0.01308	0.237088		chr12	84451508	84531533	1	Lin52	0.437148	0.000144221	0.599604		chr7	98656569	98590594	2	Emsy
chr6	56832059	56879360	1	Fkbp9	0.999989	2.32873e-07	0.123972		chr1	23102253	23100473	2	4933415F23Rik	0.642696	6.24569e-06	0.358107		chr19	31765033	30564487	2	Prkg1	0.225281	1.36999e-05	0.413726		chr8	14095875	14847687	1	Dlgap2	0.444397	0.013107	0.300964		chr17	49564337	49456022	2	Daam2	0.369299	0.000150662	0.522296		chr13	107469822	107479188	1	AI197445
chrX	57338729	57231485	2	Arhgef6	0.944941	2.4434e-07	0.15031		chr17	85090700	85458580	1	Camkmt	0.50063	6.53863e-06	0.233368		chr1	129273304	130219278	1	Thsd7b	0.243053	1.37809e-05	0.33085		chr6	54039932	54301812	1	Chn2	0.290965	0.013331	0.369442		chr2	103566310	103718423	1	Abtb2	0.378333	0.000150662	0.423552		chr10	85128027	85119433	2	Mterf2
chr3	93652686	93651542	2	Tdpoz2	0.791868	2.55748e-07	0.110452		chr5	45424400	45009171	2	D5Ertd615e	0.42406	6.79266e-06	0.176851		chr13	97747411	97733498	2	5330416C01Rik	0.392185	1.37809e-05	0.238672		chr1	89016113	89022210	1	1700067G17Rik	0.558643	0.0134455	0.162994		chr12	91786436	91633009	2	Ston2	0.400737	0.000150963	0.425768		chr7	90426312	90428664	1	Ccdc89
chr1	158957438	158711731	2	Pappa2	0.428309	2.60746e-07	0.169656		chr14	64949847	64811601	2	Hmbox1	0.600579	6.89314e-06	0.606829		chr16	67620908	66655421	2	Cadm2	0.299974	1.38881e-05	0.683835		chr4	88644459	88643641	2	Ifna13	1.10702	0.0134455	0.348106		chr9	37348392	37275835	2	Ccdc15	0.605949	0.000150963	0.195772		chr17	89200675	88984952	2	Fshr
chr11	52764706	53187347	1	Fstl4	0.379107	2.72304e-07	0.432162		chr3	129332749	129269177	2	Enpep	0.347311	6.89314e-06	0.0726838		chr15	44788063	44671856	2	Sybu	0.430448	1.54756e-05	0.211938		chr11	101552107	101581951	1	Nbr1	0.393049	0.013551	0.253708		chr1	131527903	131539035	1	Fam72a	0.444976	0.000155781	0.594906		chr11	52764706	53187347	1	Fstl4
chr7	71961175	72027317	1	1700011C11Rik	1.23202	3.06053e-07	0.104612		chr6	145387625	145392224	1	1700073E17Rik	0.588785	7.03949e-06	0.628466		chr14	87141114	86656323	2	Diaph3	0.276876	1.58099e-05	0.1818		chr15	37792428	37366175	2	Ncald	0.464955	0.0135911	0.668094		chr13	41847616	41763148	2	Adtrp	0.372869	0.000162147	0.250384		chr12	41024090	41955588	1	Immp2l
chr14	29721864	28904943	2	Cacna2d3	0.478687	3.17181e-07	1.26262		chr19	46152558	46286510	1	Gbf1	0.553337	7.12972e-06	0.306406		chr6	34177054	34155879	2	Slc35b4	0.372326	1.59113e-05	0.153444		chr14	67716098	67742310	1	Kctd9	0.302166	0.0141053	0.309198		chr10	70440668	70558732	1	Fam13c	0.626992	0.000188626	0.78142		chr1	177642943	177641542	2	2310043L19Rik
chr12	40446053	40846495	1	Dock4	0.468702	3.25901e-07	0.908881		chr16	12811390	12848653	1	1700003L19Rik	0.584689	7.29903e-06	0.203024		chr1	77496768	77496653	2	Mir6352	0.43751	1.61157e-05	0.469124		chr2	4652086	4622167	2	Prpf18	0.37869	0.0141053	0.148692		chr1	78511060	78606964	1	Mogat1	0.152041	0.000193898	0.168396		chr15	44428307	44375227	2	Nudcd1
chr4	49059462	49340261	1	Plppr1	0.49946	3.41974e-07	0.215092		chr18	22345089	22530227	1	Asxl3	0.591385	7.52314e-06	0.283744		chr1	187215446	187048407	2	Spata17	0.556774	1.61157e-05	0.196438		chr7	79273266	79361601	1	Abhd2	0.202346	0.0141899	0.20478		chr1	119913168	119907890	2	Tmem177	0.388846	0.000193898	0.180534		chr15	8710807	8634124	2	Slc1a3
chr15	37233036	37363569	1	Grhl2	0.432591	3.80029e-07	0.16944		chr6	45060061	47301388	1	Cntnap2	0.505637	7.52314e-06	0.567904		chr13	62964893	63326096	1	2010111I01Rik	0.24016	1.65488e-05	0.275344		chr11	105456735	105360798	2	2025-03-10	0.819564	0.0145462	0.340914		chr10	58675696	58600788	2	Edar	0.424033	0.000195821	0.228465		chr16	48431237	48630905	1	Morc1
chr18	66219333	66219264	2	Mir694	0.601964	3.8581e-07	0.352306		chr13	20090507	20608353	1	Elmo1	0.355552	7.60828e-06	0.201732		chr5	82799065	82798944	2	Mir1187	0.560041	1.67586e-05	0.205666		chr6	143245888	143297879	1	D6Ertd474e	1.00282	0.0148375	0.197224		chr19	55741810	55933655	1	Tcf7l2	0.301068	0.000204429	0.453166		chr13	21722044	21722526	1	Hist1h2bm
chr5	107289595	107106570	2	Tgfbr3	0.286018	3.8581e-07	0.194511		chr9	51328917	51289686	2	1810046K07Rik	0.282821	7.60828e-06	0.0972539		chr2	117342877	117279993	2	Rasgrp1	0.425734	1.72032e-05	0.433284		chr19	29925114	29960715	1	Il33	0.350307	0.0148513	0.247436		chr2	112155898	112157007	1	Olfr1318	0.826483	0.000217916	0.178514		chr7	35396767	35392152	2	Faap24
chr3	95559677	95587860	1	Hormad1	0.963148	3.89416e-07	0.160958		chr14	77156763	77721763	1	Enox1	0.190637	7.70282e-06	0.341835		chr16	9992533	9577710	2	Grin2a	0.319973	1.75866e-05	1.61669		chr6	110645598	111567230	1	Grm7	0.472138	0.0148513	0.436671		chr19	24999529	25202432	1	Dock8	0.348094	0.000218291	0.29382		chr1	61638824	62642284	1	Pard3b
chr4	109280275	109387817	1	Eps15	0.779396	4.00263e-07	0.206778		chr6	125690419	126040133	1	Ano2	0.474637	8.17983e-06	0.342821		chr5	64477008	64483967	1	C030018K13Rik	0.325467	1.80285e-05	0.120274		chr8	10153911	10634742	1	Myo16	1.12276	0.0148513	0.421048		chr11	85353164	85826058	1	Bcas3	0.425076	0.000226999	0.511074		chr11	16951282	16934709	2	Eldr
chr8	77724452	77663029	2	Ednra	0.764802	4.00263e-07	0.172828		chr8	14095875	14847687	1	Dlgap2	0.241727	8.55403e-06	0.857517		chr3	64949223	65378225	1	Kcnab1	0.248188	1.90694e-05	0.289796		chr15	100038664	100219473	1	Dip2b	0.363676	0.0154236	0.632856		chr11	101552107	101581951	1	Nbr1	0.649115	0.000227633	0.425894		chr7	35397093	35438684	1	Cep89
chr10	78718293	78711995	2	Casp14	1.06733	4.13878e-07	0.156212		chr16	5884793	7412480	1	Rbfox1	0.264927	8.564e-06	1.53122		chr7	89527175	89507785	2	Prss23	0.428957	1.91501e-05	0.265664		chr14	29721864	28904943	2	Cacna2d3	0.336826	0.0156879	0.50558		chr11	34047201	34092280	1	Lcp2	0.456918	0.000228581	0.12459		chr10	18407638	18533892	1	Nhsl1
chr8	75448694	75984508	1	Iqcm	0.555456	4.31269e-07	0.2241		chr18	78596950	78146144	2	Slc14a2	0.643608	9.19274e-06	0.28333		chr19	20954202	20783458	2	Tmc1	0.294131	1.99626e-05	0.10007		chr8	17535385	15892545	2	Csmd1	0.690203	0.0156879	0.787679		chr6	99520993	98925342	2	Foxp1	0.994045	0.000228581	0.66209		chr11	96464591	96759622	1	Skap1
chr4	114821720	114856166	1	Gm12830	0.924425	4.5471e-07	0.129666		chr13	23571220	23570663	2	Hist1h2ae	0.672051	9.72844e-06	0.6734		chr5	43662379	43740972	1	Cc2d2a	0.302776	1.99626e-05	0.116128		chr2	122426477	122461130	1	Slc28a2	0.8202	0.0162542	0.157862		chr19	59458635	59425104	2	Emx2os	0.490438	0.000230316	0.541024		chr9	105828085	105689417	2	Col6a6
chr16	46496967	46394858	2	Nectin3	0.95596	4.75064e-07	0.460198		chr12	37880174	38633410	1	Dgkb	0.355525	1.00651e-05	0.278422		chr11	36944241	36006656	2	Tenm2	0.227447	2.09926e-05	1.03459		chr2	58567334	58792971	1	Upp2	0.410331	0.0163963	0.155712		chr3	98013538	98150367	1	Notch2	0.514247	0.000231884	0.783438		chr2	180776900	180774381	2	Bhlhe23
chr10	3740377	3967303	1	Plekhg1	0.526834	4.77669e-07	0.203114		chr16	72663149	73046100	1	Robo1	0.566503	1.02935e-05	0.384294		chr16	29378732	29231914	2	Atp13a5	0.489684	2.13572e-05	0.063266		chr13	103334492	102732488	2	Mast4	0.177312	0.0169958	0.308116		chr13	22035821	22036320	1	Hist1h2bk	1.19392	0.000234092	0.60957		chr4	43771009	43770050	2	Olfr159
chr16	23890844	23889581	2	Sst	0.611268	4.98903e-07	0.208782		chr9	98033167	97444395	2	Clstn2	0.291683	1.0713e-05	0.80933		chr18	44812182	44425060	2	Mcc	0.394792	2.13572e-05	0.14152		chr10	89873509	90972985	1	Anks1b	0.448448	0.0172743	0.687235		chr4	96591485	96568429	2	Cyp2j9	0.707606	0.000234447	0.255682		chr4	19280850	19510623	1	Cngb3
chr3	122729158	122859374	1	Pde5a	0.70307	5.11221e-07	0.188744		chr1	20618057	20057779	2	Pkhd1	0.749412	1.07173e-05	0.234454		chr8	68062286	67689082	2	Psd3	0.289381	2.13572e-05	0.393323		chr11	94242579	94235952	2	Wfikkn2	0.302295	0.0173904	0.510954		chr11	101551955	101488764	2	Brca1	0.561746	0.000240984	0.43761		chr3	146220961	146286214	1	Lpar3
chr9	27791269	28925058	1	Opcml	0.367399	5.11221e-07	1.65501		chr13	110903499	110908280	1	Gm38397	0.798084	1.08211e-05	0.219892		chr8	87563907	87589197	1	4933402J07Rik	0.452799	2.13572e-05	0.081198		chr12	80644215	80683342	1	Slc39a9	0.636294	0.0173904	0.18622		chr6	33060152	32792227	2	Chchd3	0.625094	0.000240984	0.280288		chr13	23684199	23692480	1	Hist1h2bc
chr15	39962649	39967515	1	AU022793	0.680732	5.46266e-07	0.119796		chr1	60746388	60773359	1	Cd28	0.285102	1.13908e-05	0.0407259		chr15	94404350	94270163	2	Adamts20	0.483018	2.19656e-05	0.203026		chr19	46152558	46286510	1	Gbf1	0.466371	0.0176292	0.191116		chr12	88722876	90334935	1	Nrxn3	0.477544	0.00025018	0.551603		chr2	45696605	45698447	1	1700019E08Rik
chr1	77515088	77367185	2	Epha4	0.487095	5.66074e-07	0.510188		chr5	97392417	97642179	1	4930467D21Rik	0.711481	1.26305e-05	0.384428		chr17	91092952	90033644	2	Nrxn1	0.30095	2.41656e-05	0.789399		chr14	70530685	70538324	1	Lgi3	0.465091	0.0176358	0.761626		chr5	49524904	48389503	2	Kcnip4	0.648844	0.000250735	0.321014		chr18	75820178	76148564	1	Zbtb7c
chr13	21143055	21142111	2	Olfr1368	0.645477	5.98455e-07	0.213632		chr1	160295972	160295864	2	Mir1927	0.735835	1.44604e-05	0.466753		chr8	103347534	103343878	2	1600027J07Rik	0.612404	2.4259e-05	0.291726		chr6	34177054	34155879	2	Slc35b4	0.576346	0.0176446	0.254789		chr3	109027607	108970997	2	Fam102b	1.14108	0.000259007	0.244888		chr19	58455398	58235581	2	Gfra1
chr7	127208468	127197459	2	Tbc1d10b	0.42891	6.33182e-07	0.33496		chr8	29219636	28646717	2	Unc5d	0.465516	1.47319e-05	0.304256		chr11	83302697	83405035	1	Ap2b1	0.280806	2.4323e-05	0.272295		chr9	106514573	106516003	1	Iqcf5	0.829905	0.0176611	0.0870239		chr3	121670763	121682982	1	4930432M17Rik	0.248498	0.000259007	0.16659		chr13	23574190	23573760	2	Hist1h2bf
chr1	66945056	66924295	2	Myl1	0.795234	6.50723e-07	0.12238		chr7	116038744	115470872	2	Sox6	0.680917	1.53963e-05	0.213808		chr5	107497745	107512556	1	A830010M20Rik	0.684811	2.4323e-05	0.254374		chr4	74242497	74405864	1	Kdm4c	0.381563	0.0177665	0.143897		chr1	151755121	151749421	2	2810414N06Rik	0.508595	0.000261266	0.476388		chr14	116925297	117979529	1	Gpc6
chr14	51203695	51204156	1	Ear14	0.8696	7.0616e-07	0.20262		chr9	102354693	101922128	2	Ephb1	0.387277	1.55201e-05	0.34091		chr6	85069513	84618486	2	Exoc6b	0.438058	2.4323e-05	0.499215		chr6	5383386	5433022	1	Asb4	0.961961	0.0177811	0.241456		chr2	91444714	91273240	2	1110051M20Rik	0.403803	0.000277996	0.622708		chr8	94745684	94751388	1	Ccl22
chr7	127137823	127132232	2	Spn	0.956697	7.38382e-07	0.406098		chr9	34486126	35036307	1	Kirrel3	0.219032	1.56638e-05	0.617551		chr11	77188968	77089915	2	Efcab5	0.345972	2.50525e-05	0.140558		chr6	125039848	125050052	1	Ing4	0.591436	0.0177811	0.330128		chr11	90638108	90476492	2	Stxbp4	0.752157	0.000282934	0.590096		chrX	143394262	143285674	2	Chrdl1
chr2	86754736	86753795	2	Olfr1090	1.57741	7.83901e-07	0.165756		chr6	101377897	101149607	2	Pdzrn3	0.357445	1.59113e-05	0.14439		chr6	50776115	50815033	1	C530044C16Rik	0.493145	2.5065e-05	0.312162		chr6	124304651	124330527	1	Cd163	1.22229	0.0179108	0.0944041		chr18	46045260	45683487	2	A330093E20Rik	0.336456	0.000283859	0.38677		chr11	69070809	69073293	1	Tmem107
chr6	89595652	89383146	2	Chchd6	0.403919	8.08324e-07	0.289484		chr13	110280996	110054187	2	Rab3c	0.666662	1.61821e-05	0.23488		chr8	56484968	56465622	2	4930518J21Rik	0.494231	2.5065e-05	0.111682		chr2	25224702	25222158	2	Tubb4b	0.324708	0.0186391	0.781575		chr15	95654771	95623563	2	Dbx2	0.402002	0.000290908	0.357448		chr11	87113004	87113089	1	Mir301
chr11	33578957	33550781	2	Gabrp	0.913402	8.57035e-07	0.123348		chr8	78213342	78394326	1	Ttc29	0.722542	1.61821e-05	0.207604		chr9	10904775	9660891	2	Cntn5	0.328578	2.5065e-05	0.30753		chr2	134786164	135475258	1	Plcb1	0.462984	0.0186391	0.302892		chr5	81020571	81795730	1	Adgrl3	0.509453	0.000290908	0.441864		chr17	37211851	37210913	2	Olfr95
chr6	96113154	96657198	1	Fam19a1	0.674085	8.57035e-07	0.694692		chr10	111874376	111854521	2	Gm20758	0.784521	1.62262e-05	0.10905		chr1	84341110	84036293	2	Pid1	0.321573	2.51484e-05	0.2185		chr6	83125029	83121828	2	Ino80b	0.608376	0.0186391	0.587752		chr15	96642913	96571418	2	Slc38a1	0.752275	0.000292015	0.383414		chr7	6730583	6967219	1	Usp29
chr9	72111819	71844252	2	Tcf12	0.569621	8.57035e-07	0.318862		chr19	23448322	23302609	2	Mamdc2	0.37116	1.62262e-05	0.168828		chr1	125676996	125873862	1	Gpr39	0.579338	2.54403e-05	0.269686		chr19	36119844	36111965	2	Ankrd1	0.27914	0.0187865	0.0510739		chr7	121589903	121591591	1	1700025J12Rik	0.570486	0.000292015	0.4167		chr7	28392996	28399383	1	Paf1
chr4	20778668	20118874	2	Nkain3	0.388853	8.68769e-07	0.364096		chr15	67226769	67377094	1	1700012I11Rik	0.741763	1.63709e-05	0.204088		chr11	12464960	12236676	2	Cobl	0.398407	2.54403e-05	0.21731		chr13	23683959	23683473	2	Hist1h2ac	0.564031	0.0190348	0.400232		chr16	5884793	7412480	1	Rbfox1	0.720978	0.000293005	0.665762		chr13	23571220	23570663	2	Hist1h2ae
chr2	87034219	87033281	2	Olfr1105	2.01591	8.84184e-07	0.153356		chr13	23574381	23576266	1	Hist1h2ad	0.61496	1.77905e-05	0.54099		chr5	131307522	130874951	2	Galnt17	0.318543	2.54403e-05	0.953398		chr9	109568262	109552602	2	Fbxw15	0.647456	0.0193009	0.407072		chr6	87672168	87628429	2	Aplf	0.652798	0.000293523	0.182946		chr13	101232127	101247551	1	5930438M14Rik
chr2	17731068	17346734	2	Nebl	0.594265	9.2551e-07	0.640834		chr5	73651380	73679484	1	Spata18	0.516872	1.81575e-05	0.1122		chr12	4593008	4713952	1	Itsn2	0.213515	2.5615e-05	0.126972		chr11	110251776	110176820	2	Abca6	1.28669	0.0193431	0.09672		chr1	170867771	170704457	2	Atf6	0.629157	0.000299889	0.182742		chr18	63387183	63010213	2	Piezo2
chr7	71962018	71947527	2	Gm36633	1.40904	9.2551e-07	0.116872		chr14	64950045	65039835	1	Ints9	0.403483	1.92289e-05	0.259044		chr9	35421124	35507652	1	Cdon	0.442389	2.5615e-05	0.25209		chr17	86145175	85984665	2	Srbd1	0.369673	0.0193431	0.22874		chr14	103699432	103692983	2	Slain1os	0.459286	0.000299889	0.206008		chrX	12936873	12938541	1	AA414768
chr6	112947266	112717971	2	Srgap3	0.280776	9.45754e-07	0.521909		chr10	128007604	127990936	2	Hsd17b6	0.86467	1.93159e-05	0.10618		chr10	89873509	90972985	1	Anks1b	0.190269	2.62975e-05	0.995407		chr2	84678402	84688215	1	Med19	0.451036	0.0193431	0.322978		chr7	127746775	127768928	1	Fbxl19	0.314986	0.000320388	0.550822		chr11	16951375	16954772	1	Fbxo48
chr7	127211608	127214287	1	Mylpf	0.439637	9.48797e-07	0.450156		chr12	41486057	41451668	2	Lrrn3	0.758949	1.97862e-05	0.28261		chr15	6299789	6440712	1	Dab2	0.56472	2.62975e-05	0.108868		chr14	61309753	61311936	1	Arl11	1.07225	0.0194928	0.105428		chr13	76384961	77031810	1	Mctp1	0.833524	0.000324967	0.281614		chr17	75861023	75889039	1	Gm4710
chr12	35925621	35949730	1	Agr3	0.779239	9.50452e-07	0.114844		chr4	81442815	81278499	2	Mpdz	0.499018	2.04587e-05	0.421599		chr17	65772752	65651726	2	Rab31	0.682647	2.70761e-05	0.201554		chr6	139322576	139315597	2	4922502N22Rik	0.805019	0.0195337	0.128368		chr17	81738387	81266210	2	Slc8a1	1.22538	0.000324967	0.457794		chr13	27582171	27573922	2	Prl8a1
chr16	23225330	23220666	2	BC106179	0.469579	9.9454e-07	0.169472		chr5	3343893	3531008	1	Cdk6	0.678544	2.04587e-05	0.259808		chr9	16378231	15910193	2	Fat3	0.203008	2.72726e-05	0.25689		chr1	171247122	171234853	2	Ndufs2	0.247224	0.0197379	0.381754		chr17	33760486	33742484	2	Rab11b	0.490026	0.000325135	0.309352		chr7	7121476	7114683	2	Zfp954
chr12	52097746	52310959	1	Nubpl	0.675117	1.04877e-06	0.237014		chr11	67532998	67688992	1	Gas7	0.299738	2.08311e-05	0.498445		chr9	37918548	37919612	1	Olfr878	0.626641	2.81593e-05	0.120554		chr14	67933572	67751928	2	Dock5	0.285946	0.0197927	0.301932		chr7	96801549	96791433	2	Gm15413	0.464779	0.000331828	0.4215		chr12	69475550	69464787	2	5830428M24Rik
chr13	23431017	23427976	2	C230035I16Rik	0.639753	1.06158e-06	0.476606		chr2	79456636	79332491	2	Cerkl	0.448027	2.08311e-05	0.21206		chr2	6928722	6922702	2	5031426D15Rik	0.544278	2.94304e-05	0.561028		chr3	83026153	83033627	1	Fga	0.639101	0.0199684	0.239108		chr1	158505625	158505733	1	Mir488	0.488442	0.000359707	0.302702		chr3	82548085	82538383	2	Npy2r
chr3	102010145	102015492	1	Nhlh2	0.509062	1.06652e-06	0.132824		chr4	97778048	97567875	2	E130114P18Rik	0.502411	2.10115e-05	0.29134		chr5	102207198	102897937	1	Arhgap24	0.270935	2.94304e-05	0.187094		chr8	62951232	63357098	1	Spock3	0.525921	0.0200146	0.252502		chr10	14545036	14402585	2	Adgrg6	1.20234	0.000368365	0.138102		chr7	126625470	126623246	2	Nupr1
chr14	46673775	46645817	2	D330046F09Rik	0.98272	1.08785e-06	0.114136		chr6	138423105	138429592	1	A830011K09Rik	0.545353	2.21885e-05	0.25246		chr13	10360803	9876613	2	Chrm3	0.283961	2.95934e-05	0.488154		chr4	132768360	132778746	1	Rpa2	0.639741	0.020054	0.233892		chr4	106911470	107049694	1	Ssbp3	0.46364	0.000372135	0.524506		chr11	78920787	78960226	1	Nos2
chr3	82548085	82538383	2	Npy2r	0.789681	1.10915e-06	0.23275		chr7	127208468	127197459	2	Tbc1d10b	0.400104	2.24034e-05	0.491676		chr14	62456289	62392670	2	Gucy1b2	0.417226	2.95934e-05	0.1553		chr13	41847616	41763148	2	Adtrp	0.608856	0.0202473	0.142976		chr8	4166567	4211257	1	Evi5l	0.514591	0.000372135	0.366964		chr14	22019712	23056088	1	Lrmda
chr15	32177289	32178294	1	Tas2r119	0.838878	1.14583e-06	0.35769		chr10	28074820	28597397	1	Ptprk	0.485446	2.24842e-05	0.484418		chr15	94629185	95096097	1	Tmem117	0.302296	2.95934e-05	0.480097		chr9	106561625	106503225	2	Iqcf3	0.395284	0.0203655	0.0425699		chr4	82505779	82290173	2	Nfib	0.207973	0.000373941	0.323508		chr17	7827302	7738568	2	Fndc1
chr15	68928420	69101211	1	Khdrbs3	0.553892	1.16478e-06	0.97831		chr10	84917613	85018337	1	Ric8b	0.346526	2.26411e-05	0.174184		chr8	99416674	99733438	1	A330008L17Rik	0.319191	2.95934e-05	0.135616		chr5	137962959	137953809	2	Gjc3	0.482116	0.0204733	0.552012		chr9	13749181	13806481	1	Mtmr2	0.497567	0.000383618	0.157204		chr7	127746775	127768928	1	Fbxl19
chr2	152540041	152538714	2	Defb29	0.786484	1.16478e-06	0.262342		chr8	69716948	69705137	2	Zfp869	0.506052	2.3231e-05	0.343872		chr10	87058046	87230599	1	1700113H08Rik	0.512654	3.0151e-05	0.121816		chr7	126928879	126945609	1	Kctd13	0.453714	0.0204733	0.49479		chr1	169928939	169934653	1	Ccdc190	0.527782	0.000401542	0.632728		chr8	84893921	84886387	2	Gcdh
chr9	49250531	49280594	1	Gm4894	0.961902	1.16478e-06	0.15374		chr8	10153911	10634742	1	Myo16	0.417062	2.60538e-05	0.315745		chr1	186558681	186511838	2	A730004F24Rik	0.379317	3.06607e-05	0.0916119		chr1	37299838	37410740	1	Inpp4a	0.321485	0.0208669	0.2018		chr19	55180885	55196313	1	Tectb	0.626475	0.000427744	0.534008		chr5	99729060	99297244	2	A930011G23Rik
chr17	44777171	45119284	1	Supt3	0.440294	1.19831e-06	0.245671		chr5	38502152	38349273	2	Slc2a9	0.394967	2.75293e-05	0.228178		chr9	65827564	65691583	2	Zfp609	0.36481	3.17599e-05	0.221962		chr7	4812340	4808014	2	Ube2s	0.446935	0.0210608	0.401918		chr6	52102949	52114877	1	Halr1	0.716053	0.000433106	0.209238		chr7	6730419	6705960	2	Peg3
chr8	82403211	82331624	2	Il15	0.928555	1.23891e-06	0.09545		chr17	43801851	44039516	1	Rcan2	0.758386	2.81945e-05	0.189376		chr12	52097746	52310959	1	Nubpl	0.470892	3.18556e-05	0.151522		chr2	65022766	64912478	2	Grb14	0.355511	0.0211486	0.437958		chr16	42875762	42725702	2	4932412D23Rik	0.25032	0.000438864	0.256224		chr12	116077726	116146261	1	Vipr2
chr12	31950535	31926455	2	Hbp1	0.325162	1.29251e-06	0.214298		chr12	29528384	29923209	1	Myt1l	0.288044	2.86383e-05	0.894972		chr1	41181252	41167560	2	4930448I06Rik	0.525437	3.32026e-05	0.144188		chr14	64950045	65039835	1	Ints9	0.654639	0.0211561	0.266494		chr16	88290258	87895897	2	Grik1	0.478856	0.000438864	0.160568		chr16	89508323	89507703	2	Krtap7-1
chr15	57694667	57839832	1	Zhx2	0.32014	1.29467e-06	0.225972		chr3	82548085	82538383	2	Npy2r	0.620073	2.87137e-05	0.232744		chr8	54779434	55060878	1	Gpm6a	0.198271	3.33814e-05	0.24507		chr9	109495854	109478575	2	Fbxw19	0.868392	0.0211561	0.266324		chr5	129887470	129881161	2	Chchd2	0.758417	0.000440533	0.412046		chr16	95929077	95831123	2	1600002D24Rik
chr10	10472314	10335703	2	Adgb	0.567913	1.34387e-06	0.13448		chr6	92940582	93272977	1	9530026P05Rik	0.324311	2.97826e-05	0.10437		chr5	128433077	127783491	2	Tmem132d	0.31628	3.37087e-05	0.463947		chr11	21091324	21150327	1	Peli1	0.475775	0.0214015	0.307552		chr11	113201838	113043906	2	2610035D17Rik	0.267472	0.000442554	0.694431		chr19	38264782	38308939	1	Lgi1
chr5	65861220	65896700	1	Rhoh	0.461047	1.34522e-06	0.0693219		chr11	121673151	121616208	2	B3gntl1	0.422731	3.02594e-05	0.190638		chr3	95559677	95587860	1	Hormad1	0.685937	3.38495e-05	0.132456		chr3	156561794	157316464	1	Negr1	0.775389	0.0214015	0.867229		chr15	30172593	31029344	1	Ctnnd2	0.485364	0.000454823	1.15137		chr15	65976804	65922443	2	Hhla1
chr14	33811283	33808071	2	4930503F20Rik	0.715562	1.38999e-06	0.265532		chr5	141241534	142213791	1	Sdk1	0.356968	3.14651e-05	0.310084		chr17	17064103	17089631	1	Zfp960	0.797125	3.61555e-05	0.0958778		chr2	119618298	119650160	1	Nusap1	0.949445	0.0214257	0.089232		chr4	111720010	111829137	1	Spata6	0.997158	0.000460461	0.14771		chr9	60794548	60880370	1	Uaca
chr18	72351069	71253632	2	Dcc	0.294999	1.57131e-06	0.437408		chr15	95528559	95075230	2	Nell2	0.382275	3.15797e-05	0.696607		chr3	95588934	95619247	1	Golph3l	0.595672	3.61555e-05	0.150004		chr3	107896213	107888850	2	4933431E20Rik	0.327698	0.0216073	0.323952		chr6	88724412	88828360	1	Mgll	0.18952	0.000464521	0.26457		chr15	95751591	95747247	2	Gm6961
chr7	40674737	40691260	1	4933402C06Rik	0.284161	1.59453e-06	0.0442039		chr17	68004108	67842706	2	Arhgap28	0.957145	3.19435e-05	0.124164		chr5	19227046	20704792	1	Magi2	0.262819	3.61555e-05	0.95845		chr6	52102949	52114877	1	Halr1	0.298279	0.0216073	0.056354		chr1	77515088	77367185	2	Epha4	0.488508	0.000466951	0.294878		chr7	103827928	103826523	2	Hbb-bs
chr9	46998741	47003860	1	Gm4791	0.747083	1.59453e-06	0.231216		chr8	103347534	103343878	2	1600027J07Rik	0.440773	3.21989e-05	0.17008		chr2	157737401	157891903	1	Ctnnbl1	0.345431	3.72592e-05	0.337954		chr7	51511029	51598707	1	Ano5	1.30611	0.0216073	0.111628		chr15	25843298	25973696	1	Retreg1	0.426156	0.000482695	0.212076		chr16	97462906	97447035	2	Mx1
chr14	22019712	23056088	1	Lrmda	0.306276	1.65351e-06	0.279678		chr3	159076364	159308080	1	Gm20752	0.554219	3.22212e-05	0.0890059		chr9	60511035	59966931	2	Thsd4	0.253453	3.74721e-05	0.543298		chr12	105563172	105593071	1	Bdkrb2	0.451333	0.0216335	0.154564		chr2	96318169	97631664	1	Lrrc4c	0.547573	0.000486094	0.39135		chr5	75978428	75933265	2	Kdr
chr12	88722876	90334935	1	Nrxn3	0.396584	1.65439e-06	1.57981		chr2	14604306	14987908	1	Cacnb2	0.334604	3.47515e-05	0.385726		chr6	55837018	55978598	1	Itprid1	0.343508	3.76702e-05	0.222496		chr11	79504082	79500982	2	Omg	0.711434	0.0217219	0.448282		chr6	77979667	76881637	2	Ctnna2	0.494623	0.000489402	0.381939		chr7	4740127	4747514	1	Kmt5c
chr13	53639201	53635892	2	9530014B07Rik	1.19955	1.69231e-06	0.15028		chr13	37050244	36867178	2	F13a1	0.384378	3.62773e-05	0.18073		chr16	43640655	43640737	1	Mir568	0.411049	3.88485e-05	0.424333		chr5	9375704	9375779	1	Mir879	0.603821	0.0217219	0.259256		chr12	79297282	79814690	1	Rad51b	0.573664	0.000502435	0.803392		chr17	10840359	12063366	1	Prkn
chr2	146512004	146241296	2	Ralgapa2	0.344028	1.69231e-06	0.301038		chr18	15760157	15452175	2	Chst9	0.453903	3.64475e-05	0.277834		chr13	56703010	56742378	1	Smad5	0.401352	4.26915e-05	0.146526		chr10	101681487	102391469	1	Mgat4c	2.03387	0.0220143	0.292294		chr9	117629913	116572746	2	Rbms3	0.635031	0.00052235	0.447016		chr9	66158226	66272242	1	Dapk2
chr1	90843971	90766860	2	Col6a3	0.425736	1.7308e-06	0.16624		chr3	95588934	95619247	1	Golph3l	0.593905	3.64475e-05	0.178848		chr18	66291838	66047166	2	Ccbe1	0.372077	4.29709e-05	0.193022		chr12	105513433	105515249	1	AU015791	0.684266	0.0227766	0.411921		chr2	148850934	148846714	2	9230104L09Rik	0.578378	0.000532666	0.38503		chr7	25237851	25228259	2	Gsk3a
chr5	127281623	127256860	2	Tmem132cos	0.566982	1.7308e-06	0.069574		chr10	3740377	3967303	1	Plekhg1	0.712832	3.8346e-05	0.177186		chr19	22139117	22989884	1	Trpm3	0.259267	4.29709e-05	0.362381		chr16	58761240	58760152	2	Olfr172	1.43533	0.0235372	0.095234		chr19	23149431	23149551	1	Mir1192	0.630315	0.000554249	1.0504		chr15	103899312	103751923	2	Mucl1
chr17	73950196	73883895	2	Xdh	0.33822	1.74731e-06	0.0769401		chr4	20778668	20118874	2	Nkain3	0.284387	3.8346e-05	0.251061		chr11	98729435	98704591	2	Med24	0.348019	4.33026e-05	0.241517		chr10	119454034	120087260	1	Grip1	0.510999	0.0239185	0.186132		chr4	123665881	123671210	1	Gm12925	0.418443	0.000556661	0.64037		chr12	54391318	54387733	2	Gm7550
chr9	103761837	103482936	2	Tmem108	0.315947	1.79122e-06	0.44887		chr1	160792938	160219174	2	Rabgap1l	0.432736	3.90929e-05	0.482615		chr18	57552397	57373455	2	4930511M06Rik	0.463923	4.6385e-05	0.154202		chr3	107877230	107892900	1	Eps8l3	0.230754	0.0239185	0.327202		chr9	69364247	69348889	2	Gm15511	0.464809	0.000565841	0.254064		chr13	23114730	23113834	2	Vmn1r217
chr7	75309262	75114894	2	Sv2b	0.417379	1.81922e-06	0.639814		chr17	9669704	9666497	2	Pabpc6	0.684783	3.90929e-05	0.251468		chr2	5714762	5293457	2	Camk1d	0.350202	4.64023e-05	0.702558		chr7	19176614	19206482	1	Eml2	0.226217	0.0239185	0.25283		chr17	67354459	66666848	2	Ptprm	0.475812	0.000580523	0.72191		chr3	67892220	68626482	1	Iqschfp
chr9	71592360	71504347	2	Myzap	0.503006	1.89264e-06	0.0848918		chr2	113327736	113716767	1	Fmn1	0.53238	3.90929e-05	0.258272		chr4	97778048	97567875	2	E130114P18Rik	0.218017	4.69657e-05	0.11282		chr3	60006743	60025420	1	Aadacl2	5.28125	0.0240882	0.075776		chr3	145758692	145894277	1	Ddah1	0.454859	0.000600679	0.554132		chr1	177729814	177753305	1	1700016C15Rik
chr13	110903499	110908280	1	Gm38397	0.640279	1.92517e-06	0.253398		chr6	25689980	25668523	2	Gpr37	0.455795	3.90929e-05	0.233594		chr2	124089969	124667789	1	Sema6d	0.202269	4.75761e-05	0.156028		chr7	144175520	144422675	1	Shank2	0.914318	0.0240916	0.176162		chr14	87141114	86656323	2	Diaph3	0.455753	0.000602992	0.303662		chr13	48513436	48487659	2	Zfp169
chr14	73142510	73207843	1	Rcbtb2	0.570127	1.93713e-06	0.20452		chr9	42209231	42182238	2	4930546K05Rik	0.703539	3.99414e-05	0.34974		chr6	36811361	36715663	2	Ptn	0.379364	4.75761e-05	0.199689		chr14	106106198	106135862	1	Trim52	2.53639	0.0242667	0.0941739		chr3	107877230	107892900	1	Eps8l3	0.189272	0.000602992	0.306631		chr18	33213816	33201421	2	Stard4
chr2	10153543	10256529	1	Itih5	0.777113	1.93713e-06	0.116024		chr9	120092133	120094906	1	Ccr8	0.642709	4.03912e-05	0.185488		chr7	64153835	64269772	1	Trpm1	0.334516	4.85842e-05	0.199808		chr6	34317489	34303930	2	Akr1b3	0.477112	0.0242815	0.171964		chr11	82388900	82446361	1	Tmem132e	0.653645	0.000642381	0.0860819		chr8	94696242	94674895	2	Pllp
chr1	192190777	192510159	1	Kcnh1	0.398461	1.9916e-06	0.444942		chr4	106316213	106441327	1	Usp24	0.551185	4.10954e-05	0.192222		chr6	24515067	24444865	2	Iqub	0.376932	5.10587e-05	0.143334		chr3	129532386	129638495	1	Elovl6	0.411883	0.024327	0.519066		chr1	87573870	87476829	2	Ngef	0.382178	0.000653829	0.332148		chr17	57247689	57234914	2	Gpr108
chr16	42912070	42884370	2	Gm19522	1.03392	2.08453e-06	0.142696		chr2	65239403	65088339	2	Cobll1	0.557707	4.1533e-05	0.187694		chr19	36705641	36614052	2	Hectd2os	0.363486	5.42099e-05	0.095288		chr6	72123197	72120213	2	4933431G14Rik	0.649829	0.024335	0.292194		chr8	95081201	95099874	1	Katnb1	0.378899	0.000653829	0.331432		chr7	28392690	28385247	2	Med29
chr5	127030789	127088529	1	4933438B17Rik	0.517765	2.08453e-06	0.0965161		chr3	120886732	120454334	2	6530403H02Rik	0.481177	4.26812e-05	0.313622		chr11	108343888	107933387	2	Prkca	0.302623	5.42886e-05	0.648935		chr8	34640316	34589420	2	B930018H19Rik	1.52354	0.024428	0.183874		chr3	95588934	95619247	1	Golph3l	1.15587	0.000666802	0.321924		chr1	175625635	175601378	2	Fh1
chr7	112427706	112591688	1	Parva	0.539805	2.08453e-06	0.20364		chr3	37898813	37992728	1	Gm20755	0.734862	4.40348e-05	0.174804		chr5	45424400	45009171	2	D5Ertd615e	0.219735	5.52999e-05	0.208613		chr3	59344394	59316735	2	Igsf10	0.858614	0.0248633	0.058572		chr16	34514027	33969073	2	Kalrn	0.198488	0.000685437	0.377322		chr2	102901665	102811141	2	Cd44
chr13	59675784	59634996	2	Golm1	0.471685	2.09065e-06	0.162602		chr5	26817357	27727500	1	Dpp6	0.3069	4.40348e-05	1.04046		chr1	17097889	16994938	2	Jph1	0.322376	5.6029e-05	0.15566		chr4	88634186	88627320	2	C87499	0.917419	0.0248633	0.180612		chr9	68653786	69388246	1	Rora	0.41184	0.000689626	1.28055		chr12	35925621	35949730	1	Agr3
chr1	158356260	158245269	2	Brinp2	0.43169	2.14094e-06	0.236548		chrX	20687954	20699880	1	Cdk16	0.887337	4.62056e-05	0.252008		chr2	149830783	150004392	1	Syndig1	0.480145	5.6029e-05	0.29648		chr15	101954287	101946004	2	Krt78	0.51791	0.0250878	0.091168		chr17	86145175	85984665	2	Srbd1	0.677434	0.000750714	0.33572		chr13	23574381	23576266	1	Hist1h2ad
chr11	65788359	65688244	2	Map2k4	0.37737	2.14094e-06	0.220828		chr19	22139117	22989884	1	Trpm3	0.350017	4.70243e-05	1.18018		chr9	37992492	37993439	1	Olfr881	0.819863	5.6029e-05	0.148542		chr6	121343088	121365773	1	Slc6a12	1.29828	0.0250878	0.10435		chr1	84696221	84369839	2	Dner	0.622427	0.000793706	0.408288		chr6	31062747	31062660	2	Mir29a
chr5	64610699	64593863	2	Gm3716	0.765337	2.2325e-06	0.19239		chr18	13972733	13687013	2	Zfp521	1.06695	4.95822e-05	0.404592		chr6	92706184	92370892	2	Prickle2	0.248088	5.67463e-05	0.547218		chr18	49755601	49696145	2	Dtwd2	0.512564	0.025387	0.262608		chr17	62881317	62602957	2	Efna5	0.649951	0.000812247	0.30475		chr9	93005733	92979916	2	1700034K08Rik
chr1	194222759	194212187	2	4930503O07Rik	0.448124	2.35055e-06	0.10435		chr5	57718081	58133235	1	Pcdh7	0.362743	4.95822e-05	0.160774		chr15	66670770	66850721	1	Tg	0.277032	5.94305e-05	0.181753		chr7	135410367	135413615	1	Foxi2	0.508905	0.0258054	0.381938		chr1	55226782	55170159	2	Rftn2	0.367149	0.000814644	0.387694		chr19	41029275	41059525	1	Dntt
chr1	61638824	62642284	1	Pard3b	0.400353	2.45896e-06	0.33329		chr1	6487231	6860940	1	St18	0.29547	5.0404e-05	0.239565		chr11	43601562	43596040	2	Fabp6	0.411093	6.3176e-05	0.101652		chr14	67715841	67676354	2	Cdca2	0.265724	0.0258355	0.24702		chr8	105827744	105844676	1	Tsnaxip1	0.584138	0.000818167	0.36015		chr17	86917348	86922367	1	Tmem247
chr16	50590503	50654166	1	4930542D17Rik	0.833895	2.49521e-06	0.097198		chr1	187609006	188214884	1	Esrrg	0.56703	5.0404e-05	0.264213		chr2	143546133	143816284	1	Pcsk2	0.465072	6.3961e-05	0.401644		chr9	46012820	46224194	1	Sik3	0.465127	0.0258728	1.03295		chr2	150668240	150618111	2	Acss1	0.145852	0.000831078	0.19432		chr19	46396896	46488804	1	Sufu
chr7	135196002	135191765	2	1700120G07Rik	0.554024	2.49521e-06	0.22075		chr16	42875762	42725702	2	4932412D23Rik	0.534442	5.0404e-05	0.284782		chr1	195017399	195037908	1	A330023F24Rik	0.440499	6.40854e-05	0.285668		chr10	105574479	105187663	2	Tmtc2	0.437312	0.0258829	0.480596		chr3	126596951	126846326	1	Camk2d	0.697272	0.000843919	0.547976		chr5	28458274	28933995	1	9530036O11Rik
chr4	116708571	116715104	1	Ccdc163	0.627901	2.5606e-06	0.324226		chr2	154603673	154587044	2	Pxmp4	0.39558	5.0404e-05	0.193858		chr4	87230540	86983124	2	Slc24a2	0.209927	6.50381e-05	0.389297		chr6	42710071	42669466	2	Tcaf1	0.583843	0.0259008	0.1814		chr6	112947266	112717971	2	Srgap3	0.184496	0.000843919	0.348304		chr13	62624182	62603015	2	6720489N17Rik
chr16	74410912	73892306	2	Robo2	0.490407	2.64186e-06	0.302298		chr3	135691547	135584655	2	Nfkb1	0.229052	5.16896e-05	0.0955858		chr8	69716948	69705137	2	Zfp869	0.267836	6.50381e-05	0.174918		chr7	141365110	141359178	2	B230206H07Rik	0.369649	0.0259698	0.441758		chr11	12464960	12236676	2	Cobl	0.623084	0.000853547	0.244302		chr5	141241534	142213791	1	Sdk1
chr7	69496094	69499689	1	4930402F11Rik	0.787278	2.64186e-06	0.211578		chr1	131527903	131539035	1	Fam72a	0.373721	5.19336e-05	0.385212		chr2	45111138	45114087	1	Zeb2os	0.301422	6.5948e-05	0.492702		chr18	62756347	62751674	2	2700046A07Rik	0.572624	0.0262873	0.21183		chr19	10191375	10191439	1	Mir6993	0.396423	0.000871588	0.863		chr6	59024502	58933536	2	Fam13a
chr2	50909684	50911846	1	Gm13498	0.495542	2.73134e-06	0.142338		chr15	94629185	95096097	1	Tmem117	0.455069	5.19336e-05	0.626971		chr1	74748955	74738922	2	Prkag3	0.922905	6.64536e-05	0.119716		chr7	116038744	115470872	2	Sox6	0.707685	0.0262873	0.436272		chr11	109346867	109353651	1	1700096J18Rik	0.449403	0.000936686	0.444435		chr9	77544852	77430823	2	Lrrc1
chr5	98329304	98802019	1	Cfap299	0.287336	2.80161e-06	0.141626		chr3	95559677	95587860	1	Hormad1	0.75844	5.19336e-05	0.178144		chr6	121343088	121365773	1	Slc6a12	0.417901	6.73168e-05	0.0860518		chr5	9266193	9480717	1	9330182L06Rik	0.382303	0.0264589	0.230008		chr9	16378231	15910193	2	Fat3	0.699806	0.000944004	0.506856		chr13	24604767	24598124	2	Gm11346
chr11	66947086	66905632	2	Gm12298	0.707651	2.83402e-06	0.13509		chr5	21424903	21482124	1	Fam185a	0.754902	5.19336e-05	0.177924		chr1	25829707	25067476	2	Adgrb3	0.306305	6.73315e-05	0.970172		chr8	94810453	94812036	1	Ccl17	1.63498	0.0264677	0.32153		chrX	71663667	71669257	1	Gpr50	0.854597	0.000951205	0.224258		chr17	79510486	79506049	2	Gm10494
chr11	62951193	62993095	1	Cdrt4	0.547481	2.84453e-06	0.0812481		chr6	118880158	118885543	1	4931430N09Rik	0.195848	5.19336e-05	0.169348		chr1	51333779	51218386	2	9330175M20Rik	0.282522	6.73315e-05	0.11669		chr1	57214996	57200645	2	BC055402	0.25759	0.0279191	0.178988		chr3	137981549	137931007	2	Dapp1	0.695532	0.000979699	0.326568		chr1	107917259	107950947	1	D830032E09Rik
chr12	38614521	38552809	2	4930428E07Rik	0.646491	2.8559e-06	0.165978		chr7	140176104	140177057	1	Olfr523	0.453	5.69611e-05	0.239942		chr19	23448322	23302609	2	Mamdc2	0.404356	6.73315e-05	0.167956		chr19	41802084	41766588	2	Arhgap19	0.736218	0.0281052	0.2762		chr14	118236232	118261199	1	LOC105245869	0.46379	0.000990195	0.481672		chr13	72816763	72809601	2	D730050B12Rik
chr13	62964893	63326096	1	2010111I01Rik	0.327196	2.93298e-06	0.412163		chr9	97369958	97349562	2	Trim42	0.49715	5.69611e-05	0.137702		chr10	78718293	78711995	2	Casp14	0.784109	7.25666e-05	0.207406		chr6	53978673	53873279	2	Cpvl	0.333722	0.0281691	0.185032		chr2	112239841	112247111	1	Lpcat4	0.885586	0.000993962	0.18018		chr16	45224337	45252895	1	Btla
chr3	152668140	152462815	2	Ak5	0.41859	2.94255e-06	0.444294		chr5	98030962	97884688	2	Antxr2	0.453293	5.71817e-05	0.153122		chr1	80758553	80501068	2	Dock10	0.321502	7.26507e-05	0.146494		chr7	134670687	135173647	1	Dock1	0.485649	0.0283484	0.6592		chr12	96047222	96046621	2	1700019M22Rik	0.771666	0.00101669	0.234634		chr9	44113051	44110781	2	Rnf26
chr5	38502152	38349273	2	Slc2a9	0.432924	2.94823e-06	0.231864		chr6	94500314	94604655	1	Slc25a26	0.64077	5.74844e-05	0.249766		chr2	52291002	52315240	1	4930573O16Rik	0.529688	7.78911e-05	0.09949		chr9	65908794	65828926	2	Trip4	0.813491	0.0285171	0.194064		chr4	110397698	111663024	1	Agbl4	0.799166	0.00101669	0.597387		chr13	110903499	110908280	1	Gm38397
chr16	25683765	25892088	1	Trp63	0.543756	2.94957e-06	0.126642		chr14	123627144	123276641	2	Nalcn	0.381459	5.98437e-05	0.1366		chr6	25689980	25668523	2	Gpr37	0.556052	7.95667e-05	0.206368		chr11	72301629	72313733	1	Xaf1	0.581727	0.0286677	0.441878		chr11	88352773	88352864	1	Mir378b	0.349977	0.00103121	0.664902		chr2	162661147	161521988	2	Ptprt
chr13	22009741	22002176	2	Prss16	0.565206	2.97343e-06	0.129344		chr3	130131501	130599883	1	Col25a1	0.293908	5.98437e-05	0.313454		chr9	52679863	52798772	1	Gm1715	0.361821	7.95667e-05	0.180092		chr11	76902159	76916586	1	Tmigd1	0.711864	0.0286896	0.10344		chr2	65364026	65316633	2	Slc38a11	0.683326	0.00107105	0.0653881		chr1	92573125	92574206	1	Olfr1413
chr11	58379032	58390541	1	Lypd8	0.933718	3.01213e-06	0.147788		chr9	60511035	59966931	2	Thsd4	0.570735	5.98437e-05	0.51049		chr15	34675073	34679204	1	4930413F20Rik	0.455655	8.13915e-05	0.241526		chr3	64844743	64690660	2	Vmn2r7	1.90239	0.0286896	0.129118		chr7	126396737	126382854	2	Nfatc2ip	0.492516	0.00107105	0.311783		chr8	95306585	95239043	2	Cngb1
chr13	18382044	18124960	2	Pou6f2	0.679211	3.12989e-06	0.217566		chr11	55312257	55250610	2	Fat2	0.459848	6.02314e-05	0.0829739		chr6	37299976	36846022	2	Dgki	0.160401	8.13915e-05	0.31537		chr14	70524081	70520941	2	Sftpc	0.456429	0.0287733	0.753534		chr12	91384409	90998492	2	Cep128	0.571687	0.00110683	0.376028		chr16	90386397	90499553	1	Hunk
chr9	40685964	40784046	1	Clmp	0.382841	3.12989e-06	0.230012		chr10	109010975	108497650	2	Syt1	0.250429	6.24529e-05	0.523217		chr13	109903809	109903888	1	Mir1904	0.431419	8.40778e-05	0.424738		chr5	45493374	45512691	1	Lap3	0.33002	0.0287909	0.22145		chr17	43568451	43612201	1	Pla2g7	0.433547	0.00117513	0.383084		chr15	82380260	82370527	2	Cyp2d22
chr14	48120869	48260883	1	Peli2	0.463768	3.17391e-06	0.16132		chr17	86145175	85984665	2	Srbd1	0.6442	6.2475e-05	0.347246		chr2	113217083	112631380	2	Ryr3	0.264425	8.48062e-05	0.543913		chr11	74770863	74818692	1	Mettl16	0.319426	0.0301672	0.197596		chr12	26346710	26371748	1	4930549C15Rik	0.580542	0.0011808	0.536701		chr17	4634980	4637477	1	4930517M08Rik
chr4	116708385	116702434	2	Mmachc	0.642275	3.20655e-06	0.357468		chr7	123983181	124398989	1	Hs3st4	0.467791	6.25118e-05	0.219412		chr2	63184287	62702946	2	Kcnh7	0.273438	8.65469e-05	0.303705		chr4	45012412	44991242	2	Zbtb5	0.277471	0.0303542	0.256288		chr14	67716098	67742310	1	Kctd9	0.424581	0.00119248	0.36963		chr19	30232957	30239682	1	Mbl2
chr1	163313650	163245119	2	Prrx1	0.711107	3.22445e-06	0.160506		chr1	158957438	158711731	2	Pappa2	0.423807	6.60953e-05	0.130666		chr12	26210505	26091962	2	Gm29687	0.399106	8.90544e-05	0.169662		chr3	93652686	93651542	2	Tdpoz2	2.25059	0.0305063	0.10938		chr2	130450278	130554300	1	Ptpra	0.526521	0.0012013	0.37831		chr1	189728268	189876695	1	Ptpn14
chr11	71750703	71789647	1	Wscd1	0.540767	3.22445e-06	0.36486		chr7	134225097	133883199	2	Adam12	0.345502	7.25653e-05	0.175156		chr11	47988969	46896253	2	Sgcd	0.159106	9.04852e-05	0.1332		chr3	33024777	33088607	1	4930419G24Rik	0.38384	0.0308815	0.491532		chr6	48999616	48986616	2	4930563H07Rik	0.364714	0.0012013	0.175374		chr11	56040987	56024990	2	Nmur2
chr3	100825459	100896922	1	Vtcn1	0.594189	3.22445e-06	0.156384		chr17	30626936	30875264	1	Dnah8	0.831322	7.32383e-05	0.218596		chr13	21179931	21194723	1	Trim27	0.271133	9.4944e-05	0.147228		chr8	105827350	105768308	2	Ranbp10	0.304946	0.0309827	0.207168		chr9	37367606	37386572	1	Hepacam	0.426728	0.0012013	0.422488		chr1	91801461	91848034	1	Twist2
chr5	98030962	97884688	2	Antxr2	0.424968	3.23288e-06	0.125858		chr12	91786436	91633009	2	Ston2	0.654093	7.63389e-05	0.469662		chr5	96921272	96934867	1	Gm8013	0.60901	9.59136e-05	0.060496		chr17	85090700	85458580	1	Camkmt	0.161774	0.0314863	0.11741		chr17	9669704	9666497	2	Pabpc6	0.294469	0.00120819	0.456434		chr15	66670770	66850721	1	Tg
chr6	124304651	124330527	1	Cd163	1.03121	3.2404e-06	0.104944		chr16	59407382	59461739	1	Gabrr3	0.985442	7.81089e-05	0.172174		chr15	13173675	13028699	2	Cdh6	0.373014	9.62042e-05	0.175282		chr4	148000722	148002074	1	Nppa	1.90638	0.0314863	0.144668		chr9	40333472	40343337	1	1700110K17Rik	0.435687	0.00121968	0.677396		chr18	43207697	43317481	1	Stk32a
chr3	67892220	68056593	1	Iqcj	0.534117	3.25738e-06	0.240998		chr11	58954685	58955192	1	Hist3h2a	0.465469	7.92843e-05	0.738256		chr2	7396198	6539694	2	Celf2	0.295161	9.76923e-05	1.98631		chr7	101012053	100996568	2	P2ry2	0.333346	0.0314863	0.105508		chr2	134786164	135475258	1	Plcb1	0.317915	0.00122891	0.436226		chr11	57011618	57330244	1	Gria1
chr6	115360951	115490401	1	Pparg	0.37997	3.29147e-06	0.162504		chr12	82616925	83162056	1	Rgs6	0.41657	8.04536e-05	0.568455		chr9	98033167	97444395	2	Clstn2	0.217904	9.77125e-05	0.41369		chrX	7638580	7653256	1	Syp	0.708621	0.0314863	0.213464		chr13	84064774	84025297	2	Gm17750	0.750785	0.00124691	0.30284		chr3	26637631	26983212	1	Spata16
chr1	186705992	186623186	2	Tgfb2	0.598657	3.30176e-06	0.236544		chr11	57518644	57482990	2	Fam114a2	0.501686	8.27418e-05	0.24092		chr2	59612042	59846213	1	Tanc1	0.314728	0.00010118	0.382248		chr3	159599181	159625307	1	Rpe65	0.992569	0.0321806	0.026774		chr7	44896079	44900624	1	Fuz	0.608389	0.00127073	0.732927		chr8	28084853	28083194	2	Gm8096
chr14	114831965	114861327	1	4930524C18Rik	0.263425	3.30176e-06	0.0371599		chr13	93790777	93790837	1	Mir5624	0.479495	8.40013e-05	0.601667		chr14	77904239	78002656	1	Epsti1	0.417293	0.000102298	0.196686		chr7	92741714	92837117	1	Rab30	0.3643	0.0324235	0.286826		chr16	16600551	16416915	2	Fgd4	0.699703	0.00129055	0.327054		chr7	49975350	50863289	1	Nell1
chr1	120602487	120607991	1	En1	0.373499	3.38983e-06	0.0980361		chr12	104406708	104414329	1	Serpina3n	0.618974	8.62933e-05	0.36841		chr14	64950045	65039835	1	Ints9	0.210333	0.000102472	0.118202		chr8	84893921	84886387	2	Gcdh	1.00468	0.0330497	0.320638		chr17	17294443	17319585	1	Gm6712	1.07644	0.00130285	0.174236		chr7	128523583	128546981	1	Bag3
chr11	107996848	107996916	1	Mir7223	0.467828	3.40213e-06	0.472048		chr13	21897049	21896918	2	Mir1983	0.864216	8.63704e-05	0.172152		chr6	135362931	135383173	1	Emp1	0.330512	0.000102472	0.277024		chr9	3404085	3479236	1	Cwf19l2	0.946849	0.0330497	0.117336		chr16	92382683	92377071	2	Gm29805	0.813159	0.00135312	0.31857		chr11	58954685	58955192	1	Hist3h2a
chr3	118562178	119432918	1	Dpyd	0.375123	3.43679e-06	0.340594		chr6	61180325	62382863	1	Ccser1	0.318058	8.65824e-05	0.302713		chr6	82652865	82621858	2	Pole4	0.426319	0.000102487	0.17911		chr7	25412886	25400053	2	Cxcl17	0.724705	0.0330595	0.216782		chr5	25705797	25689814	2	Xrcc2	0.315076	0.00139189	0.173472		chr18	54611744	54639870	1	9330117O12Rik
chr5	65967124	65977486	1	Chrna9	0.382994	3.43679e-06	0.09138		chr6	134403415	134308951	2	4933406J09Rik	0.823179	8.71707e-05	0.109156		chr12	82169420	82451786	1	Sipa1l1	0.308813	0.00010353	0.669667		chr15	37432664	37421133	2	Gm15941	0.412199	0.0331364	0.469178		chr4	148444751	148434497	2	Ubiad1	0.267559	0.00140012	0.424414		chr9	120149742	120181484	1	Mobp
chr16	94008837	93919031	2	Cldn14	0.653369	3.4579e-06	0.196458		chr8	104734003	104741634	1	Ces2a	0.478118	8.76984e-05	0.120752		chr1	43196761	43123071	2	Fhl2	0.409535	0.000104013	0.324488		chr14	105427559	105437716	1	5430440P10Rik	1.06916	0.0333807	0.139102		chr2	148875512	148871722	2	Cst3	0.369294	0.00140608	0.689724		chr11	88352773	88352864	1	Mir378b
chr16	16146851	15889224	2	Spidr	0.393003	3.47487e-06	0.110302		chr14	116925297	117979529	1	Gpc6	0.562399	8.83951e-05	0.426971		chr3	53041547	53261679	1	Lhfp	0.552813	0.000104013	0.187026		chr14	7169750	6739362	2	Gm3696	2.80537	0.0334588	0.070962		chr18	43059471	42645221	2	Ppp2r2b	0.184441	0.00142307	0.279918		chr7	16452779	16455490	1	Tmem160
chr13	21981181	21988734	1	Pom121l2	0.915808	3.51563e-06	0.154966		chr13	28885422	28460034	2	2610307P16Rik	0.827187	8.88254e-05	0.231708		chr15	34357872	34349051	2	9430069I07Rik	0.524788	0.000105413	0.257496		chr14	7315037	6739362	2	Gm10406	2.8032	0.0334588	0.07018		chr3	34716662	34699640	2	Gm3143	0.391242	0.00142618	0.125662		chr18	15760157	15452175	2	Chst9
chr11	101246334	101248251	1	Ramp2	0.865028	3.70214e-06	0.22828		chr18	63387183	63010213	2	Piezo2	0.596652	8.95288e-05	0.13025		chr10	86498896	86048746	2	Syn3	0.155675	0.000108282	0.149996		chr15	82380260	82370527	2	Cyp2d22	0.580257	0.033461	0.345008		chr9	46012820	46224194	1	Sik3	0.160232	0.00143533	0.220378		chr3	102964133	102939658	2	Nr1h5
chr9	98033167	97444395	2	Clstn2	0.313389	3.70214e-06	0.697466		chr2	96318169	97631664	1	Lrrc4c	0.414256	8.95682e-05	0.434792		chr9	117629913	116572746	2	Rbms3	0.479288	0.000109086	0.359459		chr10	89257790	88948994	2	Ano4	0.332214	0.03368	0.510876		chr10	87007942	86841210	2	Stab2	0.68488	0.00146538	0.167662		chr18	37935423	37843601	2	Diaph1
chr9	67559703	67217085	2	Tln2	0.616642	3.72749e-06	0.506218		chr7	6662368	6651748	2	Zim2	0.772362	9.00275e-05	0.223692		chr7	61928195	61705850	2	A230057D06Rik	0.508872	0.000112582	0.240998		chr8	14911663	15001085	1	Arhgef10	0.209022	0.0338332	0.426324		chr1	180483504	180432373	2	Stum	0.143489	0.00153513	0.117206		chr7	34812711	34674468	2	Chst8
chr11	33993193	33629339	2	Kcnip1	0.27825	3.77553e-06	0.198892		chr2	122484941	122528040	1	Gm14085	0.241205	9.0072e-05	0.0330358		chr1	158356260	158245269	2	Brinp2	0.319517	0.000115008	0.199608		chr2	112492964	112631253	1	Aven	0.561934	0.0338684	0.206158		chr12	111485823	111484609	2	Gm266	0.35183	0.00156884	0.739279		chr19	12120674	12119721	2	Olfr76
chr14	114945948	114940225	2	1700100I10Rik	0.434401	3.77553e-06	0.0780439		chr16	16146851	15889224	2	Spidr	0.183527	9.7144e-05	0.0825379		chr9	94669892	95230452	1	Slc9a9	0.207531	0.000115605	0.23326		chr14	32388373	32376502	2	1700024G13Rik	2.35588	0.0340204	0.058886		chr3	95559677	95587860	1	Hormad1	1.08267	0.00159979	0.243604		chr19	12209568	12210506	1	Olfr1431
chr14	106106198	106135862	1	Trim52	0.618114	3.86182e-06	0.0594719		chr13	97035254	97021864	2	1700029F12Rik	0.634788	0.000100371	0.051916		chr3	26331909	25431841	2	Nlgn1	0.173173	0.000116472	0.325556		chr16	97170735	96592079	2	Dscam	0.437899	0.034071	0.573068		chr12	84451024	84430717	2	Aldh6a1	0.321098	0.00160224	0.308464		chr6	55684571	55694574	1	Gm3279
chr4	152697540	152700922	1	Gm833	0.477411	3.93561e-06	0.298094		chr2	84678828	84671311	2	Tmx2	0.412307	0.000101782	0.330651		chr3	100825459	100896922	1	Vtcn1	0.239711	0.000116472	0.0924277		chr3	92992226	92993426	1	Lce3f	3.62282	0.0348192	0.11018		chr8	68735146	68356781	2	Csgalnact1	0.207991	0.0016167	0.20312		chr6	87428994	87434512	1	Bmp10
chr13	17694765	16857472	2	Sugct	0.206411	3.95868e-06	0.136248		chr5	127030789	127088529	1	4933438B17Rik	0.540536	0.000103899	0.05014		chr7	73102068	73097752	2	Gm6567	0.207819	0.000116472	0.0558738		chr4	112232245	112300468	1	Skint3	2.16268	0.0348192	0.047398		chr11	64079472	63962627	2	Cox10	0.582131	0.00167585	0.281596		chr9	41376526	41615185	1	3110039I08Rik
chr1	45311538	45349706	1	Col3a1	0.615254	3.9843e-06	0.044816		chr3	129433673	129434712	1	Pou5f1-rs4	0.414743	0.000110523	0.103336		chr10	34096519	34091352	2	Calhm5	0.646748	0.000118633	0.225312		chr17	89200675	88984952	2	Fshr	0.45755	0.0352928	0.186952		chr3	149274737	149279980	1	Gm1653	0.318154	0.0016935	0.0882222		chr2	129218969	129235606	1	A730036I17Rik
chr12	5375682	5077465	2	Klhl29	0.353275	3.9843e-06	0.635351		chr8	40926233	40990782	1	Pdgfrl	1.49559	0.000111345	0.13279		chr17	24528251	24528744	1	Rab26os	0.539823	0.000124272	0.63146		chr3	93015686	93014205	2	Crct1	2.99497	0.0356358	0.0926881		chr2	146512004	146241296	2	Ralgapa2	0.334686	0.00169968	0.303499		chr9	50233182	50232523	2	2310003N18Rik
chr17	85618396	85601932	2	Six3os1	0.991576	3.9843e-06	0.103216		chr3	137552622	137550045	2	Gm4861	0.656223	0.000112422	0.465906		chr2	14720642	14722622	1	Gm13315	0.495765	0.000124272	0.231684		chr11	88718267	88339382	2	Msi2	0.346669	0.035772	0.392678		chr11	35121456	35708507	1	Slit3	0.474653	0.00172302	0.314428		chr7	107209445	107210916	1	Rbmxl2
chr11	5261610	5191552	2	Kremen1	0.598614	4.10737e-06	0.221206		chr8	104831644	104838652	1	Ces2b	0.689455	0.000113999	0.0932478		chr16	49955830	49958912	1	Gm19723	0.767959	0.000124803	0.208028		chr3	68064802	68626482	1	Schip1	0.437001	0.0360276	1.19655		chr7	16452779	16455490	1	Tmem160	0.955376	0.00176328	0.460116		chr12	71540607	71556133	1	4930404H11Rik
chr3	136326066	136053363	2	Bank1	0.509747	4.14947e-06	0.215544		chr13	23544052	23544954	1	Hist1h3f	0.789424	0.000115628	0.385584		chr2	3713458	3782134	1	Fam107b	0.163429	0.000130427	0.0830655		chr8	118283611	119324927	1	Cdh13	0.543035	0.0360296	0.832356		chr1	33669794	33453808	2	Prim2	0.861561	0.00178133	0.179316		chr12	79297282	79814690	1	Rad51b
chr4	58441098	58441012	2	Mir3095	0.535333	4.20263e-06	0.158972		chr19	25237202	25434496	1	Kank1	0.461448	0.000116578	0.111564		chr6	135310384	135309129	2	Pbp2	0.459452	0.00013264	0.333689		chr10	82241275	82224856	2	Zfp938	0.609665	0.0364911	0.0890241		chr5	104114088	104079108	2	Sparcl1	0.399647	0.00178962	0.550604		chr14	104639144	104966783	1	D130009I18Rik
chr16	56886163	56805161	2	Tmem45a	0.871626	4.29677e-06	0.108214		chr2	166447451	166458770	1	5031425F14Rik	0.139964	0.000116578	0.0589923		chr14	105623770	105623642	2	Mir6390	0.310221	0.000133652	0.274772		chr3	159495433	159529955	1	Depdc1a	1.46391	0.0365213	0.069558		chr4	49845769	49661611	2	Grin3a	0.575103	0.001815	0.324382		chr19	41013815	41005019	2	C330026H20Rik
chr17	85688254	85684268	2	Six2	0.327386	4.3155e-06	0.0803179		chr9	74110334	74283203	1	Wdr72	0.318307	0.000116578	0.074768		chr12	71015967	71099351	1	Arid4a	0.403799	0.000133753	0.228588		chr1	87264364	87310791	1	Efhd1	0.395616	0.0365453	0.421348		chr2	30266203	30282149	1	Phyhd1	0.575386	0.0018448	0.429799		chr1	132198088	132198184	1	Mir135b
chr6	96166205	96164503	2	1700123L14Rik	0.788232	4.42612e-06	0.302952		chr1	162217623	162225550	1	Dnm3os	0.881793	0.000118241	0.185688		chr16	92826074	92601466	2	Runx1	0.328392	0.000136436	0.15821		chr10	97967090	97681414	2	Gm10754	2.77625	0.0365453	0.238708		chr6	101377897	101149607	2	Pdzrn3	0.395768	0.0018448	0.319854		chr9	48162014	48400025	1	Nxpe4
chr17	43016555	43089188	1	Tnfrsf21	0.435043	4.43774e-06	0.250728		chr18	54611744	54639870	1	9330117O12Rik	0.502052	0.000118918	0.152998		chr10	34037597	34109815	1	Trappc3l	0.585437	0.000137588	0.136784		chr3	127499115	126921607	2	Ank2	0.505333	0.0365453	1.09447		chr9	41376526	41615185	1	3110039I08Rik	0.356101	0.00188188	0.678682		chr11	87108714	87089156	2	Prr11
chr19	41206774	41083981	2	Tll2	0.224597	4.43774e-06	0.0957518		chr10	118556525	118502035	2	Ifngas1	0.550246	0.000119582	0.0558799		chr18	54992591	54888045	2	Zfp608	0.22327	0.000137776	0.180714		chr3	54156057	54318471	1	Trpc4	0.811431	0.0373606	0.0921721		chr14	61309753	61311936	1	Arl11	0.750107	0.00189125	0.461534		chr13	30136490	30246694	1	Mboat1
chr2	118111202	117857291	2	Gm13986	0.723704	4.43774e-06	0.233322		chr7	140202768	140201812	2	Olfr524	0.410596	0.000120403	0.22084		chr11	66526126	66211725	2	Shisa6	0.282105	0.000138655	0.49468		chr11	87405065	87555823	1	Tex14	0.43788	0.0384988	0.302778		chr11	30471829	30426006	2	4930505A04Rik	0.407035	0.00190553	0.118004		chr19	46148325	46135685	2	Pitx3
chr11	94936224	94953042	1	Col1a1	0.735635	4.47459e-06	0.171158		chr15	95162394	95097622	2	LOC100043315	0.498416	0.000120716	0.131158		chr1	89016113	89022210	1	1700067G17Rik	0.305871	0.000142237	0.170029		chr9	60688134	60568859	2	Lrrc49	0.475998	0.0384988	0.245804		chr11	87113004	87113089	1	Mir301	0.62569	0.00191587	0.718718		chr7	6172482	6193104	1	Zfp444
chr1	89406133	89360342	2	C030007H22Rik	0.639027	4.57735e-06	0.134954		chr19	17837632	17432314	2	Pcsk5	0.226883	0.000120716	0.262452		chr5	71700016	72137244	1	Gabrb1	0.250325	0.000144186	0.326042		chr17	57031507	57021049	2	Khsrp	0.246851	0.0385338	0.38175		chr8	47533470	47490128	2	Trappc11	0.295963	0.00193392	0.14484		chr3	52739724	52776654	1	Gm2447
chr1	78816949	78820025	1	Kcne4	0.484051	4.61014e-06	0.191014		chr13	114607228	114697822	1	4930544M13Rik	0.968763	0.000121547	0.137274		chr6	146502223	146108299	2	Itpr2	0.185846	0.000144618	0.201947		chr14	67314711	67304888	2	Gm6878	0.753961	0.0387373	0.115358		chr15	79062859	79053094	2	Ankrd54	0.485119	0.00193827	0.443505		chr7	122671744	122769393	1	Cacng3
chr5	21186267	21291701	1	Gsap	0.496114	4.61014e-06	0.123818		chr14	14820815	15006693	1	Nek10	0.380057	0.000121547	0.244216		chr7	29906509	29906567	1	Mir7668	0.745514	0.000144618	0.434313		chr6	100704734	100805081	1	Gxylt2	0.89492	0.0389394	0.214978		chr13	83721556	83741244	1	C130071C03Rik	0.386855	0.0020082	0.553374		chr18	28560166	28998176	1	4930474G06Rik
chr17	68273797	68780086	1	L3mbtl4	0.485914	4.64647e-06	0.267922		chr17	68273797	68780086	1	L3mbtl4	0.547607	0.000121547	0.133536		chr9	26999677	27007334	1	Thyn1	0.561674	0.000144618	0.322556		chr19	29812974	29808108	2	Ranbp6	0.192422	0.0396215	0.152214		chr17	27909306	28062779	1	Anks1	0.234351	0.0021018	0.400957		chr5	145201882	145194946	2	Zkscan14
chr14	60086834	59647741	2	Atp8a2	0.426325	4.71399e-06	0.418758		chr2	52857868	53134202	1	Fmnl2	0.146367	0.000121547	0.125306		chr5	100210692	100218049	1	2310034O05Rik	0.289708	0.000147239	0.160184		chr1	131599114	131612000	1	Avpr1b	0.350792	0.0399615	0.0932523		chr14	75455982	75526141	1	Siah3	0.610955	0.0021021	0.444888		chr9	29963129	28995964	2	Ntm
chr10	41072285	41069981	2	Gpr6	0.409638	4.86826e-06	0.186036		chr7	75455534	75754609	1	Akap13	0.775526	0.000121547	0.328449		chr15	95528559	95075230	2	Nell2	0.261805	0.00014897	0.67725		chr2	22774327	22875653	1	Apbb1ip	0.465146	0.0399615	0.192412		chr1	168490643	168490762	1	Mir6348	1.32184	0.00210626	0.343258		chr8	45069210	45088506	1	Mtnr1a
chr11	54213288	54177772	2	4933405E24Rik	0.553937	4.90141e-06	0.12117		chr11	34783905	34226815	2	Dock2	0.815271	0.000121615	0.194424		chr16	36875202	36933085	1	Golgb1	0.469127	0.00014897	0.202742		chr1	151428435	151367699	2	Swt1	0.56158	0.040126	0.225788		chr3	129532386	129638495	1	Elovl6	0.580272	0.00214493	0.23736		chrX	162643658	162411952	2	Reps2
chr18	62324204	62496574	1	Htr4	0.381673	4.93246e-06	0.228016		chr1	193507530	193507463	2	Mir205	0.468421	0.000123211	0.281342		chr7	135410367	135413615	1	Foxi2	0.402882	0.000149688	0.10336		chr4	115242084	115254557	1	Cyp4a29	2.79731	0.0408523	0.112316		chr1	73016036	73025508	1	1700027A15Rik	0.257703	0.00220853	0.151148		chr6	54430221	54269681	2	9130019P16Rik
chr7	6730583	6967219	1	Usp29	0.389189	4.95984e-06	0.330438		chr14	78191478	78191373	2	Mir1971	0.594882	0.000123796	0.281748		chr11	46810799	46844333	1	Timd4	0.504599	0.000150455	0.0827819		chr1	131688695	131715439	1	Rab7b	0.481718	0.0409008	0.265352		chr2	12924041	13003454	1	Pter	1.24334	0.00221277	0.20571		chr3	34638464	34638542	1	Mir1897
chr1	163085670	163024302	2	Mroh9	0.651843	5.03646e-06	0.091622		chr17	7827302	7738568	2	Fndc1	0.520559	0.000125333	0.214838		chr2	125782870	125736986	2	Secisbp2l	0.304594	0.000150455	0.121998		chr9	103230286	103208876	2	Trf	0.310263	0.0409008	0.473364		chr13	23431017	23427976	2	C230035I16Rik	0.467365	0.00228914	0.498958		chr5	21424677	21292961	2	Ccdc146
chr11	5444847	5276329	2	Znrf3	0.178971	5.11901e-06	0.0769619		chr10	71159634	70925086	2	Bicc1	0.248079	0.000126275	0.144324		chr4	88094630	88411011	1	Focad	0.351468	0.000150455	0.331145		chr5	31526995	31554038	1	Slc4a1ap	1.13074	0.0409167	0.0970179		chr14	78849178	79202310	1	Vwa8	0.652489	0.00231761	0.43802		chr7	68749238	68736994	2	Arrdc4
chr15	66670770	66850721	1	Tg	0.43368	5.184e-06	0.27137		chr6	145614273	145365134	2	Lmntd1	0.310247	0.000127267	0.314386		chr14	117953847	117953743	2	Mir6239	0.410433	0.000152695	0.391402		chr9	60511035	59966931	2	Thsd4	0.351411	0.0409167	0.341746		chr6	92706184	92370892	2	Prickle2	0.937349	0.00233344	0.530252		chr5	113357294	113357821	1	Aym1
chr12	75416781	75411720	2	Gphb5	0.682684	5.30786e-06	0.105266		chr13	93771679	93943016	1	Arsb	0.458253	0.000129463	0.422942		chr1	170867771	170704457	2	Atf6	0.321248	0.000156266	0.282181		chr10	64090255	63928497	2	Lrrtm3	0.464799	0.0410296	0.128486		chr2	26470119	26470059	2	Mir6996	0.182265	0.00235627	0.3646		chr18	69344492	69687967	1	Tcf4
chr4	88644459	88643641	2	Ifna13	0.797681	5.56394e-06	0.264338		chr1	77515088	77367185	2	Epha4	0.201236	0.000129861	0.26196		chr2	5137776	5230871	1	Ccdc3	0.695468	0.000156266	0.291852		chr12	88722876	90334935	1	Nrxn3	0.389724	0.0410437	0.555211		chr1	181511451	181509633	2	Ccdc121	0.357287	0.00236937	0.170244		chr9	13297958	13709533	1	Maml2
chr5	17476122	17480936	1	Speer4f1	0.762904	5.69154e-06	0.10618		chr11	51289920	51583925	1	Col23a1	0.286602	0.000129861	0.19389		chr2	131859747	131853678	2	Erv3	0.342302	0.000156268	0.22321		chr2	59386682	59382493	2	5330411J11Rik	0.230767	0.0411077	0.139138		chr1	170589849	170317496	2	Nos1ap	0.199921	0.00240346	0.228654		chr18	69022273	69022199	2	Mir145b
chr8	28084853	28083194	2	Gm8096	0.517587	5.71248e-06	0.107062		chr17	36121444	36038409	2	H2-T9	0.646202	0.000129861	0.126692		chr1	128103047	127954179	2	Zranb3	0.407613	0.000160553	0.438797		chr19	3912774	3908863	2	Ndufs8	0.437283	0.0418594	0.564489		chr2	127208280	127186355	2	1810024B03Rik	0.792568	0.00240346	0.14622		chr9	38523730	38524669	1	Olfr911-ps1
chr2	86785732	86786700	1	Olfr1093	1.37251	5.80431e-06	0.061134		chr2	29475294	29475215	2	Mir133c	0.525029	0.000130136	0.573146		chr2	148850934	148846714	2	9230104L09Rik	0.92136	0.000162012	0.179488		chr14	73025603	73026890	1	Gm9199	0.549835	0.0425197	0.138564		chr6	10974378	10971468	2	AA545190	0.783111	0.00241081	0.503074		chr12	33092875	33033796	2	Cdhr3
chr2	11398500	11338366	2	8030442B05Rik	0.624957	5.86493e-06	0.0931059		chr16	43640655	43640737	1	Mir568	0.438078	0.000130195	0.648533		chr9	35849880	35848545	2	Gm3428	0.713423	0.000169817	0.157818		chr3	89831370	89858846	1	She	1.21575	0.0428293	0.0588881		chr15	102406316	102436404	1	Sp1	0.244905	0.00241374	0.358924		chr9	110916861	110914739	2	Fam240a
chr2	110305725	110265083	2	Bbox1	0.656692	6.1071e-06	0.078572		chr12	31950535	31926455	2	Hbp1	0.358964	0.000132596	0.27898		chr5	13125414	13603485	1	Sema3a	0.177026	0.000174373	0.068734		chr6	83121461	83119044	2	Wbp1	0.479931	0.0428692	0.528035		chr17	80896793	80933447	1	C230072F16Rik	0.942751	0.00244587	0.23571		chr1	128592299	128588199	2	Cxcr4
chr3	95588934	95619247	1	Golph3l	0.747463	6.20433e-06	0.155656		chr2	135659547	136013068	1	Plcb4	0.375264	0.000133309	0.166754		chr17	53463321	53398889	2	Efhb	0.711053	0.000175418	0.0900041		chr6	87104746	87113003	1	D6Ertd527e	1.15041	0.0429959	0.244876		chr3	50443613	50364936	2	Slc7a11	0.349069	0.00247766	0.352504		chr1	193207725	193343878	1	Lamb3
chr3	107943749	107938848	2	Gstm6	0.789376	6.20433e-06	0.20231		chr1	129273304	130219278	1	Thsd7b	0.388035	0.000133367	0.23012		chr8	26824423	26814595	2	2310008N11Rik	0.348715	0.000175455	0.147546		chr5	132542343	131437682	2	Auts2	0.657668	0.0433967	1.43743		chr2	142901464	142618345	2	Kif16b	0.610203	0.00253198	0.184248		chr13	69959833	69963437	1	4933416O17Rik
chr3	122801980	122795091	2	4930447N08Rik	0.764496	6.50286e-06	0.147238		chr12	45074483	44852486	2	Stxbp6	0.312077	0.000133694	0.480887		chr1	159523769	159924922	1	Tnr	0.26714	0.000176591	0.482004		chr8	80058008	79965851	2	Hhip	0.612717	0.0435065	0.337996		chr9	27791269	28925058	1	Opcml	0.839248	0.00262878	0.800018		chr1	166681845	166662055	2	Fmo9
chr16	75953332	75858794	2	Samsn1	0.895463	6.59199e-06	0.110218		chr18	4165832	4182236	1	Lyzl1	0.363287	0.000133933	0.0709761		chr1	193035775	192891233	2	Syt14	0.558323	0.000176591	0.433082		chr3	57692537	57667422	2	Ankub1	0.333233	0.0435508	0.351194		chr10	18407638	18533892	1	Nhsl1	0.43129	0.00270743	0.40549		chr13	21716143	21715713	2	Hist1h2bl
chr17	14279506	14404790	1	Smoc2	0.367369	6.69844e-06	0.1967		chr18	34007206	33796327	2	Epb41l4a	0.453393	0.000134051	0.20169		chr3	129532386	129638495	1	Elovl6	0.240945	0.000176591	0.165452		chrX	101532735	101601789	1	Taf1	0.731944	0.0435508	0.182572		chr1	181352628	181460641	1	Cnih3	0.573263	0.00271049	0.27053		chr5	110514923	110525980	1	A630023P12Rik
chr16	51987287	51980376	2	Gm29686	0.768128	6.74866e-06	0.10474		chr14	8666290	8431172	2	4930452B06Rik	0.424557	0.000135558	0.178314		chr2	50909684	50911846	1	Gm13498	0.335088	0.000179234	0.105626		chr13	63734298	63675756	2	1700024I08Rik	0.24426	0.0435986	0.142498		chr14	67715841	67676354	2	Cdca2	0.468153	0.00271049	0.386676		chr9	38580244	38582211	1	Olfr912
chr7	66427477	66390892	2	Aldh1a3	0.46775	7.24053e-06	0.0840478		chr7	12965864	12973822	1	Zfp324	0.31293	0.000135558	0.171148		chr1	170589849	170317496	2	Nos1ap	0.279963	0.000188574	0.518656		chr2	84650740	84600781	2	Ctnnd1	0.518842	0.0436662	0.248256		chr17	49615172	49909847	1	Kif6	0.779215	0.00271049	0.464132		chr13	23756937	23757386	1	Hist1h4b
chr14	48878873	48887112	1	4933429O19Rik	0.663198	7.37176e-06	0.075758		chr5	102207198	102897937	1	Arhgap24	0.236734	0.000137153	0.125148		chr6	59426290	59352461	2	Gprin3	0.496597	0.000190476	0.147864		chr12	80643861	80634023	2	Erh	0.434142	0.0438427	0.160876		chr3	104220406	104013259	2	Magi3	0.433978	0.00276528	0.307376		chr5	132542343	131437682	2	Auts2
chr2	140395430	142390050	1	Macrod2	0.276781	7.53531e-06	0.82978		chr12	31713926	31706867	2	Gpr22	0.469072	0.000137192	0.311264		chr14	78849178	79202310	1	Vwa8	0.369127	0.000190576	0.259342		chr17	14694262	14665500	2	Thbs2	0.312829	0.0441413	0.1111		chr6	92940582	93272977	1	9530026P05Rik	0.269407	0.00278497	0.19676		chr12	21111756	21270171	1	Asap2
chr2	45696605	45698447	1	1700019E08Rik	0.691227	7.57177e-06	0.161008		chr18	23041653	22693155	2	Nol4	0.308375	0.000137192	0.221256		chr16	23890844	23889581	2	Sst	0.409622	0.000192354	0.143768		chr12	85374717	85340614	2	Tmed10	0.39432	0.0441434	0.42943		chr2	72813717	72745846	2	6430710C18Rik	0.94052	0.00281502	0.191056		chr10	97714772	97753702	1	4930525C09Rik
chr3	107183143	107195721	1	Kcna10	0.413117	7.62216e-06	0.133738		chr7	134376828	134266262	2	D7Ertd443e	0.644118	0.000139146	0.0899599		chr19	12798609	12833808	1	Lpxn	0.376341	0.000192354	0.171996		chr6	72042528	72013896	2	9130221F21Rik	0.823203	0.0441434	0.126798		chr1	151755374	151822328	1	Edem3	0.388994	0.00282297	0.197816		chr4	138623992	138568969	2	Vwa5b1
chr7	75308696	75331419	1	1500012K07Rik	0.49294	8.03066e-06	0.204908		chr14	19977249	19872559	2	Gng2	0.332298	0.00014111	0.284169		chr9	44454767	44452715	2	Upk2	0.517703	0.000192354	0.39085		chr2	101649532	101638252	2	Rag1	0.561374	0.0441579	0.230452		chr9	37208223	37223228	1	Tmem218	0.583491	0.00283346	0.325632		chr13	4434343	4457530	1	Akr1c6
chr15	10358533	10410153	1	Agxt2	0.809573	8.03118e-06	0.101216		chr7	78738012	78581066	2	E430016F16Rik	0.30628	0.000149543	0.15752		chr8	10153911	10634742	1	Myo16	0.276806	0.000200543	0.430442		chr7	90029159	90049071	1	E230029C05Rik	0.206201	0.0445023	0.09541		chrX	38456460	38401357	2	Lamp2	0.478818	0.00287958	0.0873		chr13	58806569	59133970	1	Ntrk2
chr3	153973436	154271722	1	Slc44a5	0.59326	8.03118e-06	0.521763		chr18	43059471	42645221	2	Ppp2r2b	0.647205	0.00014976	0.32885		chr13	34113272	34084155	2	4930447K03Rik	0.535396	0.000200836	0.18603		chr13	15802630	15781664	2	4933412O06Rik	2.78035	0.0445058	0.157884		chr5	151190193	151037515	2	Stard13	0.253127	0.00290396	0.21751		chr11	74335229	74334282	2	Olfr410
chr6	33249150	33972943	1	Exoc4	0.416738	8.03118e-06	0.659747		chr8	31089662	31097047	1	Dusp26	0.5479	0.000152078	0.092394		chr14	118052246	118012790	2	Dct	0.430937	0.000200836	0.0922419		chr17	33760486	33742484	2	Rab11b	0.436567	0.0450283	0.343086		chr6	128826315	128778485	2	Klrb1c	0.39313	0.00296878	0.1898		chr6	10974378	10971468	2	AA545190
[truncated: 4,951 more rows]
[truncated: 41 more columns]

## Sheet: shared genes in all cells
Table S3 Common in snRNA and snATAC
Up-regulated	62genes	down-regulated	17genes
Dgki		Tomm6
Kcnh1		Cadm4
Zbtb20		1110008P14Rik
Kcnq3		Fkbp2
[truncated: 58 more rows]

## Sheet: shared genes in 14 cell types
The genes overlapped in snRNA-Seq and snATAC-Seq					Mature Granule					Immature Granule					Pyramidal neurons					Oligodendrocyte					Astrocytes					GABAergic neurons					Microglia					NB	OPC	Mossy fibers	Pericytes	Cajal Retzius	Cholinergic neurons	Endothelial
[truncated: 63 more rows]

[truncated: 2 more sheets: up-regulated DEGs in granule, up-regulated DAGs in granule]
