# Supplementary material for: Gestational choline supplementation regulates hippocampal granule neuron development and emotion-like behavior
Source: Commun Biol. 2026 Apr 2;9:731. doi: 10.1038/s42003-026-09955-7 (PMC13219442; doi:10.1038/s42003-026-09955-7)
Supplement: Supplementary file 7 — Supplementary data 4 [file 42003_2026_9955_MOESM7_ESM.xlsx]

## Sheet: F1CON
Table S4 scDRS analysis result of F1CON
Traits	CellType	n_cell	n_ctrl	assoc_mcp	assoc_mcz	hetero_mcp	hetero_mcz	n_fdr_0.05	n_fdr_0.1	n_fdr_0.2
PASS_ADHD_Demontis2018	Astrocytes	1670	1000	0.763237	-0.717489	0.697303	-0.55336	0	0	0
PASS_Alzheimers_Jansen2019	Astrocytes	1670	1000	0.000999001	3.61223	0.00799201	3.11629	0	1	7
PASS_BIP_Mullins2021	Astrocytes	1670	1000	0.85015	-1.02223	0.393606	0.140429	0	0	0
PASS_DrinksPerWeek_Liu2019	Astrocytes	1670	1000	0.402597	0.165244	0.155844	0.979111	0	0	0
PASS_GeneralRiskTolerance_KarlssonLinner2019	Astrocytes	1670	1000	0.996004	-2.18103	0.0549451	1.58778	0	0	0
PASS_Insomnia_Jansen2019	Astrocytes	1670	1000	0.904096	-1.25631	0.447552	0.0240721	0	0	1
PASS_Intelligence_SavageJansen2018	Astrocytes	1670	1000	0.765235	-0.725405	0.001998	4.56997	0	0	0
PASS_MDD_Howard2019	Astrocytes	1670	1000	0.972028	-1.82117	0.000999001	4.93463	0	0	0
PASS_ReactionTime_Davies2018	Astrocytes	1670	1000	0.6004	-0.315057	0.011988	2.76697	0	0	0
PASS_Schizophrenia_Pardinas2018	Astrocytes	1670	1000	0.741259	-0.682996	0.000999001	4.59593	0	0	0
PASS_SleepDuration_Dashti2019	Astrocytes	1670	1000	0.998002	-2.3861	0.035964	1.96777	0	0	0
PASS_SWB	Astrocytes	1670	1000	0.946054	-1.58608	0.000999001	11.7932	5	9	14
PASS_VerbalNumericReasoning_Davies2018	Astrocytes	1670	1000	0.841159	-0.985162	0.001998	4.25562	0	0	0
PASS_Worry_Nagel2018	Astrocytes	1670	1000	0.738262	-0.68417	0.012987	2.83168	0	0	1
UKB_460K.body_BMIz	Astrocytes	1670	1000	0.8002	-0.821402	0.001998	5.68767	0	1	2
UKB_460K.cov_EDU_COLLEGE	Astrocytes	1670	1000	0.845155	-1.00055	0.000999001	5.14219	0	0	1
UKB_460K.cov_EDU_YEARS	Astrocytes	1670	1000	0.939061	-1.42845	0.001998	6.88165	0	1	4
UKB_460K.cov_SMOKING_STATUS	Astrocytes	1670	1000	0.688312	-0.547091	0.000999001	4.26682	0	0	0
UKB_460K.mental_NEUROTICISM	Astrocytes	1670	1000	0.933067	-1.39053	0.003996	3.9406	0	0	1
UKB_460K.other_MORNINGPERSON	Astrocytes	1670	1000	1	-2.78378	0.001998	3.40153	0	0	0
UKB_460K.repro_NumberChildrenEverBorn_Pooled	Astrocytes	1670	1000	0.486513	-0.0354262	0.0539461	1.7819	0	0	0
PASS_ADHD_Demontis2018	Cajal Retzius	96	1000	0.027972	2.42821	0.104895	1.29143	0	0	0
PASS_Alzheimers_Jansen2019	Cajal Retzius	96	1000	0.592408	-0.319907	0.814186	-0.913074	0	0	0
PASS_BIP_Mullins2021	Cajal Retzius	96	1000	0.872128	-1.02077	0.192807	0.825619	0	0	0
PASS_DrinksPerWeek_Liu2019	Cajal Retzius	96	1000	0.0819181	1.36611	0.884116	-1.22272	0	0	0
PASS_GeneralRiskTolerance_KarlssonLinner2019	Cajal Retzius	96	1000	0.511489	-0.108177	0.377622	0.325461	0	0	0
PASS_Insomnia_Jansen2019	Cajal Retzius	96	1000	0.402597	0.151574	0.644356	-0.377608	0	0	0
PASS_Intelligence_SavageJansen2018	Cajal Retzius	96	1000	0.0859141	1.42809	0.003996	2.66879	0	0	0
PASS_MDD_Howard2019	Cajal Retzius	96	1000	0.037962	2.10303	0.00799201	2.50092	1	1	1
PASS_ReactionTime_Davies2018	Cajal Retzius	96	1000	0.0659341	1.66057	0.746254	-0.66051	0	0	0
PASS_Schizophrenia_Pardinas2018	Cajal Retzius	96	1000	0.683317	-0.482044	0.00599401	2.53628	0	0	0
PASS_SleepDuration_Dashti2019	Cajal Retzius	96	1000	0.669331	-0.479839	0.02997	1.91622	0	0	0
PASS_SWB	Cajal Retzius	96	1000	0.000999001	3.9021	0.000999001	3.32099	7	12	19
PASS_VerbalNumericReasoning_Davies2018	Cajal Retzius	96	1000	0.31968	0.400856	0.023976	2.1606	0	0	0
PASS_Worry_Nagel2018	Cajal Retzius	96	1000	0.011988	2.54886	0.001998	2.998	0	0	1
UKB_460K.body_BMIz	Cajal Retzius	96	1000	0.010989	2.7648	0.000999001	2.90468	1	1	1
UKB_460K.cov_EDU_COLLEGE	Cajal Retzius	96	1000	0.112887	1.20822	0.031968	1.83499	1	2	2
UKB_460K.cov_EDU_YEARS	Cajal Retzius	96	1000	0.0909091	1.47768	0.00699301	2.5441	0	0	1
UKB_460K.cov_SMOKING_STATUS	Cajal Retzius	96	1000	0.00799201	3.15565	0.001998	3.4923	0	0	0
UKB_460K.mental_NEUROTICISM	Cajal Retzius	96	1000	0.013986	2.74634	0.028971	1.80246	0	2	3
UKB_460K.other_MORNINGPERSON	Cajal Retzius	96	1000	0.0569431	1.61253	0.002997	2.80815	0	1	1
UKB_460K.repro_NumberChildrenEverBorn_Pooled	Cajal Retzius	96	1000	0.549451	-0.246815	0.113886	1.17357	0	0	0
PASS_ADHD_Demontis2018	Cholinergic neurons	80	1000	0.683317	-0.511851	0.936064	-1.54653	0	0	0
PASS_Alzheimers_Jansen2019	Cholinergic neurons	80	1000	0.430569	0.078468	0.13986	1.07117	0	0	0
PASS_BIP_Mullins2021	Cholinergic neurons	80	1000	0.996004	-2.04335	0.371628	0.325589	0	0	0
PASS_DrinksPerWeek_Liu2019	Cholinergic neurons	80	1000	0.254745	0.633936	0.0969031	1.35517	0	0	0
PASS_GeneralRiskTolerance_KarlssonLinner2019	Cholinergic neurons	80	1000	0.72028	-0.572549	0.846154	-1.02054	0	0	0
PASS_Insomnia_Jansen2019	Cholinergic neurons	80	1000	0.40959	0.203319	0.694306	-0.485814	0	0	0
PASS_Intelligence_SavageJansen2018	Cholinergic neurons	80	1000	0.585415	-0.257088	0.28971	0.52971	0	0	0
PASS_MDD_Howard2019	Cholinergic neurons	80	1000	0.641359	-0.406275	0.28971	0.595211	0	0	0
PASS_ReactionTime_Davies2018	Cholinergic neurons	80	1000	0.734266	-0.641049	0.276723	0.592687	0	0	0
PASS_Schizophrenia_Pardinas2018	Cholinergic neurons	80	1000	0.491508	-0.00702744	0.0789211	1.41616	0	0	0
PASS_SleepDuration_Dashti2019	Cholinergic neurons	80	1000	0.947053	-1.56775	0.347652	0.457713	0	0	0
PASS_SWB	Cholinergic neurons	80	1000	0.665335	-0.523502	0.026973	1.82393	0	0	0
PASS_VerbalNumericReasoning_Davies2018	Cholinergic neurons	80	1000	0.574426	-0.197539	0.578422	-0.186179	0	0	0
PASS_Worry_Nagel2018	Cholinergic neurons	80	1000	0.687313	-0.506931	0.446553	0.171582	0	0	0
UKB_460K.body_BMIz	Cholinergic neurons	80	1000	0.937063	-1.47739	0.301698	0.497245	0	0	0
UKB_460K.cov_EDU_COLLEGE	Cholinergic neurons	80	1000	0.578422	-0.213846	0.281718	0.584128	0	0	0
UKB_460K.cov_EDU_YEARS	Cholinergic neurons	80	1000	0.173826	0.885464	0.188811	0.866522	0	0	1
UKB_460K.cov_SMOKING_STATUS	Cholinergic neurons	80	1000	0.631369	-0.374777	0.388611	0.274074	0	0	0
UKB_460K.mental_NEUROTICISM	Cholinergic neurons	80	1000	0.947053	-1.56023	0.357642	0.43337	0	0	0
UKB_460K.other_MORNINGPERSON	Cholinergic neurons	80	1000	0.976024	-1.88108	0.233766	0.76967	0	0	0
UKB_460K.repro_NumberChildrenEverBorn_Pooled	Cholinergic neurons	80	1000	0.185814	0.868766	0.450549	0.129933	0	0	0
PASS_ADHD_Demontis2018	Endothelial	103	1000	0.118881	1.22917	0.263736	0.626902	0	0	0
PASS_Alzheimers_Jansen2019	Endothelial	103	1000	0.00799201	2.79614	0.0609391	1.55452	0	0	0
PASS_BIP_Mullins2021	Endothelial	103	1000	0.922078	-1.28373	0.001998	2.78393	0	0	0
PASS_DrinksPerWeek_Liu2019	Endothelial	103	1000	0.411588	0.0982182	0.718282	-0.557641	0	0	0
PASS_GeneralRiskTolerance_KarlssonLinner2019	Endothelial	103	1000	0.813187	-0.911133	0.030969	1.84662	0	0	0
PASS_Insomnia_Jansen2019	Endothelial	103	1000	0.991009	-1.99009	0.644356	-0.307242	0	0	0
PASS_Intelligence_SavageJansen2018	Endothelial	103	1000	0.901099	-1.21177	0.001998	2.99293	0	0	0
PASS_MDD_Howard2019	Endothelial	103	1000	0.972028	-1.73125	0.232767	0.76426	0	0	0
PASS_ReactionTime_Davies2018	Endothelial	103	1000	0.727273	-0.625874	0.400599	0.28701	0	0	0
PASS_Schizophrenia_Pardinas2018	Endothelial	103	1000	0.152847	1.01155	0.775225	-0.794176	0	0	0
PASS_SleepDuration_Dashti2019	Endothelial	103	1000	0.978022	-1.75811	0.0639361	1.5915	0	0	0
PASS_SWB	Endothelial	103	1000	0.966034	-1.65055	0.001998	3.34083	0	0	0
PASS_VerbalNumericReasoning_Davies2018	Endothelial	103	1000	0.992008	-2.10299	0.000999001	2.9797	0	0	0
PASS_Worry_Nagel2018	Endothelial	103	1000	0.995005	-2.34009	0.0499501	1.53456	0	0	0
UKB_460K.body_BMIz	Endothelial	103	1000	0.857143	-1.05537	0.208791	0.808521	0	0	0
UKB_460K.cov_EDU_COLLEGE	Endothelial	103	1000	0.877123	-1.13588	0.003996	2.69014	0	0	0
UKB_460K.cov_EDU_YEARS	Endothelial	103	1000	0.986014	-1.76938	0.104895	1.27888	0	0	0
UKB_460K.cov_SMOKING_STATUS	Endothelial	103	1000	0.573427	-0.237866	0.154845	1.01885	0	0	0
UKB_460K.mental_NEUROTICISM	Endothelial	103	1000	0.981019	-1.92534	0.00599401	2.41002	0	0	0
UKB_460K.other_MORNINGPERSON	Endothelial	103	1000	0.761239	-0.7392	0.045954	1.71482	0	0	0
UKB_460K.repro_NumberChildrenEverBorn_Pooled	Endothelial	103	1000	0.988012	-1.87399	0.00599401	2.44744	0	0	0
PASS_ADHD_Demontis2018	Epithelial	17	1000	0.0679321	1.47161	0.032967	1.53387	0	0	0
PASS_Alzheimers_Jansen2019	Epithelial	17	1000	0.313686	0.44603	0.691309	-0.430231	0	0	0
PASS_BIP_Mullins2021	Epithelial	17	1000	0.487513	-0.0451629	0.146853	1.11531	0	0	0
PASS_DrinksPerWeek_Liu2019	Epithelial	17	1000	0.00799201	3.00703	0.951049	-1.89382	0	0	0
PASS_GeneralRiskTolerance_KarlssonLinner2019	Epithelial	17	1000	0.035964	2.14546	0.028971	1.66539	0	0	0
PASS_Insomnia_Jansen2019	Epithelial	17	1000	0.909091	-1.23633	0.914086	-1.55888	0	0	0
PASS_Intelligence_SavageJansen2018	Epithelial	17	1000	0.336663	0.361516	0.033966	1.47441	0	0	0
PASS_MDD_Howard2019	Epithelial	17	1000	0.0489511	1.75773	0.667333	-0.266237	0	0	1
PASS_ReactionTime_Davies2018	Epithelial	17	1000	0.000999001	4.98523	0.260739	0.719848	0	0	2
PASS_Schizophrenia_Pardinas2018	Epithelial	17	1000	0.040959	1.85018	0.0989011	1.33105	0	0	0
PASS_SleepDuration_Dashti2019	Epithelial	17	1000	0.642358	-0.424135	0.508491	0.238691	0	0	0
PASS_SWB	Epithelial	17	1000	0.000999001	4.98914	0.352647	0.502186	3	3	4
PASS_VerbalNumericReasoning_Davies2018	Epithelial	17	1000	0.0759241	1.49142	0.17982	0.958874	0	0	0
PASS_Worry_Nagel2018	Epithelial	17	1000	0.243756	0.661699	0.559441	0.0124545	0	0	0
UKB_460K.body_BMIz	Epithelial	17	1000	0.306693	0.473442	0.221778	0.894108	0	0	0
UKB_460K.cov_EDU_COLLEGE	Epithelial	17	1000	0.00599401	2.99409	0.033966	1.52721	0	0	1
UKB_460K.cov_EDU_YEARS	Epithelial	17	1000	0.0729271	1.53751	0.0809191	1.21232	0	0	0
UKB_460K.cov_SMOKING_STATUS	Epithelial	17	1000	0.018981	2.19955	0.787213	-0.775037	0	0	0
UKB_460K.mental_NEUROTICISM	Epithelial	17	1000	0.0669331	1.58383	0.316683	0.558924	0	0	0
UKB_460K.other_MORNINGPERSON	Epithelial	17	1000	0.473526	0.0140619	0.373626	0.44664	0	0	0
UKB_460K.repro_NumberChildrenEverBorn_Pooled	Epithelial	17	1000	0.0609391	1.69473	0.235764	0.831355	0	0	0
PASS_ADHD_Demontis2018	GABAergic neurons	998	1000	0.322677	0.437093	0.591409	-0.300791	0	0	0
PASS_Alzheimers_Jansen2019	GABAergic neurons	998	1000	0.584416	-0.272933	0.000999001	4.02905	0	0	0
PASS_BIP_Mullins2021	GABAergic neurons	998	1000	0.001998	3.63388	0.042957	1.86457	0	0	2
PASS_DrinksPerWeek_Liu2019	GABAergic neurons	998	1000	0.911089	-1.28047	0.715285	-0.569226	0	0	0
PASS_GeneralRiskTolerance_KarlssonLinner2019	GABAergic neurons	998	1000	0.031968	1.94084	0.010989	2.80094	0	0	0
PASS_Insomnia_Jansen2019	GABAergic neurons	998	1000	0.216783	0.74675	0.427572	0.125436	0	0	0
PASS_Intelligence_SavageJansen2018	GABAergic neurons	998	1000	0.103896	1.31613	0.000999001	5.67939	0	2	2
PASS_MDD_Howard2019	GABAergic neurons	998	1000	0.003996	3.06277	0.000999001	6.79404	1	10	29
PASS_ReactionTime_Davies2018	GABAergic neurons	998	1000	0.0529471	1.74975	0.00499501	3.26452	0	0	1
PASS_Schizophrenia_Pardinas2018	GABAergic neurons	998	1000	0.00699301	3.1615	0.000999001	6.1451	0	0	7
PASS_SleepDuration_Dashti2019	GABAergic neurons	998	1000	0.0749251	1.58228	0.003996	3.45318	0	0	2
PASS_SWB	GABAergic neurons	998	1000	0.000999001	4.01976	0.000999001	9.52272	37	52	98
PASS_VerbalNumericReasoning_Davies2018	GABAergic neurons	998	1000	0.0469531	1.82735	0.000999001	4.59471	0	0	1
PASS_Worry_Nagel2018	GABAergic neurons	998	1000	0.0709291	1.60317	0.000999001	4.27188	0	0	0
UKB_460K.body_BMIz	GABAergic neurons	998	1000	0.221778	0.804278	0.000999001	3.47994	1	2	6
UKB_460K.cov_EDU_COLLEGE	GABAergic neurons	998	1000	0.037962	1.9571	0.000999001	7.10133	5	11	22
UKB_460K.cov_EDU_YEARS	GABAergic neurons	998	1000	0.00699301	2.8337	0.000999001	7.81761	6	11	26
UKB_460K.cov_SMOKING_STATUS	GABAergic neurons	998	1000	0.0979021	1.27122	0.000999001	4.19572	0	1	5
UKB_460K.mental_NEUROTICISM	GABAergic neurons	998	1000	0.00599401	2.82585	0.000999001	5.67411	3	5	19
UKB_460K.other_MORNINGPERSON	GABAergic neurons	998	1000	0.228771	0.67442	0.002997	3.82145	0	0	0
UKB_460K.repro_NumberChildrenEverBorn_Pooled	GABAergic neurons	998	1000	0.532468	-0.135191	0.0899101	1.33129	0	0	0
PASS_ADHD_Demontis2018	Immature Granule	5123	1000	0.204795	0.802172	0.024975	2.34523	0	0	0
PASS_Alzheimers_Jansen2019	Immature Granule	5123	1000	0.984016	-2.04365	0.00599401	3.64261	0	0	0
PASS_BIP_Mullins2021	Immature Granule	5123	1000	0.00799201	2.63096	0.000999001	6.29272	0	0	2
PASS_DrinksPerWeek_Liu2019	Immature Granule	5123	1000	0.245754	0.696957	0.165834	0.818434	0	0	0
PASS_GeneralRiskTolerance_KarlssonLinner2019	Immature Granule	5123	1000	0.00699301	2.69558	0.00899101	3.84362	0	0	0
PASS_Insomnia_Jansen2019	Immature Granule	5123	1000	0.020979	2.10468	0.00799201	3.2879	0	0	0
PASS_Intelligence_SavageJansen2018	Immature Granule	5123	1000	0.000999001	3.1031	0.000999001	9.93646	0	3	13
PASS_MDD_Howard2019	Immature Granule	5123	1000	0.002997	3.29188	0.000999001	8.59157	5	18	72
PASS_ReactionTime_Davies2018	Immature Granule	5123	1000	0.0729271	1.52246	0.000999001	7.03478	0	1	3
PASS_Schizophrenia_Pardinas2018	Immature Granule	5123	1000	0.0929071	1.3715	0.000999001	7.36956	0	0	5
PASS_SleepDuration_Dashti2019	Immature Granule	5123	1000	0.00899101	2.74811	0.000999001	5.45942	5	7	20
PASS_SWB	Immature Granule	5123	1000	0.000999001	9.63333	0.000999001	19.5733	341	516	809
PASS_VerbalNumericReasoning_Davies2018	Immature Granule	5123	1000	0.010989	2.54107	0.000999001	6.61645	0	0	0
PASS_Worry_Nagel2018	Immature Granule	5123	1000	0.000999001	3.25507	0.000999001	9.42574	1	3	14
UKB_460K.body_BMIz	Immature Granule	5123	1000	0.000999001	3.7111	0.000999001	8.99615	2	7	44
UKB_460K.cov_EDU_COLLEGE	Immature Granule	5123	1000	0.000999001	4.45624	0.000999001	13.6047	29	55	113
UKB_460K.cov_EDU_YEARS	Immature Granule	5123	1000	0.000999001	5.14413	0.000999001	13.4111	30	64	190
UKB_460K.cov_SMOKING_STATUS	Immature Granule	5123	1000	0.01998	2.2206	0.000999001	8.82321	3	4	27
UKB_460K.mental_NEUROTICISM	Immature Granule	5123	1000	0.000999001	4.25669	0.000999001	13.4565	17	50	129
UKB_460K.other_MORNINGPERSON	Immature Granule	5123	1000	0.000999001	4.96421	0.000999001	9.86808	3	8	38
UKB_460K.repro_NumberChildrenEverBorn_Pooled	Immature Granule	5123	1000	0.010989	2.41821	0.000999001	6.43092	2	2	3
PASS_ADHD_Demontis2018	Mature Granule	7646	1000	0.364635	0.318098	0.11988	1.22544	0	0	0
PASS_Alzheimers_Jansen2019	Mature Granule	7646	1000	0.736264	-0.653897	0.001998	6.03056	0	0	6
PASS_BIP_Mullins2021	Mature Granule	7646	1000	0.00999001	2.60744	0.000999001	4.90647	0	0	2
PASS_DrinksPerWeek_Liu2019	Mature Granule	7646	1000	0.716284	-0.614186	0.193806	0.58931	0	0	0
PASS_GeneralRiskTolerance_KarlssonLinner2019	Mature Granule	7646	1000	0.025974	2.10634	0.00499501	4.43069	0	0	0
PASS_Insomnia_Jansen2019	Mature Granule	7646	1000	0.195804	0.812677	0.00499501	3.60581	1	1	1
PASS_Intelligence_SavageJansen2018	Mature Granule	7646	1000	0.000999001	5.29547	0.000999001	11.5917	0	6	21
PASS_MDD_Howard2019	Mature Granule	7646	1000	0.000999001	5.967	0.000999001	10.5609	5	38	104
PASS_ReactionTime_Davies2018	Mature Granule	7646	1000	0.000999001	3.7787	0.000999001	6.10619	2	3	3
PASS_Schizophrenia_Pardinas2018	Mature Granule	7646	1000	0.000999001	3.95664	0.000999001	9.05447	1	1	14
PASS_SleepDuration_Dashti2019	Mature Granule	7646	1000	0.000999001	5.12321	0.000999001	6.88862	2	6	21
PASS_SWB	Mature Granule	7646	1000	0.000999001	13.2663	0.000999001	17.4494	282	437	691
PASS_VerbalNumericReasoning_Davies2018	Mature Granule	7646	1000	0.000999001	4.71472	0.000999001	10.797	0	0	6
PASS_Worry_Nagel2018	Mature Granule	7646	1000	0.000999001	4.74418	0.000999001	9.36177	1	3	14
UKB_460K.body_BMIz	Mature Granule	7646	1000	0.000999001	5.00733	0.000999001	9.1392	7	14	56
UKB_460K.cov_EDU_COLLEGE	Mature Granule	7646	1000	0.000999001	4.81664	0.000999001	11.7129	18	44	108
UKB_460K.cov_EDU_YEARS	Mature Granule	7646	1000	0.000999001	5.52012	0.000999001	11.1194	15	42	136
UKB_460K.cov_SMOKING_STATUS	Mature Granule	7646	1000	0.000999001	5.67677	0.000999001	9.23004	6	16	72
UKB_460K.mental_NEUROTICISM	Mature Granule	7646	1000	0.000999001	6.88644	0.000999001	11.2435	18	57	154
UKB_460K.other_MORNINGPERSON	Mature Granule	7646	1000	0.000999001	5.63594	0.000999001	10.1426	2	8	38
UKB_460K.repro_NumberChildrenEverBorn_Pooled	Mature Granule	7646	1000	0.266733	0.649679	0.00699301	3.69259	0	0	1
PASS_ADHD_Demontis2018	Microglia	592	1000	0.921079	-1.35029	0.118881	1.18931	0	0	0
PASS_Alzheimers_Jansen2019	Microglia	592	1000	0.000999001	5.21169	0.000999001	4.45658	1	4	29
PASS_BIP_Mullins2021	Microglia	592	1000	0.528471	-0.176981	0.22977	0.651391	0	0	0
PASS_DrinksPerWeek_Liu2019	Microglia	592	1000	0.347652	0.281897	0.24975	0.621351	0	0	0
PASS_GeneralRiskTolerance_KarlssonLinner2019	Microglia	592	1000	0.785215	-0.830308	0.00499501	3.16714	0	0	0
PASS_Insomnia_Jansen2019	Microglia	592	1000	0.041958	1.80653	0.0829171	1.41236	0	0	0
PASS_Intelligence_SavageJansen2018	Microglia	592	1000	0.75025	-0.686598	0.040959	1.86724	0	0	0
PASS_MDD_Howard2019	Microglia	592	1000	0.799201	-0.865633	0.000999001	4.0095	0	0	0
PASS_ReactionTime_Davies2018	Microglia	592	1000	0.979021	-1.82679	0.000999001	4.60324	0	0	0
PASS_Schizophrenia_Pardinas2018	Microglia	592	1000	0.582418	-0.32696	0.00499501	3.36685	0	0	0
PASS_SleepDuration_Dashti2019	Microglia	592	1000	0.756244	-0.721402	0.367632	0.249117	0	0	0
PASS_SWB	Microglia	592	1000	0.868132	-1.10679	0.000999001	5.16841	4	4	8
PASS_VerbalNumericReasoning_Davies2018	Microglia	592	1000	0.599401	-0.338409	0.345654	0.282106	0	0	0
PASS_Worry_Nagel2018	Microglia	592	1000	0.692308	-0.551892	0.0839161	1.44455	0	0	0
UKB_460K.body_BMIz	Microglia	592	1000	0.956044	-1.47657	0.000999001	4.1573	0	0	0
UKB_460K.cov_EDU_COLLEGE	Microglia	592	1000	0.943057	-1.40432	0.000999001	5.10971	1	2	2
UKB_460K.cov_EDU_YEARS	Microglia	592	1000	0.977023	-1.66449	0.000999001	5.11714	0	1	1
UKB_460K.cov_SMOKING_STATUS	Microglia	592	1000	0.748252	-0.702367	0.00799201	3.22705	0	0	2
UKB_460K.mental_NEUROTICISM	Microglia	592	1000	0.987013	-1.73119	0.000999001	3.89165	0	0	1
UKB_460K.other_MORNINGPERSON	Microglia	592	1000	0.934066	-1.36775	0.041958	2.02485	0	0	0
UKB_460K.repro_NumberChildrenEverBorn_Pooled	Microglia	592	1000	0.64036	-0.430754	0.190809	0.833036	0	0	0
PASS_ADHD_Demontis2018	Mossy fibers	270	1000	0.0719281	1.53587	0.523477	-0.0778085	0	0	0
PASS_Alzheimers_Jansen2019	Mossy fibers	270	1000	0.649351	-0.43259	0.117882	1.26415	0	0	1
PASS_BIP_Mullins2021	Mossy fibers	270	1000	0.034965	1.84646	0.002997	2.68754	0	0	1
PASS_DrinksPerWeek_Liu2019	Mossy fibers	270	1000	0.899101	-1.17259	0.387612	0.308179	0	0	0
PASS_GeneralRiskTolerance_KarlssonLinner2019	Mossy fibers	270	1000	0.120879	1.17835	0.257742	0.660821	0	0	0
PASS_Insomnia_Jansen2019	Mossy fibers	270	1000	0.311688	0.442779	0.00899101	2.3813	0	0	0
PASS_Intelligence_SavageJansen2018	Mossy fibers	270	1000	0.0839161	1.44275	0.001998	2.9492	0	0	1
PASS_MDD_Howard2019	Mossy fibers	270	1000	0.030969	2.06891	0.000999001	4.36366	0	2	5
PASS_ReactionTime_Davies2018	Mossy fibers	270	1000	0.225774	0.708114	0.0979021	1.3075	0	0	0
PASS_Schizophrenia_Pardinas2018	Mossy fibers	270	1000	0.00899101	2.94079	0.000999001	2.91225	0	0	1
PASS_SleepDuration_Dashti2019	Mossy fibers	270	1000	0.0879121	1.4143	0.01998	1.94302	0	0	0
PASS_SWB	Mossy fibers	270	1000	0.001998	3.1723	0.000999001	6.46131	9	14	26
PASS_VerbalNumericReasoning_Davies2018	Mossy fibers	270	1000	0.035964	2.01326	0.003996	3.05091	0	0	0
PASS_Worry_Nagel2018	Mossy fibers	270	1000	0.174825	0.959593	0.0669331	1.53963	0	0	1
UKB_460K.body_BMIz	Mossy fibers	270	1000	0.044955	1.7967	0.206793	0.825767	0	0	0
UKB_460K.cov_EDU_COLLEGE	Mossy fibers	270	1000	0.0859141	1.38139	0.000999001	3.26556	1	5	7
UKB_460K.cov_EDU_YEARS	Mossy fibers	270	1000	0.010989	2.65359	0.002997	3.03762	1	4	12
UKB_460K.cov_SMOKING_STATUS	Mossy fibers	270	1000	0.010989	2.47632	0.000999001	3.78666	0	0	2
UKB_460K.mental_NEUROTICISM	Mossy fibers	270	1000	0.00499501	2.83868	0.00599401	2.6316	3	5	7
UKB_460K.other_MORNINGPERSON	Mossy fibers	270	1000	0.0779221	1.52062	0.0869131	1.37837	0	0	1
UKB_460K.repro_NumberChildrenEverBorn_Pooled	Mossy fibers	270	1000	0.31968	0.440179	0.003996	2.49545	0	0	0
PASS_ADHD_Demontis2018	NB	325	1000	0.311688	0.434064	0.72028	-0.561268	0	0	0
PASS_Alzheimers_Jansen2019	NB	325	1000	0.789211	-0.786558	0.0919081	1.30582	0	0	0
PASS_BIP_Mullins2021	NB	325	1000	0.0829171	1.4853	0.00799201	2.57935	0	0	0
PASS_DrinksPerWeek_Liu2019	NB	325	1000	0.141858	1.07564	0.010989	2.36409	0	0	0
PASS_GeneralRiskTolerance_KarlssonLinner2019	NB	325	1000	0.01998	2.27312	0.0549451	1.54104	0	0	0
PASS_Insomnia_Jansen2019	NB	325	1000	0.714286	-0.557347	0.0709291	1.46475	0	0	0
PASS_Intelligence_SavageJansen2018	NB	325	1000	0.001998	4.10378	0.000999001	3.95267	0	1	3
PASS_MDD_Howard2019	NB	325	1000	0.00699301	2.61306	0.000999001	3.94828	0	4	6
PASS_ReactionTime_Davies2018	NB	325	1000	0.00899101	2.96738	0.020979	1.91416	0	0	0
PASS_Schizophrenia_Pardinas2018	NB	325	1000	0.00799201	2.66197	0.012987	2.34147	0	0	4
PASS_SleepDuration_Dashti2019	NB	325	1000	0.145854	0.989543	0.010989	2.51037	0	0	1
PASS_SWB	NB	325	1000	0.000999001	3.89538	0.000999001	7.21088	12	17	30
PASS_VerbalNumericReasoning_Davies2018	NB	325	1000	0.002997	3.11956	0.00999001	2.36114	0	0	0
PASS_Worry_Nagel2018	NB	325	1000	0.0969031	1.31999	0.002997	3.02475	0	0	1
UKB_460K.body_BMIz	NB	325	1000	0.028971	2.04986	0.000999001	4.85634	0	1	1
UKB_460K.cov_EDU_COLLEGE	NB	325	1000	0.000999001	3.7435	0.000999001	5.46569	1	5	14
UKB_460K.cov_EDU_YEARS	NB	325	1000	0.000999001	3.81992	0.000999001	4.31834	0	2	11
UKB_460K.cov_SMOKING_STATUS	NB	325	1000	0.0699301	1.52212	0.000999001	3.85803	0	0	1
UKB_460K.mental_NEUROTICISM	NB	325	1000	0.017982	2.26909	0.000999001	3.97824	1	3	5
UKB_460K.other_MORNINGPERSON	NB	325	1000	0.313686	0.465126	0.000999001	3.23564	0	0	0
UKB_460K.repro_NumberChildrenEverBorn_Pooled	NB	325	1000	0.0899101	1.34383	0.013986	2.16907	0	0	0
PASS_ADHD_Demontis2018	Oligodendrocyte	1772	1000	0.813187	-0.894433	0.183816	0.843892	0	0	0
PASS_Alzheimers_Jansen2019	Oligodendrocyte	1772	1000	0.16983	0.888095	0.255744	0.578329	0	0	0
PASS_BIP_Mullins2021	Oligodendrocyte	1772	1000	0.998002	-2.43017	0.014985	2.61628	0	0	0
PASS_DrinksPerWeek_Liu2019	Oligodendrocyte	1772	1000	0.143856	1.07287	0.111888	1.21686	0	0	0
PASS_GeneralRiskTolerance_KarlssonLinner2019	Oligodendrocyte	1772	1000	0.899101	-1.27279	0.000999001	5.43408	0	0	0
PASS_Insomnia_Jansen2019	Oligodendrocyte	1772	1000	0.861139	-1.05669	0.226773	0.648393	0	0	0
PASS_Intelligence_SavageJansen2018	Oligodendrocyte	1772	1000	0.956044	-1.62712	0.000999001	7.14797	0	0	0
PASS_MDD_Howard2019	Oligodendrocyte	1772	1000	0.906094	-1.2617	0.000999001	7.25362	0	0	0
PASS_ReactionTime_Davies2018	Oligodendrocyte	1772	1000	0.604396	-0.277409	0.002997	3.90161	0	0	0
PASS_Schizophrenia_Pardinas2018	Oligodendrocyte	1772	1000	0.748252	-0.685968	0.001998	6.02837	0	0	1
PASS_SleepDuration_Dashti2019	Oligodendrocyte	1772	1000	0.985015	-2.01938	0.001998	4.28563	0	0	0
PASS_SWB	Oligodendrocyte	1772	1000	0.986014	-1.99021	0.000999001	12.62	4	8	10
PASS_VerbalNumericReasoning_Davies2018	Oligodendrocyte	1772	1000	0.973027	-1.8495	0.000999001	5.64391	0	0	0
PASS_Worry_Nagel2018	Oligodendrocyte	1772	1000	0.979021	-1.89648	0.000999001	4.38294	0	0	0
UKB_460K.body_BMIz	Oligodendrocyte	1772	1000	0.972028	-1.75824	0.000999001	7.92846	0	0	0
UKB_460K.cov_EDU_COLLEGE	Oligodendrocyte	1772	1000	0.565435	-0.22757	0.000999001	8.08101	0	0	2
UKB_460K.cov_EDU_YEARS	Oligodendrocyte	1772	1000	0.886114	-1.21659	0.000999001	7.09949	0	0	4
UKB_460K.cov_SMOKING_STATUS	Oligodendrocyte	1772	1000	0.977023	-1.78493	0.000999001	7.70369	0	0	0
UKB_460K.mental_NEUROTICISM	Oligodendrocyte	1772	1000	0.953047	-1.62799	0.000999001	7.68294	0	1	2
UKB_460K.other_MORNINGPERSON	Oligodendrocyte	1772	1000	0.976024	-1.8904	0.000999001	5.92991	0	0	0
UKB_460K.repro_NumberChildrenEverBorn_Pooled	Oligodendrocyte	1772	1000	0.921079	-1.35693	0.024975	2.34881	0	0	0
PASS_ADHD_Demontis2018	OPC	365	1000	0.158841	1.00351	0.31968	0.426947	0	0	0
PASS_Alzheimers_Jansen2019	OPC	365	1000	0.468531	0.0541014	0.03996	1.68669	0	0	0
PASS_BIP_Mullins2021	OPC	365	1000	0.732268	-0.678912	0.000999001	3.49929	0	0	0
PASS_DrinksPerWeek_Liu2019	OPC	365	1000	0.252747	0.631876	0.003996	2.89629	0	0	0
PASS_GeneralRiskTolerance_KarlssonLinner2019	OPC	365	1000	0.312687	0.407293	0.106893	1.24949	0	0	0
PASS_Insomnia_Jansen2019	OPC	365	1000	0.266733	0.598533	0.191808	0.864507	0	0	0
PASS_Intelligence_SavageJansen2018	OPC	365	1000	0.0749251	1.42564	0.000999001	2.81776	0	0	2
PASS_MDD_Howard2019	OPC	365	1000	0.038961	1.91576	0.000999001	4.90562	1	3	6
PASS_ReactionTime_Davies2018	OPC	365	1000	0.490509	-0.0294128	0.0519481	1.69497	0	0	1
PASS_Schizophrenia_Pardinas2018	OPC	365	1000	0.00499501	3.20527	0.000999001	6.79254	0	0	4
PASS_SleepDuration_Dashti2019	OPC	365	1000	0.15984	1.00677	0.038961	1.76116	0	0	2
PASS_SWB	OPC	365	1000	0.01998	2.32736	0.000999001	7.95053	8	12	23
PASS_VerbalNumericReasoning_Davies2018	OPC	365	1000	0.313686	0.464698	0.000999001	5.05981	0	0	2
PASS_Worry_Nagel2018	OPC	365	1000	0.0759241	1.55351	0.013986	2.12915	0	0	2
UKB_460K.body_BMIz	OPC	365	1000	0.307692	0.450465	0.000999001	4.38587	0	0	3
UKB_460K.cov_EDU_COLLEGE	OPC	365	1000	0.00999001	2.75527	0.003996	3.03491	1	3	8
UKB_460K.cov_EDU_YEARS	OPC	365	1000	0.018981	2.35978	0.000999001	4.26568	1	4	10
UKB_460K.cov_SMOKING_STATUS	OPC	365	1000	0.127872	1.15448	0.173826	0.961241	0	0	3
UKB_460K.mental_NEUROTICISM	OPC	365	1000	0.0659341	1.54764	0.002997	2.95524	0	3	6
UKB_460K.other_MORNINGPERSON	OPC	365	1000	0.561439	-0.252673	0.000999001	5.05521	1	1	1
UKB_460K.repro_NumberChildrenEverBorn_Pooled	OPC	365	1000	0.026973	2.22601	0.0749251	1.4656	0	0	0
PASS_ADHD_Demontis2018	Pericytes	137	1000	0.18981	0.901798	0.446553	0.169653	0	0	0
PASS_Alzheimers_Jansen2019	Pericytes	137	1000	0.0869131	1.48465	0.027972	1.89244	0	0	1
PASS_BIP_Mullins2021	Pericytes	137	1000	0.994006	-1.90003	0.393606	0.3262	0	0	0
PASS_DrinksPerWeek_Liu2019	Pericytes	137	1000	0.290709	0.49613	0.874126	-1.17554	0	0	0
PASS_GeneralRiskTolerance_KarlssonLinner2019	Pericytes	137	1000	0.365634	0.225857	0.327672	0.442262	0	0	0
PASS_Insomnia_Jansen2019	Pericytes	137	1000	0.82018	-0.895119	0.127872	1.15871	0	0	0
PASS_Intelligence_SavageJansen2018	Pericytes	137	1000	0.761239	-0.716342	0.588412	-0.204236	0	0	0
PASS_MDD_Howard2019	Pericytes	137	1000	0.784216	-0.826169	0.186813	0.939241	0	1	1
PASS_ReactionTime_Davies2018	Pericytes	137	1000	0.38961	0.218694	0.797203	-0.801466	0	0	0
PASS_Schizophrenia_Pardinas2018	Pericytes	137	1000	0.133866	1.12038	0.018981	1.99616	0	0	0
PASS_SleepDuration_Dashti2019	Pericytes	137	1000	0.947053	-1.53188	0.192807	0.874716	0	0	0
PASS_SWB	Pericytes	137	1000	0.326673	0.384859	0.000999001	4.17363	1	1	3
PASS_VerbalNumericReasoning_Davies2018	Pericytes	137	1000	0.975025	-1.84504	0.375624	0.31741	0	0	0
PASS_Worry_Nagel2018	Pericytes	137	1000	0.611389	-0.360315	0.295704	0.521418	0	0	0
UKB_460K.body_BMIz	Pericytes	137	1000	0.651349	-0.443018	0.018981	2.05361	0	0	0
UKB_460K.cov_EDU_COLLEGE	Pericytes	137	1000	0.786214	-0.835029	0.0679321	1.50484	0	0	0
UKB_460K.cov_EDU_YEARS	Pericytes	137	1000	0.834166	-0.925935	0.0639361	1.52118	0	0	0
UKB_460K.cov_SMOKING_STATUS	Pericytes	137	1000	0.102897	1.37938	0.003996	2.59521	0	0	0
UKB_460K.mental_NEUROTICISM	Pericytes	137	1000	0.40959	0.149335	0.148851	1.05485	0	1	2
UKB_460K.other_MORNINGPERSON	Pericytes	137	1000	0.813187	-0.929348	0.165834	0.962696	0	0	0
UKB_460K.repro_NumberChildrenEverBorn_Pooled	Pericytes	137	1000	0.905095	-1.24112	0.701299	-0.498997	0	0	0
PASS_ADHD_Demontis2018	Pyramidal neurons	2896	1000	0.022977	1.98083	0.134865	0.990667	0	0	0
PASS_Alzheimers_Jansen2019	Pyramidal neurons	2896	1000	0.58042	-0.20518	0.017982	2.86814	0	0	3
PASS_BIP_Mullins2021	Pyramidal neurons	2896	1000	0.000999001	3.40169	0.000999001	5.66582	0	1	3
PASS_DrinksPerWeek_Liu2019	Pyramidal neurons	2896	1000	0.237762	0.66649	0.383616	0.0760417	0	0	0
PASS_GeneralRiskTolerance_KarlssonLinner2019	Pyramidal neurons	2896	1000	0.12987	1.16931	0.013986	2.9378	0	0	0
PASS_Insomnia_Jansen2019	Pyramidal neurons	2896	1000	0.277722	0.585857	0.002997	4.17819	0	0	0
PASS_Intelligence_SavageJansen2018	Pyramidal neurons	2896	1000	0.034965	1.88213	0.000999001	9.28893	0	1	4
PASS_MDD_Howard2019	Pyramidal neurons	2896	1000	0.00999001	2.37953	0.000999001	6.68878	0	8	27
PASS_ReactionTime_Davies2018	Pyramidal neurons	2896	1000	0.011988	2.37972	0.000999001	6.27921	1	1	2
PASS_Schizophrenia_Pardinas2018	Pyramidal neurons	2896	1000	0.002997	3.19458	0.000999001	7.80027	1	1	8
PASS_SleepDuration_Dashti2019	Pyramidal neurons	2896	1000	0.00999001	2.54608	0.000999001	6.49503	2	4	12
PASS_SWB	Pyramidal neurons	2896	1000	0.000999001	4.8466	0.000999001	14.5814	86	129	210
PASS_VerbalNumericReasoning_Davies2018	Pyramidal neurons	2896	1000	0.0469531	1.73297	0.000999001	7.63001	0	0	2
PASS_Worry_Nagel2018	Pyramidal neurons	2896	1000	0.0489511	1.70062	0.000999001	5.95504	0	1	3
UKB_460K.body_BMIz	Pyramidal neurons	2896	1000	0.0869131	1.38284	0.000999001	6.7893	0	2	11
UKB_460K.cov_EDU_COLLEGE	Pyramidal neurons	2896	1000	0.020979	2.08749	0.000999001	9.54423	7	21	43
UKB_460K.cov_EDU_YEARS	Pyramidal neurons	2896	1000	0.01998	2.15652	0.000999001	9.10879	5	20	55
UKB_460K.cov_SMOKING_STATUS	Pyramidal neurons	2896	1000	0.00499501	3.02186	0.000999001	7.39622	3	8	33
UKB_460K.mental_NEUROTICISM	Pyramidal neurons	2896	1000	0.002997	3.64467	0.000999001	8.79293	4	16	60
UKB_460K.other_MORNINGPERSON	Pyramidal neurons	2896	1000	0.01998	2.14408	0.000999001	6.64592	1	4	13
UKB_460K.repro_NumberChildrenEverBorn_Pooled	Pyramidal neurons	2896	1000	0.447552	0.0887798	0.03996	2.05541	0	0	0
abbreviation:	n_cell	number of cells
	n_ctrl	number of control gene sets
	assoc_mcp	association p-value
	assoc_mcz	association z-score
	hetero_mcp	heterogeneity p-value
	hetero_mcz	heterogeneity z-score
	n_fdr_0.05	number of features with FDR ≤ 0.05
	n_fdr_0.1	number of features with FDR ≤ 0.1
	n_fdr_0.2	number of features with FDR ≤ 0.2

## Sheet: F1GCS
Table S4 scDRS analysis result of F1GCS
Traits	CellType	n_cell	n_ctrl	assoc_mcp	assoc_mcz	hetero_mcp	hetero_mcz	n_fdr_0.05	n_fdr_0.1	n_fdr_0.2
PASS_ADHD_Demontis2018	Astrocytes	2093	1000	0.775225	-0.791382	0.756244	-0.700962	0	0	0
PASS_Alzheimers_Jansen2019	Astrocytes	2093	1000	0.000999001	4.25914	0.00699301	3.34119	0	0	11
PASS_BIP_Mullins2021	Astrocytes	2093	1000	0.778222	-0.765932	0.242757	0.593738	0	0	0
PASS_DrinksPerWeek_Liu2019	Astrocytes	2093	1000	0.659341	-0.458655	0.413586	0.0581751	0	0	0
PASS_GeneralRiskTolerance_KarlssonLinner2019	Astrocytes	2093	1000	0.96004	-1.55735	0.302697	0.339423	0	0	0
PASS_Insomnia_Jansen2019	Astrocytes	2093	1000	0.975025	-1.73111	0.61039	-0.331632	0	0	0
PASS_Intelligence_SavageJansen2018	Astrocytes	2093	1000	0.785215	-0.786044	0.010989	3.03402	0	0	0
PASS_MDD_Howard2019	Astrocytes	2093	1000	0.99001	-2	0.021978	2.50118	0	0	1
PASS_ReactionTime_Davies2018	Astrocytes	2093	1000	0.501498	-0.0586498	0.314685	0.363086	0	0	0
PASS_Schizophrenia_Pardinas2018	Astrocytes	2093	1000	0.84016	-0.97546	0.00499501	3.80764	0	0	0
PASS_SleepDuration_Dashti2019	Astrocytes	2093	1000	0.995005	-2.13452	0.338661	0.238537	0	0	0
PASS_SWB	Astrocytes	2093	1000	0.98002	-1.86734	0.000999001	8.09702	1	3	10
PASS_VerbalNumericReasoning_Davies2018	Astrocytes	2093	1000	0.852148	-1.0612	0.010989	3.01835	0	0	0
PASS_Worry_Nagel2018	Astrocytes	2093	1000	0.831169	-0.921416	0.0939061	1.31093	0	0	0
UKB_460K.body_BMIz	Astrocytes	2093	1000	0.869131	-1.08421	0.02997	2.23219	0	0	0
UKB_460K.cov_EDU_COLLEGE	Astrocytes	2093	1000	0.756244	-0.755525	0.0659341	1.58318	0	0	1
UKB_460K.cov_EDU_YEARS	Astrocytes	2093	1000	0.893107	-1.22775	0.010989	2.98752	0	0	0
UKB_460K.cov_SMOKING_STATUS	Astrocytes	2093	1000	0.599401	-0.298164	0.102897	1.22997	0	0	0
UKB_460K.mental_NEUROTICISM	Astrocytes	2093	1000	0.923077	-1.40818	0.010989	3.00121	0	0	3
UKB_460K.other_MORNINGPERSON	Astrocytes	2093	1000	1	-2.82353	0.013986	2.69025	0	0	0
UKB_460K.repro_NumberChildrenEverBorn_Pooled	Astrocytes	2093	1000	0.639361	-0.419808	0.231768	0.596303	0	0	0
PASS_ADHD_Demontis2018	Cajal Retzius	114	1000	0.0889111	1.49857	0.511489	-0.0245003	0	0	0
PASS_Alzheimers_Jansen2019	Cajal Retzius	114	1000	0.128871	1.16483	0.270729	0.624893	0	0	1
PASS_BIP_Mullins2021	Cajal Retzius	114	1000	0.759241	-0.711136	0.013986	2.32297	0	0	0
PASS_DrinksPerWeek_Liu2019	Cajal Retzius	114	1000	0.128871	1.20386	0.623377	-0.315181	0	0	0
PASS_GeneralRiskTolerance_KarlssonLinner2019	Cajal Retzius	114	1000	0.180819	0.890999	0.278721	0.618894	0	0	0
PASS_Insomnia_Jansen2019	Cajal Retzius	114	1000	0.247752	0.575139	0.0689311	1.54571	0	0	0
PASS_Intelligence_SavageJansen2018	Cajal Retzius	114	1000	0.0489511	1.84287	0.000999001	3.28793	0	0	0
PASS_MDD_Howard2019	Cajal Retzius	114	1000	0.0669331	1.67164	0.114885	1.19409	0	0	1
PASS_ReactionTime_Davies2018	Cajal Retzius	114	1000	0.134865	1.07471	0.207792	0.82085	0	0	0
PASS_Schizophrenia_Pardinas2018	Cajal Retzius	114	1000	0.586414	-0.342965	0.041958	1.69215	0	0	0
PASS_SleepDuration_Dashti2019	Cajal Retzius	114	1000	0.312687	0.401745	0.031968	1.82235	0	0	0
PASS_SWB	Cajal Retzius	114	1000	0.000999001	5.57691	0.002997	2.88945	15	21	37
PASS_VerbalNumericReasoning_Davies2018	Cajal Retzius	114	1000	0.122877	1.14404	0.010989	2.26296	0	0	0
PASS_Worry_Nagel2018	Cajal Retzius	114	1000	0.002997	3.69848	0.0699301	1.45495	0	1	1
UKB_460K.body_BMIz	Cajal Retzius	114	1000	0.002997	3.74819	0.107892	1.2343	0	0	3
UKB_460K.cov_EDU_COLLEGE	Cajal Retzius	114	1000	0.0799201	1.48677	0.152847	1.04038	0	0	0
UKB_460K.cov_EDU_YEARS	Cajal Retzius	114	1000	0.106893	1.31563	0.107892	1.24437	0	0	0
UKB_460K.cov_SMOKING_STATUS	Cajal Retzius	114	1000	0.000999001	3.84658	0.00599401	2.35724	0	1	2
UKB_460K.mental_NEUROTICISM	Cajal Retzius	114	1000	0.003996	3.5279	0.00599401	2.83211	0	2	5
UKB_460K.other_MORNINGPERSON	Cajal Retzius	114	1000	0.173826	0.935526	0.157842	1.07904	0	0	0
UKB_460K.repro_NumberChildrenEverBorn_Pooled	Cajal Retzius	114	1000	0.258741	0.596992	0.911089	-1.39051	0	0	0
PASS_ADHD_Demontis2018	Cholinergic neurons	96	1000	0.272727	0.536021	0.27972	0.59093	0	0	0
PASS_Alzheimers_Jansen2019	Cholinergic neurons	96	1000	0.794206	-0.842215	0.564436	-0.158637	0	0	0
PASS_BIP_Mullins2021	Cholinergic neurons	96	1000	0.831169	-0.924003	0.328671	0.441332	0	0	0
PASS_DrinksPerWeek_Liu2019	Cholinergic neurons	96	1000	0.195804	0.808702	0.23976	0.723031	0	0	0
PASS_GeneralRiskTolerance_KarlssonLinner2019	Cholinergic neurons	96	1000	0.832168	-0.95972	0.252747	0.680769	0	0	0
PASS_Insomnia_Jansen2019	Cholinergic neurons	96	1000	0.807193	-0.851972	0.68032	-0.455635	0	0	0
PASS_Intelligence_SavageJansen2018	Cholinergic neurons	96	1000	0.936064	-1.45851	0.257742	0.648995	0	0	0
PASS_MDD_Howard2019	Cholinergic neurons	96	1000	0.430569	0.13511	0.146853	1.02531	0	0	0
PASS_ReactionTime_Davies2018	Cholinergic neurons	96	1000	0.635365	-0.382233	0.778222	-0.754285	0	0	0
PASS_Schizophrenia_Pardinas2018	Cholinergic neurons	96	1000	0.325674	0.459301	0.854146	-1.02101	0	0	0
PASS_SleepDuration_Dashti2019	Cholinergic neurons	96	1000	0.984016	-1.87165	0.311688	0.488162	0	0	0
PASS_SWB	Cholinergic neurons	96	1000	0.341658	0.360992	0.0759241	1.39655	0	0	1
PASS_VerbalNumericReasoning_Davies2018	Cholinergic neurons	96	1000	0.95005	-1.58346	0.803197	-0.874965	0	0	0
PASS_Worry_Nagel2018	Cholinergic neurons	96	1000	0.706294	-0.554448	0.166833	1.02419	0	0	0
UKB_460K.body_BMIz	Cholinergic neurons	96	1000	0.658342	-0.440649	0.607393	-0.309274	0	0	0
UKB_460K.cov_EDU_COLLEGE	Cholinergic neurons	96	1000	0.466533	0.0254392	0.62038	-0.304487	0	0	1
UKB_460K.cov_EDU_YEARS	Cholinergic neurons	96	1000	0.745255	-0.654252	0.71029	-0.530076	0	0	1
UKB_460K.cov_SMOKING_STATUS	Cholinergic neurons	96	1000	0.737263	-0.702216	0.0509491	1.67719	0	0	0
UKB_460K.mental_NEUROTICISM	Cholinergic neurons	96	1000	0.89011	-1.17782	0.436563	0.183594	0	0	0
UKB_460K.other_MORNINGPERSON	Cholinergic neurons	96	1000	0.606394	-0.323302	0.528471	-0.0798815	0	0	0
UKB_460K.repro_NumberChildrenEverBorn_Pooled	Cholinergic neurons	96	1000	0.024975	2.24086	0.40959	0.203282	0	0	0
PASS_ADHD_Demontis2018	Endothelial	54	1000	0.117882	1.18444	0.834166	-0.943897	0	0	0
PASS_Alzheimers_Jansen2019	Endothelial	54	1000	0.003996	4.07109	0.183816	0.904853	0	0	6
PASS_BIP_Mullins2021	Endothelial	54	1000	0.841159	-0.965643	0.014985	1.86706	0	0	0
PASS_DrinksPerWeek_Liu2019	Endothelial	54	1000	0.226773	0.684741	0.342657	0.449163	0	0	0
PASS_GeneralRiskTolerance_KarlssonLinner2019	Endothelial	54	1000	0.154845	0.949996	0.397602	0.302465	0	0	0
PASS_Insomnia_Jansen2019	Endothelial	54	1000	0.81019	-0.896607	0.685315	-0.429415	0	0	0
PASS_Intelligence_SavageJansen2018	Endothelial	54	1000	0.918082	-1.3398	0.191808	0.870009	0	0	0
PASS_MDD_Howard2019	Endothelial	54	1000	0.747253	-0.66517	0.003996	2.34748	0	0	0
PASS_ReactionTime_Davies2018	Endothelial	54	1000	0.416583	0.140556	0.150849	1.04493	0	0	0
PASS_Schizophrenia_Pardinas2018	Endothelial	54	1000	0.236763	0.686047	0.641359	-0.364468	0	0	0
PASS_SleepDuration_Dashti2019	Endothelial	54	1000	0.857143	-1.01188	0.0939061	1.25009	0	0	0
PASS_SWB	Endothelial	54	1000	0.25974	0.517624	0.01998	1.89634	0	0	0
PASS_VerbalNumericReasoning_Davies2018	Endothelial	54	1000	0.955045	-1.51486	0.0739261	1.40572	0	0	0
PASS_Worry_Nagel2018	Endothelial	54	1000	0.676324	-0.499018	0.001998	2.92929	0	0	0
UKB_460K.body_BMIz	Endothelial	54	1000	0.637363	-0.405971	0.195804	0.900394	0	0	0
UKB_460K.cov_EDU_COLLEGE	Endothelial	54	1000	0.617383	-0.350879	0.00799201	2.35949	0	0	0
UKB_460K.cov_EDU_YEARS	Endothelial	54	1000	0.984016	-1.91675	0.012987	1.99449	0	0	0
UKB_460K.cov_SMOKING_STATUS	Endothelial	54	1000	0.481518	-0.112784	0.018981	1.74876	0	0	0
UKB_460K.mental_NEUROTICISM	Endothelial	54	1000	0.22977	0.693731	0.021978	1.88758	0	0	0
UKB_460K.other_MORNINGPERSON	Endothelial	54	1000	0.713287	-0.587031	0.0999001	1.21941	0	0	0
UKB_460K.repro_NumberChildrenEverBorn_Pooled	Endothelial	54	1000	0.838162	-0.961365	0.390609	0.342534	0	0	0
PASS_ADHD_Demontis2018	Epithelial	42	1000	0.331668	0.155461	0.651349	-0.311724	0	0	0
PASS_Alzheimers_Jansen2019	Epithelial	42	1000	0.0629371	1.53265	0.918082	-1.42925	0	0	0
PASS_BIP_Mullins2021	Epithelial	42	1000	0.964036	-1.33279	0.270729	0.624418	0	0	0
PASS_DrinksPerWeek_Liu2019	Epithelial	42	1000	0.0679321	1.31491	0.388611	0.366123	0	0	0
PASS_GeneralRiskTolerance_KarlssonLinner2019	Epithelial	42	1000	0.375624	0.0203071	0.593407	-0.164416	0	0	0
PASS_Insomnia_Jansen2019	Epithelial	42	1000	0.423576	0.0422651	0.931069	-1.63278	0	0	0
PASS_Intelligence_SavageJansen2018	Epithelial	42	1000	0.947053	-1.22697	0.0649351	1.39631	0	0	0
PASS_MDD_Howard2019	Epithelial	42	1000	0.34965	0.080398	0.331668	0.500217	0	0	0
PASS_ReactionTime_Davies2018	Epithelial	42	1000	0.0649351	1.6319	0.234765	0.74819	0	0	0
PASS_Schizophrenia_Pardinas2018	Epithelial	42	1000	0.180819	0.639665	0.592408	-0.172164	0	0	0
PASS_SleepDuration_Dashti2019	Epithelial	42	1000	0.706294	-0.553486	0.254745	0.682186	0	0	0
PASS_SWB	Epithelial	42	1000	0.0629371	1.79901	0.03996	1.7097	1	1	3
PASS_VerbalNumericReasoning_Davies2018	Epithelial	42	1000	0.908092	-1.10086	0.188811	0.913246	0	0	0
PASS_Worry_Nagel2018	Epithelial	42	1000	0.467532	-0.1241	0.679321	-0.372261	0	0	0
UKB_460K.body_BMIz	Epithelial	42	1000	0.158841	0.930332	0.0479521	1.34529	0	1	1
UKB_460K.cov_EDU_COLLEGE	Epithelial	42	1000	0.28971	0.353214	0.154845	1.00864	0	0	0
UKB_460K.cov_EDU_YEARS	Epithelial	42	1000	0.23976	0.456273	0.0769231	1.36511	0	0	0
UKB_460K.cov_SMOKING_STATUS	Epithelial	42	1000	0.0469531	2.06657	0.367632	0.383962	0	0	0
UKB_460K.mental_NEUROTICISM	Epithelial	42	1000	0.40959	0.0250309	0.174825	0.945505	0	0	0
UKB_460K.other_MORNINGPERSON	Epithelial	42	1000	0.473526	-0.0947376	0.0819181	1.36762	0	0	0
UKB_460K.repro_NumberChildrenEverBorn_Pooled	Epithelial	42	1000	0.26973	0.365478	0.222777	0.79736	0	0	0
PASS_ADHD_Demontis2018	GABAergic neurons	1069	1000	0.232767	0.650523	0.614386	-0.320503	0	0	0
PASS_Alzheimers_Jansen2019	GABAergic neurons	1069	1000	0.51049	-0.0740493	0.000999001	4.2297	0	0	0
PASS_BIP_Mullins2021	GABAergic neurons	1069	1000	0.002997	3.03433	0.000999001	4.2653	0	0	0
PASS_DrinksPerWeek_Liu2019	GABAergic neurons	1069	1000	0.796204	-0.795097	0.702298	-0.561636	0	0	0
PASS_GeneralRiskTolerance_KarlssonLinner2019	GABAergic neurons	1069	1000	0.123876	1.13969	0.0609391	1.48963	0	0	0
PASS_Insomnia_Jansen2019	GABAergic neurons	1069	1000	0.127872	1.16944	0.434565	0.127386	0	0	0
PASS_Intelligence_SavageJansen2018	GABAergic neurons	1069	1000	0.0509491	1.70329	0.000999001	5.76788	0	0	1
PASS_MDD_Howard2019	GABAergic neurons	1069	1000	0.003996	3.46159	0.000999001	6.06494	0	1	14
PASS_ReactionTime_Davies2018	GABAergic neurons	1069	1000	0.013986	2.40196	0.00499501	2.99835	0	0	2
PASS_Schizophrenia_Pardinas2018	GABAergic neurons	1069	1000	0.000999001	4.21279	0.000999001	5.24023	0	0	7
PASS_SleepDuration_Dashti2019	GABAergic neurons	1069	1000	0.0739261	1.49918	0.026973	2.1834	0	0	0
PASS_SWB	GABAergic neurons	1069	1000	0.000999001	5.73937	0.000999001	11.3027	40	75	128
PASS_VerbalNumericReasoning_Davies2018	GABAergic neurons	1069	1000	0.016983	2.33918	0.000999001	4.96507	0	0	1
PASS_Worry_Nagel2018	GABAergic neurons	1069	1000	0.024975	2.10827	0.000999001	4.17052	0	1	2
UKB_460K.body_BMIz	GABAergic neurons	1069	1000	0.0529471	1.65762	0.00799201	3.38433	0	1	6
UKB_460K.cov_EDU_COLLEGE	GABAergic neurons	1069	1000	0.012987	2.56391	0.000999001	5.25378	0	3	11
UKB_460K.cov_EDU_YEARS	GABAergic neurons	1069	1000	0.00699301	3.21096	0.000999001	5.95936	0	1	4
UKB_460K.cov_SMOKING_STATUS	GABAergic neurons	1069	1000	0.0839161	1.46321	0.003996	3.30754	0	1	1
UKB_460K.mental_NEUROTICISM	GABAergic neurons	1069	1000	0.003996	3.29526	0.000999001	6.79503	0	2	14
UKB_460K.other_MORNINGPERSON	GABAergic neurons	1069	1000	0.32967	0.401401	0.00899101	2.76166	0	0	0
UKB_460K.repro_NumberChildrenEverBorn_Pooled	GABAergic neurons	1069	1000	0.371628	0.264441	0.128871	1.06666	0	0	0
PASS_ADHD_Demontis2018	Immature Granule	11119	1000	0.649351	-0.362978	0.17982	0.676627	0	0	0
PASS_Alzheimers_Jansen2019	Immature Granule	11119	1000	0.994006	-2.51862	0.000999001	8.19053	0	0	1
PASS_BIP_Mullins2021	Immature Granule	11119	1000	0.031968	2.01754	0.000999001	6.55741	0	0	0
PASS_DrinksPerWeek_Liu2019	Immature Granule	11119	1000	0.190809	0.825254	0.594406	-0.371519	0	0	0
PASS_GeneralRiskTolerance_KarlssonLinner2019	Immature Granule	11119	1000	0.027972	2.0165	0.122877	1.03169	0	0	0
PASS_Insomnia_Jansen2019	Immature Granule	11119	1000	0.101898	1.30432	0.015984	2.93573	0	0	0
PASS_Intelligence_SavageJansen2018	Immature Granule	11119	1000	0.013986	2.3385	0.000999001	8.21709	2	2	8
PASS_MDD_Howard2019	Immature Granule	11119	1000	0.016983	2.18328	0.001998	6.07338	1	6	32
PASS_ReactionTime_Davies2018	Immature Granule	11119	1000	0.607393	-0.274167	0.003996	4.42817	0	0	4
PASS_Schizophrenia_Pardinas2018	Immature Granule	11119	1000	0.21978	0.740809	0.000999001	6.94645	0	0	8
PASS_SleepDuration_Dashti2019	Immature Granule	11119	1000	0.045954	1.76628	0.014985	3.34954	0	0	2
PASS_SWB	Immature Granule	11119	1000	0.000999001	8.42298	0.000999001	20.2709	375	595	1023
PASS_VerbalNumericReasoning_Davies2018	Immature Granule	11119	1000	0.042957	1.78338	0.000999001	5.51138	0	1	1
PASS_Worry_Nagel2018	Immature Granule	11119	1000	0.027972	2.09409	0.000999001	6.57388	0	3	11
UKB_460K.body_BMIz	Immature Granule	11119	1000	0.00999001	2.67087	0.001998	7.44168	3	9	40
UKB_460K.cov_EDU_COLLEGE	Immature Granule	11119	1000	0.00799201	2.80274	0.000999001	7.87211	2	8	40
UKB_460K.cov_EDU_YEARS	Immature Granule	11119	1000	0.001998	3.67287	0.001998	7.03782	4	6	25
UKB_460K.cov_SMOKING_STATUS	Immature Granule	11119	1000	0.113886	1.22221	0.00699301	3.86284	0	1	1
UKB_460K.mental_NEUROTICISM	Immature Granule	11119	1000	0.000999001	3.70893	0.000999001	12.4367	11	30	76
UKB_460K.other_MORNINGPERSON	Immature Granule	11119	1000	0.000999001	3.78838	0.000999001	8.95339	0	0	5
UKB_460K.repro_NumberChildrenEverBorn_Pooled	Immature Granule	11119	1000	0.02997	1.97169	0.0559441	1.85685	1	1	2
PASS_ADHD_Demontis2018	Mature Granule	9221	1000	0.495505	-0.0444542	0.185814	0.678647	0	0	0
PASS_Alzheimers_Jansen2019	Mature Granule	9221	1000	0.0509491	1.70545	0.000999001	6.66882	0	0	9
PASS_BIP_Mullins2021	Mature Granule	9221	1000	0.0609391	1.56612	0.000999001	5.26846	0	0	0
PASS_DrinksPerWeek_Liu2019	Mature Granule	9221	1000	0.887113	-1.16723	0.345654	0.112205	0	0	0
PASS_GeneralRiskTolerance_KarlssonLinner2019	Mature Granule	9221	1000	0.250749	0.601013	0.03996	2.26548	0	0	0
PASS_Insomnia_Jansen2019	Mature Granule	9221	1000	0.158841	0.972883	0.010989	3.58889	0	0	0
PASS_Intelligence_SavageJansen2018	Mature Granule	9221	1000	0.001998	3.54441	0.000999001	8.97805	2	6	10
PASS_MDD_Howard2019	Mature Granule	9221	1000	0.00499501	2.90835	0.000999001	7.4031	7	14	46
PASS_ReactionTime_Davies2018	Mature Granule	9221	1000	0.027972	2.04381	0.000999001	4.7087	1	2	4
PASS_Schizophrenia_Pardinas2018	Mature Granule	9221	1000	0.01998	2.11233	0.000999001	7.58555	0	0	16
PASS_SleepDuration_Dashti2019	Mature Granule	9221	1000	0.011988	2.60787	0.001998	5.34557	0	0	2
PASS_SWB	Mature Granule	9221	1000	0.000999001	8.26029	0.000999001	15.777	233	334	562
PASS_VerbalNumericReasoning_Davies2018	Mature Granule	9221	1000	0.002997	3.21857	0.000999001	8.53239	2	3	5
PASS_Worry_Nagel2018	Mature Granule	9221	1000	0.015984	2.39108	0.000999001	7.68444	0	5	13
UKB_460K.body_BMIz	Mature Granule	9221	1000	0.003996	2.82565	0.001998	7.08012	4	7	28
UKB_460K.cov_EDU_COLLEGE	Mature Granule	9221	1000	0.0519481	1.71946	0.000999001	6.53413	4	8	23
UKB_460K.cov_EDU_YEARS	Mature Granule	9221	1000	0.137862	1.04687	0.000999001	6.15381	3	5	17
UKB_460K.cov_SMOKING_STATUS	Mature Granule	9221	1000	0.018981	2.36394	0.003996	5.65292	3	7	18
UKB_460K.mental_NEUROTICISM	Mature Granule	9221	1000	0.002997	3.1873	0.000999001	10.2457	6	25	63
UKB_460K.other_MORNINGPERSON	Mature Granule	9221	1000	0.002997	3.29428	0.000999001	8.76926	1	1	8
UKB_460K.repro_NumberChildrenEverBorn_Pooled	Mature Granule	9221	1000	0.696304	-0.546364	0.183816	0.703692	0	0	0
PASS_ADHD_Demontis2018	Microglia	682	1000	0.746254	-0.696866	0.918082	-1.39555	0	0	0
PASS_Alzheimers_Jansen2019	Microglia	682	1000	0.000999001	6.22158	0.001998	3.45402	5	5	40
PASS_BIP_Mullins2021	Microglia	682	1000	0.286713	0.505687	0.398601	0.203413	0	0	0
PASS_DrinksPerWeek_Liu2019	Microglia	682	1000	0.38961	0.199897	0.897103	-1.26188	0	0	0
PASS_GeneralRiskTolerance_KarlssonLinner2019	Microglia	682	1000	0.811189	-0.888486	0.0649351	1.57433	0	0	0
PASS_Insomnia_Jansen2019	Microglia	682	1000	0.104895	1.32408	0.256743	0.648816	0	0	0
PASS_Intelligence_SavageJansen2018	Microglia	682	1000	0.78022	-0.788466	0.028971	2.03775	0	0	0
PASS_MDD_Howard2019	Microglia	682	1000	0.789211	-0.804442	0.011988	2.48209	0	0	1
PASS_ReactionTime_Davies2018	Microglia	682	1000	0.934066	-1.36118	0.00599401	3.0017	0	0	0
PASS_Schizophrenia_Pardinas2018	Microglia	682	1000	0.811189	-0.891549	0.010989	2.5144	0	0	0
PASS_SleepDuration_Dashti2019	Microglia	682	1000	0.67033	-0.526076	0.756244	-0.710157	0	0	0
PASS_SWB	Microglia	682	1000	0.955045	-1.56322	0.000999001	4.27347	1	2	4
PASS_VerbalNumericReasoning_Davies2018	Microglia	682	1000	0.470529	-0.0314438	0.037962	1.86913	0	0	0
PASS_Worry_Nagel2018	Microglia	682	1000	0.481518	0.0078281	0.456543	0.0888863	0	0	0
UKB_460K.body_BMIz	Microglia	682	1000	0.862138	-1.06151	0.011988	2.33892	0	0	0
UKB_460K.cov_EDU_COLLEGE	Microglia	682	1000	0.823177	-0.914749	0.00699301	2.59874	0	0	1
UKB_460K.cov_EDU_YEARS	Microglia	682	1000	0.987013	-1.85358	0.011988	2.64727	0	0	0
UKB_460K.cov_SMOKING_STATUS	Microglia	682	1000	0.601399	-0.341788	0.031968	1.92831	0	0	0
UKB_460K.mental_NEUROTICISM	Microglia	682	1000	0.913087	-1.25982	0.001998	3.42169	0	0	0
UKB_460K.other_MORNINGPERSON	Microglia	682	1000	0.944056	-1.46527	0.010989	2.97849	0	0	0
UKB_460K.repro_NumberChildrenEverBorn_Pooled	Microglia	682	1000	0.422577	0.097578	0.94006	-1.6269	0	0	0
PASS_ADHD_Demontis2018	Mossy fibers	351	1000	0.0949051	1.34008	0.415584	0.253464	0	0	0
PASS_Alzheimers_Jansen2019	Mossy fibers	351	1000	0.889111	-1.17548	0.0809191	1.36658	0	0	0
PASS_BIP_Mullins2021	Mossy fibers	351	1000	0.0929071	1.41348	0.003996	2.52586	0	0	0
PASS_DrinksPerWeek_Liu2019	Mossy fibers	351	1000	0.918082	-1.29594	0.836164	-0.97933	0	0	0
PASS_GeneralRiskTolerance_KarlssonLinner2019	Mossy fibers	351	1000	0.031968	1.86258	0.639361	-0.3339	0	0	0
PASS_Insomnia_Jansen2019	Mossy fibers	351	1000	0.146853	1.02875	0.554446	-0.1093	0	0	0
PASS_Intelligence_SavageJansen2018	Mossy fibers	351	1000	0.037962	1.85502	0.00999001	2.22479	0	0	0
PASS_MDD_Howard2019	Mossy fibers	351	1000	0.003996	2.974	0.002997	2.5827	0	0	4
PASS_ReactionTime_Davies2018	Mossy fibers	351	1000	0.0589411	1.56291	0.27972	0.634802	0	0	0
PASS_Schizophrenia_Pardinas2018	Mossy fibers	351	1000	0.003996	3.38321	0.000999001	3.35023	0	0	3
PASS_SleepDuration_Dashti2019	Mossy fibers	351	1000	0.032967	1.94633	0.962038	-1.82122	0	0	0
PASS_SWB	Mossy fibers	351	1000	0.000999001	4.58307	0.000999001	5.31022	12	23	42
PASS_VerbalNumericReasoning_Davies2018	Mossy fibers	351	1000	0.00599401	2.68874	0.01998	1.95534	0	0	0
PASS_Worry_Nagel2018	Mossy fibers	351	1000	0.177822	0.904273	0.183816	0.890077	0	0	1
UKB_460K.body_BMIz	Mossy fibers	351	1000	0.038961	1.82657	0.218781	0.824126	0	2	3
UKB_460K.cov_EDU_COLLEGE	Mossy fibers	351	1000	0.011988	2.49405	0.0799201	1.35136	0	1	3
UKB_460K.cov_EDU_YEARS	Mossy fibers	351	1000	0.014985	2.40415	0.023976	2.01082	0	0	2
UKB_460K.cov_SMOKING_STATUS	Mossy fibers	351	1000	0.148851	1.01871	0.125874	1.11263	0	0	0
UKB_460K.mental_NEUROTICISM	Mossy fibers	351	1000	0.003996	3.0716	0.00699301	2.4993	1	3	4
UKB_460K.other_MORNINGPERSON	Mossy fibers	351	1000	0.208791	0.747882	0.0649351	1.50251	0	0	0
UKB_460K.repro_NumberChildrenEverBorn_Pooled	Mossy fibers	351	1000	0.607393	-0.300227	0.165834	0.987222	0	0	1
PASS_ADHD_Demontis2018	NB	657	1000	0.43956	0.0525586	0.380619	0.283369	0	0	0
PASS_Alzheimers_Jansen2019	NB	657	1000	0.756244	-0.685585	0.00999001	2.65399	0	0	0
PASS_BIP_Mullins2021	NB	657	1000	0.106893	1.24342	0.001998	3.43392	0	0	0
PASS_DrinksPerWeek_Liu2019	NB	657	1000	0.027972	1.92425	0.261738	0.597077	0	0	0
PASS_GeneralRiskTolerance_KarlssonLinner2019	NB	657	1000	0.033966	1.88611	0.021978	2.08681	0	0	0
PASS_Insomnia_Jansen2019	NB	657	1000	0.446553	0.0878864	0.102897	1.2946	0	0	0
PASS_Intelligence_SavageJansen2018	NB	657	1000	0.000999001	4.70918	0.000999001	4.98059	0	1	1
PASS_MDD_Howard2019	NB	657	1000	0.003996	3.13118	0.000999001	4.1931	0	0	4
PASS_ReactionTime_Davies2018	NB	657	1000	0.00899101	2.65992	0.361638	0.357237	0	0	0
PASS_Schizophrenia_Pardinas2018	NB	657	1000	0.001998	3.46519	0.000999001	3.89875	0	0	3
PASS_SleepDuration_Dashti2019	NB	657	1000	0.111888	1.28805	0.0899101	1.33607	0	0	0
PASS_SWB	NB	657	1000	0.00899101	2.65474	0.000999001	7.73406	9	12	33
PASS_VerbalNumericReasoning_Davies2018	NB	657	1000	0.000999001	3.29288	0.001998	3.11318	1	1	1
PASS_Worry_Nagel2018	NB	657	1000	0.0739261	1.5656	0.140859	1.06452	0	0	0
UKB_460K.body_BMIz	NB	657	1000	0.0709291	1.51673	0.000999001	3.31995	0	0	0
UKB_460K.cov_EDU_COLLEGE	NB	657	1000	0.000999001	4.09948	0.000999001	3.96218	1	1	5
UKB_460K.cov_EDU_YEARS	NB	657	1000	0.000999001	4.06698	0.003996	3.23257	2	4	6
UKB_460K.cov_SMOKING_STATUS	NB	657	1000	0.0469531	1.69173	0.001998	3.41279	0	0	1
UKB_460K.mental_NEUROTICISM	NB	657	1000	0.023976	2.19915	0.000999001	4.47796	0	1	3
UKB_460K.other_MORNINGPERSON	NB	657	1000	0.0849151	1.43887	0.018981	2.22694	0	0	1
UKB_460K.repro_NumberChildrenEverBorn_Pooled	NB	657	1000	0.173826	0.918857	0.939061	-1.62988	0	0	0
PASS_ADHD_Demontis2018	Oligodendrocyte	2120	1000	0.752248	-0.68911	0.32967	0.403812	0	0	0
PASS_Alzheimers_Jansen2019	Oligodendrocyte	2120	1000	0.241758	0.657771	0.203796	0.804014	0	0	2
PASS_BIP_Mullins2021	Oligodendrocyte	2120	1000	0.998002	-2.48823	0.00499501	3.3765	0	0	0
PASS_DrinksPerWeek_Liu2019	Oligodendrocyte	2120	1000	0.158841	0.969857	0.14985	0.978813	0	0	0
PASS_GeneralRiskTolerance_KarlssonLinner2019	Oligodendrocyte	2120	1000	0.918082	-1.43822	0.002997	3.32129	0	0	0
PASS_Insomnia_Jansen2019	Oligodendrocyte	2120	1000	0.704296	-0.593143	0.266733	0.595482	0	0	0
PASS_Intelligence_SavageJansen2018	Oligodendrocyte	2120	1000	0.835165	-0.950477	0.000999001	6.20807	0	0	0
PASS_MDD_Howard2019	Oligodendrocyte	2120	1000	0.853147	-1.03662	0.000999001	4.04311	0	0	0
PASS_ReactionTime_Davies2018	Oligodendrocyte	2120	1000	0.464535	0.034474	0.032967	1.8661	0	0	0
PASS_Schizophrenia_Pardinas2018	Oligodendrocyte	2120	1000	0.56044	-0.173229	0.000999001	6.90882	0	0	0
PASS_SleepDuration_Dashti2019	Oligodendrocyte	2120	1000	0.992008	-1.9664	0.202797	0.818801	0	0	0
PASS_SWB	Oligodendrocyte	2120	1000	0.911089	-1.31876	0.000999001	10.791	2	5	8
PASS_VerbalNumericReasoning_Davies2018	Oligodendrocyte	2120	1000	0.931069	-1.43329	0.000999001	3.95196	0	0	0
PASS_Worry_Nagel2018	Oligodendrocyte	2120	1000	0.919081	-1.3986	0.00999001	2.79615	0	0	0
UKB_460K.body_BMIz	Oligodendrocyte	2120	1000	0.888112	-1.18626	0.000999001	5.42386	0	0	0
UKB_460K.cov_EDU_COLLEGE	Oligodendrocyte	2120	1000	0.424575	0.165608	0.000999001	5.89494	0	0	0
UKB_460K.cov_EDU_YEARS	Oligodendrocyte	2120	1000	0.807193	-0.887431	0.001998	5.07553	0	0	0
UKB_460K.cov_SMOKING_STATUS	Oligodendrocyte	2120	1000	0.979021	-1.8544	0.000999001	5.24378	0	0	0
UKB_460K.mental_NEUROTICISM	Oligodendrocyte	2120	1000	0.891109	-1.23915	0.000999001	5.40473	0	0	4
UKB_460K.other_MORNINGPERSON	Oligodendrocyte	2120	1000	0.967033	-1.7154	0.022977	2.32557	0	0	0
UKB_460K.repro_NumberChildrenEverBorn_Pooled	Oligodendrocyte	2120	1000	0.821179	-0.924055	0.0719281	1.50593	0	0	0
PASS_ADHD_Demontis2018	OPC	355	1000	0.0679321	1.54552	0.014985	2.03379	0	0	0
PASS_Alzheimers_Jansen2019	OPC	355	1000	0.312687	0.476008	0.166833	1.03664	0	0	0
PASS_BIP_Mullins2021	OPC	355	1000	0.769231	-0.774839	0.000999001	5.93995	0	0	0
PASS_DrinksPerWeek_Liu2019	OPC	355	1000	0.114885	1.2172	0.341658	0.422715	0	0	0
PASS_GeneralRiskTolerance_KarlssonLinner2019	OPC	355	1000	0.624376	-0.367794	0.608392	-0.302654	0	0	0
PASS_Insomnia_Jansen2019	OPC	355	1000	0.681319	-0.512006	0.398601	0.236351	0	0	0
PASS_Intelligence_SavageJansen2018	OPC	355	1000	0.102897	1.26688	0.0519481	1.61837	0	0	0
PASS_MDD_Howard2019	OPC	355	1000	0.0469531	1.79264	0.013986	2.31182	0	1	1
PASS_ReactionTime_Davies2018	OPC	355	1000	0.507493	-0.109864	0.11988	1.18513	0	0	0
PASS_Schizophrenia_Pardinas2018	OPC	355	1000	0.00899101	2.76779	0.026973	2.12729	0	0	1
PASS_SleepDuration_Dashti2019	OPC	355	1000	0.355644	0.31764	0.893107	-1.21009	0	0	0
PASS_SWB	OPC	355	1000	0.012987	2.42643	0.000999001	5.65524	8	14	23
PASS_VerbalNumericReasoning_Davies2018	OPC	355	1000	0.0539461	1.59772	0.018981	2.05911	0	0	0
PASS_Worry_Nagel2018	OPC	355	1000	0.162837	0.962557	0.00699301	2.35501	0	0	1
UKB_460K.body_BMIz	OPC	355	1000	0.022977	2.21613	0.141858	1.05879	0	0	1
UKB_460K.cov_EDU_COLLEGE	OPC	355	1000	0.00799201	2.76358	0.0489511	1.62269	0	0	3
UKB_460K.cov_EDU_YEARS	OPC	355	1000	0.018981	2.22895	0.00799201	2.24877	0	0	0
UKB_460K.cov_SMOKING_STATUS	OPC	355	1000	0.226773	0.770734	0.0589411	1.59061	0	0	0
UKB_460K.mental_NEUROTICISM	OPC	355	1000	0.0579421	1.58494	0.00999001	2.36843	0	1	4
UKB_460K.other_MORNINGPERSON	OPC	355	1000	0.522478	-0.168056	0.013986	2.1242	0	0	0
UKB_460K.repro_NumberChildrenEverBorn_Pooled	OPC	355	1000	0.030969	2.14503	0.0679321	1.50787	0	0	1
PASS_ADHD_Demontis2018	Pericytes	182	1000	0.115884	1.23935	0.152847	1.09711	0	0	0
PASS_Alzheimers_Jansen2019	Pericytes	182	1000	0.112887	1.26529	0.100899	1.29278	0	0	0
PASS_BIP_Mullins2021	Pericytes	182	1000	0.979021	-1.76677	0.133866	1.06789	0	0	0
PASS_DrinksPerWeek_Liu2019	Pericytes	182	1000	0.1998	0.780819	0.440559	0.149849	0	0	0
PASS_GeneralRiskTolerance_KarlssonLinner2019	Pericytes	182	1000	0.465534	0.0289528	0.348651	0.409522	0	0	0
PASS_Insomnia_Jansen2019	Pericytes	182	1000	0.668332	-0.496944	0.791209	-0.856227	0	0	0
PASS_Intelligence_SavageJansen2018	Pericytes	182	1000	0.511489	-0.0989953	0.731269	-0.578688	0	0	0
PASS_MDD_Howard2019	Pericytes	182	1000	0.563437	-0.212495	0.264735	0.616079	0	0	0
PASS_ReactionTime_Davies2018	Pericytes	182	1000	0.78022	-0.75123	0.812188	-0.941294	0	0	0
PASS_Schizophrenia_Pardinas2018	Pericytes	182	1000	0.226773	0.736939	0.644356	-0.363359	0	0	0
PASS_SleepDuration_Dashti2019	Pericytes	182	1000	0.989011	-1.94382	0.402597	0.270288	0	0	0
PASS_SWB	Pericytes	182	1000	0.15984	1.01309	0.000999001	4.63772	1	5	8
PASS_VerbalNumericReasoning_Davies2018	Pericytes	182	1000	0.869131	-1.05464	0.585415	-0.21729	0	0	0
PASS_Worry_Nagel2018	Pericytes	182	1000	0.638362	-0.373049	0.121878	1.17337	0	0	0
UKB_460K.body_BMIz	Pericytes	182	1000	0.534466	-0.174772	0.022977	1.92647	0	0	0
UKB_460K.cov_EDU_COLLEGE	Pericytes	182	1000	0.612388	-0.295093	0.003996	2.83762	0	0	0
UKB_460K.cov_EDU_YEARS	Pericytes	182	1000	0.346653	0.301762	0.00999001	2.24461	0	0	0
UKB_460K.cov_SMOKING_STATUS	Pericytes	182	1000	0.135864	1.14361	0.027972	1.98773	0	0	0
UKB_460K.mental_NEUROTICISM	Pericytes	182	1000	0.536464	-0.127696	0.0729271	1.47178	0	0	0
UKB_460K.other_MORNINGPERSON	Pericytes	182	1000	0.637363	-0.391485	0.108891	1.23482	0	0	0
UKB_460K.repro_NumberChildrenEverBorn_Pooled	Pericytes	182	1000	0.693307	-0.517348	0.203796	0.839229	0	0	0
PASS_ADHD_Demontis2018	Pyramidal neurons	4614	1000	0.0469531	1.83883	0.34965	0.15581	0	0	0
PASS_Alzheimers_Jansen2019	Pyramidal neurons	4614	1000	0.298701	0.49317	0.000999001	6.79843	0	0	2
PASS_BIP_Mullins2021	Pyramidal neurons	4614	1000	0.002997	3.00901	0.002997	4.52286	0	0	0
PASS_DrinksPerWeek_Liu2019	Pyramidal neurons	4614	1000	0.240759	0.674142	0.425574	-0.0284215	0	0	0
PASS_GeneralRiskTolerance_KarlssonLinner2019	Pyramidal neurons	4614	1000	0.283716	0.545655	0.342657	0.127032	0	0	0
PASS_Insomnia_Jansen2019	Pyramidal neurons	4614	1000	0.295704	0.528819	0.026973	2.6467	0	0	0
PASS_Intelligence_SavageJansen2018	Pyramidal neurons	4614	1000	0.023976	2.19138	0.000999001	6.50484	0	0	2
PASS_MDD_Howard2019	Pyramidal neurons	4614	1000	0.037962	1.86311	0.00699301	4.0673	1	3	7
PASS_ReactionTime_Davies2018	Pyramidal neurons	4614	1000	0.00699301	2.60454	0.011988	3.78338	0	0	0
PASS_Schizophrenia_Pardinas2018	Pyramidal neurons	4614	1000	0.001998	3.38377	0.000999001	7.48944	0	0	13
PASS_SleepDuration_Dashti2019	Pyramidal neurons	4614	1000	0.030969	1.95671	0.011988	3.3165	0	0	0
PASS_SWB	Pyramidal neurons	4614	1000	0.000999001	4.50856	0.000999001	13.5693	91	148	257
PASS_VerbalNumericReasoning_Davies2018	Pyramidal neurons	4614	1000	0.013986	2.30934	0.000999001	5.56853	1	1	2
PASS_Worry_Nagel2018	Pyramidal neurons	4614	1000	0.025974	2.1036	0.001998	4.83687	0	3	5
UKB_460K.body_BMIz	Pyramidal neurons	4614	1000	0.223776	0.759769	0.00499501	4.78701	0	0	7
UKB_460K.cov_EDU_COLLEGE	Pyramidal neurons	4614	1000	0.1998	0.810517	0.001998	5.10263	0	4	9
UKB_460K.cov_EDU_YEARS	Pyramidal neurons	4614	1000	0.271728	0.568943	0.00599401	4.44289	0	0	2
UKB_460K.cov_SMOKING_STATUS	Pyramidal neurons	4614	1000	0.00899101	2.51975	0.00599401	4.11278	2	4	10
UKB_460K.mental_NEUROTICISM	Pyramidal neurons	4614	1000	0.000999001	3.74122	0.000999001	8.59517	4	12	29
UKB_460K.other_MORNINGPERSON	Pyramidal neurons	4614	1000	0.0589411	1.67461	0.000999001	7.75213	2	2	5
UKB_460K.repro_NumberChildrenEverBorn_Pooled	Pyramidal neurons	4614	1000	0.412587	0.242599	0.171828	0.755956	0	0	0
abbreviation:	n_cell	number of cells
	n_ctrl	number of control gene sets
	assoc_mcp	association p-value
	assoc_mcz	association z-score
	hetero_mcp	heterogeneity p-value
	hetero_mcz	heterogeneity z-score
	n_fdr_0.05	number of features with FDR ≤ 0.05
	n_fdr_0.1	number of features with FDR ≤ 0.1
	n_fdr_0.2	number of features with FDR ≤ 0.2
